# Supplementary material for: Sparse CNT networks with implanted AgAu nanoparticles: A novel memristor with short-term memory bordering between diffusive and bipolar switching
Source: PLoS One. 2022 Mar 31;17(3):e0264846. doi: 10.1371/journal.pone.0264846 (PMC8970472; doi:10.1371/journal.pone.0264846)
Supplement: S1 Data — (ZIP) [file pone.0264846.s005.zip]

Archive with 9 entries (9 files):
- Figure2.txt
- Figure4.txt
- Figure5.txt
- Figure6a.txt
- Figure6b.txt
- S1.txt
- S2.txt
- S3a+b.txt
- S3c+d.txt
