# Supplementary material for: Sparse CNT networks with implanted AgAu nanoparticles: A novel memristor with short-term memory bordering between diffusive and bipolar switching
Source: PLoS One. 2022 Mar 31;17(3):e0264846. doi: 10.1371/journal.pone.0264846 (PMC8970472; doi:10.1371/journal.pone.0264846)
Supplement: S1 Data — (ZIP) [file pone.0264846.s005.zip › Figure2.txt]

# Date:21-03-02_09-00-19I-t Measurement
# Sample Name:  Pos:  Hys: - RSer: 0 Ohm
# Test
# Measurement Parameters: Compliance:0.1
# Mode = const
# Timestamp [s], Current [A], Voltage [V]
# Start: 1614672019.117245End: 1614672627.1476433Elapsed: 608.0303983688354
1.274097999999999957e-09,3.000000000000000000e+00,2.796619999999999777e+02
4.837764999999999785e-10,3.000000000000000000e+00,2.797239999999999895e+02
5.895436000000000237e-10,3.000000000000000000e+00,2.797830000000000155e+02
6.769630000000000331e-10,3.000000000000000000e+00,2.798419999999999845e+02
6.650139999999999950e-10,3.000000000000000000e+00,2.799019999999999868e+02
8.820214999999999821e-10,3.000000000000000000e+00,2.799610000000000127e+02
8.869552999999999553e-10,3.000000000000000000e+00,2.800199999999999818e+02
9.739898000000000025e-10,3.000000000000000000e+00,2.800799999999999841e+02
7.212898999999999661e-10,3.000000000000000000e+00,2.801410000000000196e+02
5.004279999999999804e-10,3.000000000000000000e+00,2.802019999999999982e+02
7.450337000000000015e-10,3.000000000000000000e+00,2.802599999999999909e+02
8.752376999999999585e-10,3.000000000000000000e+00,2.803199999999999932e+02
9.842421999999999825e-10,3.000000000000000000e+00,2.803790000000000191e+02
1.041288000000000013e-09,3.000000000000000000e+00,2.804390000000000214e+02
1.056628999999999992e-09,3.000000000000000000e+00,2.804979999999999905e+02
9.441556000000000188e-10,3.000000000000000000e+00,2.805590000000000259e+02
7.590634000000000115e-10,3.000000000000000000e+00,2.806200000000000045e+02
5.313412000000000180e-10,3.000000000000000000e+00,2.806809999999999832e+02
1.079651999999999980e-10,3.000000000000000000e+00,2.807429999999999950e+02
-2.524691999999999922e-11,3.000000000000000000e+00,2.808029999999999973e+02
-3.827199000000000176e-10,3.000000000000000000e+00,2.808650000000000091e+02
-5.483122999999999492e-10,3.000000000000000000e+00,2.809259999999999877e+02
-6.619446000000000098e-10,3.000000000000000000e+00,2.809870000000000232e+02
-7.086620999999999573e-10,3.000000000000000000e+00,2.810489999999999782e+02
-7.140588000000000447e-10,3.000000000000000000e+00,2.811089999999999804e+02
-6.042041000000000063e-10,3.000000000000000000e+00,2.811700000000000159e+02
-6.607889000000000114e-10,3.000000000000000000e+00,2.812289999999999850e+02
-5.209451000000000357e-10,3.000000000000000000e+00,2.812900000000000205e+02
-6.837620999999999709e-10,3.000000000000000000e+00,2.813489999999999895e+02
-4.324442000000000027e-10,3.000000000000000000e+00,2.814110000000000014e+02
-5.253389999999999578e-10,3.000000000000000000e+00,2.814710000000000036e+02
-3.289869999999999931e-10,3.000000000000000000e+00,2.815319999999999823e+02
-4.390298999999999891e-11,3.000000000000000000e+00,2.815930000000000177e+02
1.497476999999999905e-10,3.000000000000000000e+00,2.816539999999999964e+02
-1.290890999999999880e-10,3.000000000000000000e+00,2.817130000000000223e+02
-2.767192000000000054e-10,3.000000000000000000e+00,2.817719999999999914e+02
-1.657845000000000079e-10,3.000000000000000000e+00,2.818330000000000268e+02
-3.100227000000000134e-10,3.000000000000000000e+00,2.818919999999999959e+02
-3.146481999999999888e-10,3.000000000000000000e+00,2.819519999999999982e+02
-1.125914999999999958e-10,3.000000000000000000e+00,2.820129999999999768e+02
-8.753684000000000043e-11,3.000000000000000000e+00,2.820729999999999791e+02
1.193745000000000100e-10,3.000000000000000000e+00,2.821340000000000146e+02
4.310470999999999807e-10,3.000000000000000000e+00,2.821949999999999932e+02
6.437372999999999583e-10,3.000000000000000000e+00,2.822559999999999718e+02
7.968374000000000095e-10,3.000000000000000000e+00,2.823170000000000073e+02
9.127804000000000505e-10,3.000000000000000000e+00,2.823779999999999859e+02
8.946644999999999766e-10,3.000000000000000000e+00,2.824379999999999882e+02
9.839339999999999649e-10,3.000000000000000000e+00,2.824990000000000236e+02
9.729871999999999010e-10,3.000000000000000000e+00,2.825590000000000259e+02
9.578005000000000986e-10,3.000000000000000000e+00,2.826200000000000045e+02
6.148290000000000282e-10,3.000000000000000000e+00,2.826829999999999927e+02
2.172781999999999932e-10,3.000000000000000000e+00,2.827440000000000282e+02
-1.891434000000000036e-10,3.000000000000000000e+00,2.828059999999999832e+02
-4.457809999999999933e-10,3.000000000000000000e+00,2.828670000000000186e+02
-6.407452000000000054e-10,3.000000000000000000e+00,2.829279999999999973e+02
-7.489038999999999702e-10,3.000000000000000000e+00,2.829889999999999759e+02
-6.957112000000000408e-10,3.000000000000000000e+00,2.830480000000000018e+02
-7.650937000000000336e-10,3.000000000000000000e+00,2.831089999999999804e+02
-8.081876000000000392e-10,3.000000000000000000e+00,2.831700000000000159e+02
-7.534523999999999572e-10,3.000000000000000000e+00,2.832309999999999945e+02
-5.614950000000000344e-10,3.000000000000000000e+00,2.832919999999999732e+02
-3.111789999999999963e-10,3.000000000000000000e+00,2.833539999999999850e+02
-7.527923000000000537e-11,3.000000000000000000e+00,2.834150000000000205e+02
3.309853000000000130e-10,3.000000000000000000e+00,2.834759999999999991e+02
4.981148000000000302e-10,3.000000000000000000e+00,2.835369999999999777e+02
7.949870999999999668e-10,3.000000000000000000e+00,2.835989999999999895e+02
9.601125000000000798e-10,3.000000000000000000e+00,2.836600000000000250e+02
9.123174000000000077e-10,3.000000000000000000e+00,2.837210000000000036e+02
9.382194999999999363e-10,3.000000000000000000e+00,2.837810000000000059e+02
8.184222000000000320e-10,3.000000000000000000e+00,2.838419999999999845e+02
7.010920999999999513e-10,3.000000000000000000e+00,2.839030000000000200e+02
7.942164999999999943e-10,3.000000000000000000e+00,2.839630000000000223e+02
6.984712999999999680e-10,3.000000000000000000e+00,2.840230000000000246e+02
6.625476000000000127e-10,3.000000000000000000e+00,2.840840000000000032e+02
6.646290000000000010e-10,3.000000000000000000e+00,2.841440000000000055e+02
3.787810000000000178e-10,3.000000000000000000e+00,2.842049999999999841e+02
3.674487000000000073e-10,3.000000000000000000e+00,2.842649999999999864e+02
6.841825000000000566e-11,3.000000000000000000e+00,2.843260000000000218e+02
-2.398695000000000163e-10,3.000000000000000000e+00,2.843870000000000005e+02
-4.625868999999999962e-10,3.000000000000000000e+00,2.844479999999999791e+02
-6.630244000000000085e-10,3.000000000000000000e+00,2.845090000000000146e+02
-6.249411999999999843e-10,3.000000000000000000e+00,2.845690000000000168e+02
-6.250955999999999853e-10,3.000000000000000000e+00,2.846290000000000191e+02
-7.423516000000000196e-10,3.000000000000000000e+00,2.846909999999999741e+02
-8.115023000000000505e-10,3.000000000000000000e+00,2.847520000000000095e+02
-7.189155000000000493e-10,3.000000000000000000e+00,2.848129999999999882e+02
-5.975736999999999751e-10,3.000000000000000000e+00,2.848740000000000236e+02
-3.908145999999999855e-10,3.000000000000000000e+00,2.849350000000000023e+02
-1.767316000000000124e-10,3.000000000000000000e+00,2.849959999999999809e+02
8.876990999999999409e-11,3.000000000000000000e+00,2.850570000000000164e+02
5.600684000000000049e-11,3.000000000000000000e+00,2.851170000000000186e+02
3.690676000000000088e-10,3.000000000000000000e+00,2.851779999999999973e+02
6.024173000000000431e-10,3.000000000000000000e+00,2.852389999999999759e+02
7.972225999999999639e-10,3.000000000000000000e+00,2.853000000000000114e+02
7.818049999999999695e-10,3.000000000000000000e+00,2.853600000000000136e+02
7.263775999999999877e-10,3.000000000000000000e+00,2.854200000000000159e+02
8.429373999999999847e-10,3.000000000000000000e+00,2.854809999999999945e+02
9.439241000000000492e-10,3.000000000000000000e+00,2.855419999999999732e+02
9.554878999999999260e-10,3.000000000000000000e+00,2.856030000000000086e+02
9.458514000000000286e-10,3.000000000000000000e+00,2.856630000000000109e+02
8.914263999999999814e-10,3.000000000000000000e+00,2.857239999999999895e+02
9.155552000000000108e-10,3.000000000000000000e+00,2.857830000000000155e+02
8.285216999999999721e-10,3.000000000000000000e+00,2.858439999999999941e+02
6.965445000000000445e-10,3.000000000000000000e+00,2.859049999999999727e+02
5.128395000000000053e-10,3.000000000000000000e+00,2.859660000000000082e+02
2.316940000000000118e-10,3.000000000000000000e+00,2.860269999999999868e+02
4.134711000000000095e-10,3.000000000000000000e+00,2.860869999999999891e+02
5.748968999999999941e-10,3.000000000000000000e+00,2.861460000000000150e+02
3.826354000000000164e-10,3.000000000000000000e+00,2.862069999999999936e+02
1.210704000000000000e-10,3.000000000000000000e+00,2.862679999999999723e+02
-1.764232999999999888e-10,3.000000000000000000e+00,2.863290000000000077e+02
-4.690626999999999626e-10,3.000000000000000000e+00,2.863899999999999864e+02
-3.265203000000000186e-10,3.000000000000000000e+00,2.864490000000000123e+02
-5.743693000000000382e-10,3.000000000000000000e+00,2.865110000000000241e+02
-7.744220000000000168e-10,3.000000000000000000e+00,2.865720000000000027e+02
-7.368011000000000190e-10,3.000000000000000000e+00,2.866320000000000050e+02
-8.259961999999999688e-10,3.000000000000000000e+00,2.866929999999999836e+02
-8.126593000000000497e-10,3.000000000000000000e+00,2.867540000000000191e+02
-6.523086999999999934e-10,3.000000000000000000e+00,2.868149999999999977e+02
-5.242598000000000470e-10,3.000000000000000000e+00,2.868759999999999764e+02
-3.467952999999999822e-10,3.000000000000000000e+00,2.869370000000000118e+02
-5.932134999999999905e-11,3.000000000000000000e+00,2.869979999999999905e+02
2.924404999999999788e-10,3.000000000000000000e+00,2.870590000000000259e+02
1.730286999999999952e-10,3.000000000000000000e+00,2.871190000000000282e+02
3.731531000000000046e-10,3.000000000000000000e+00,2.871800000000000068e+02
3.349164999999999880e-10,3.000000000000000000e+00,2.872400000000000091e+02
5.447543000000000324e-10,3.000000000000000000e+00,2.873009999999999877e+02
7.454181000000000111e-10,3.000000000000000000e+00,2.873620000000000232e+02
8.553483000000000251e-10,3.000000000000000000e+00,2.874230000000000018e+02
9.589569000000000099e-10,3.000000000000000000e+00,2.874839999999999804e+02
8.658330000000000230e-10,3.000000000000000000e+00,2.875450000000000159e+02
9.403782000000000604e-10,3.000000000000000000e+00,2.876050000000000182e+02
8.153386999999999981e-10,3.000000000000000000e+00,2.876659999999999968e+02
7.653846000000000165e-10,3.000000000000000000e+00,2.877259999999999991e+02
5.808325999999999491e-10,3.000000000000000000e+00,2.877869999999999777e+02
2.561311999999999933e-10,3.000000000000000000e+00,2.878489999999999895e+02
4.157838000000000072e-10,3.000000000000000000e+00,2.879080000000000155e+02
1.045732999999999991e-10,3.000000000000000000e+00,2.879689999999999941e+02
-3.066308999999999818e-10,3.000000000000000000e+00,2.880310000000000059e+02
8.067548999999999393e-11,3.000000000000000000e+00,2.880889999999999986e+02
-2.104976999999999875e-10,3.000000000000000000e+00,2.881510000000000105e+02
-4.748443000000000122e-10,3.000000000000000000e+00,2.882119999999999891e+02
-3.090974999999999762e-10,3.000000000000000000e+00,2.882710000000000150e+02
-5.485436999999999904e-10,3.000000000000000000e+00,2.883319999999999936e+02
-7.308640000000000313e-10,3.000000000000000000e+00,2.883929999999999723e+02
-8.536707000000000266e-10,3.000000000000000000e+00,2.884540000000000077e+02
-7.887602999999999651e-10,3.000000000000000000e+00,2.885160000000000196e+02
-6.309544999999999639e-10,3.000000000000000000e+00,2.885769999999999982e+02
-4.379172999999999907e-10,3.000000000000000000e+00,2.886379999999999768e+02
-5.524752999999999895e-10,3.000000000000000000e+00,2.886979999999999791e+02
-3.331501000000000136e-10,3.000000000000000000e+00,2.887590000000000146e+02
-2.576775999999999933e-10,3.000000000000000000e+00,2.888190000000000168e+02
4.567681999999999721e-11,3.000000000000000000e+00,2.888799999999999955e+02
2.840377000000000251e-10,3.000000000000000000e+00,2.889409999999999741e+02
1.672470999999999973e-10,3.000000000000000000e+00,2.890009999999999764e+02
5.997965999999999882e-10,3.000000000000000000e+00,2.890629999999999882e+02
5.765149000000000189e-10,3.000000000000000000e+00,2.891229999999999905e+02
7.656934000000000186e-10,3.000000000000000000e+00,2.891840000000000259e+02
9.012937000000000389e-10,3.000000000000000000e+00,2.892450000000000045e+02
9.399918999999999622e-10,3.000000000000000000e+00,2.893059999999999832e+02
8.707656999999999557e-10,3.000000000000000000e+00,2.893670000000000186e+02
6.876012999999999838e-10,3.000000000000000000e+00,2.894279999999999973e+02
4.137794000000000073e-10,3.000000000000000000e+00,2.894900000000000091e+02
-2.844283999999999750e-10,3.000000000000000000e+00,2.895520000000000209e+02
-7.144442999999999913e-10,3.000000000000000000e+00,2.896139999999999759e+02
-8.362488000000000126e-10,3.000000000000000000e+00,2.896759999999999877e+02
-7.827475000000000414e-10,3.000000000000000000e+00,2.897370000000000232e+02
-6.262518999999999682e-10,3.000000000000000000e+00,2.897980000000000018e+02
-4.923441999999999716e-10,3.000000000000000000e+00,2.898589999999999804e+02
-5.650413000000000472e-10,3.000000000000000000e+00,2.899189999999999827e+02
-4.042282999999999843e-10,3.000000000000000000e+00,2.899800000000000182e+02
-7.628145000000000390e-11,3.000000000000000000e+00,2.900409999999999968e+02
-5.346237000000000012e-11,3.000000000000000000e+00,2.901009999999999991e+02
2.778705999999999772e-10,3.000000000000000000e+00,2.901619999999999777e+02
2.008581000000000066e-10,3.000000000000000000e+00,2.902219999999999800e+02
4.409920000000000112e-10,3.000000000000000000e+00,2.902830000000000155e+02
6.800467999999999558e-10,3.000000000000000000e+00,2.903439999999999941e+02
5.690378999999999836e-10,3.000000000000000000e+00,2.904039999999999964e+02
5.407462000000000491e-10,3.000000000000000000e+00,2.904639999999999986e+02
3.313706999999999794e-10,3.000000000000000000e+00,2.905230000000000246e+02
8.399032999999999559e-11,3.000000000000000000e+00,2.905819999999999936e+02
-8.275713000000000444e-11,3.000000000000000000e+00,2.906410000000000196e+02
-2.092642000000000041e-10,3.000000000000000000e+00,2.907010000000000218e+02
-2.542855000000000211e-10,3.000000000000000000e+00,2.907610000000000241e+02
6.279068999999999485e-11,3.000000000000000000e+00,2.908220000000000027e+02
4.652481000000000237e-11,3.000000000000000000e+00,2.908820000000000050e+02
-1.210714000000000086e-10,3.000000000000000000e+00,2.909420000000000073e+02
9.632465000000000558e-11,3.000000000000000000e+00,2.910020000000000095e+02
3.799370999999999887e-10,3.000000000000000000e+00,2.910629999999999882e+02
2.247558999999999931e-10,3.000000000000000000e+00,2.911229999999999905e+02
2.604485000000000028e-10,3.000000000000000000e+00,2.911829999999999927e+02
3.187281999999999892e-10,3.000000000000000000e+00,2.912429999999999950e+02
3.454783000000000063e-10,3.000000000000000000e+00,2.913039999999999736e+02
7.113454000000000115e-10,3.000000000000000000e+00,2.913650000000000091e+02
8.188851999999999713e-10,3.000000000000000000e+00,2.914259999999999877e+02
8.225853000000000008e-10,3.000000000000000000e+00,2.914859999999999900e+02
9.084631000000000410e-10,3.000000000000000000e+00,2.915470000000000255e+02
9.398383000000000094e-10,3.000000000000000000e+00,2.916080000000000041e+02
9.116230000000000272e-10,3.000000000000000000e+00,2.916689999999999827e+02
9.396841999999998972e-10,3.000000000000000000e+00,2.917280000000000086e+02
8.699955000000000073e-10,3.000000000000000000e+00,2.917869999999999777e+02
9.470076000000000830e-10,3.000000000000000000e+00,2.918480000000000132e+02
8.840256999999999699e-10,3.000000000000000000e+00,2.919089999999999918e+02
8.277496000000000385e-10,3.000000000000000000e+00,2.919700000000000273e+02
7.935996000000000065e-10,3.000000000000000000e+00,2.920299999999999727e+02
6.394199999999999488e-10,3.000000000000000000e+00,2.920910000000000082e+02
6.556093999999999880e-10,3.000000000000000000e+00,2.921510000000000105e+02
7.324673999999999516e-10,3.000000000000000000e+00,2.922110000000000127e+02
6.604660999999999926e-10,3.000000000000000000e+00,2.922710000000000150e+02
4.512449999999999756e-10,3.000000000000000000e+00,2.923319999999999936e+02
1.637008000000000103e-10,3.000000000000000000e+00,2.923929999999999723e+02
-1.081201999999999964e-10,3.000000000000000000e+00,2.924540000000000077e+02
-3.814093999999999940e-10,3.000000000000000000e+00,2.925149999999999864e+02
-5.328170000000000017e-10,3.000000000000000000e+00,2.925760000000000218e+02
-6.734320000000000377e-10,3.000000000000000000e+00,2.926370000000000005e+02
-8.162048000000000144e-10,3.000000000000000000e+00,2.926979999999999791e+02
-8.377909999999999662e-10,3.000000000000000000e+00,2.927590000000000146e+02
2.779200999999999883e-11,3.000000000000000000e+00,2.928240000000000123e+02
3.161838999999999901e-10,3.000000000000000000e+00,2.928849999999999909e+02
6.298613999999999649e-10,3.000000000000000000e+00,2.929460000000000264e+02
5.374308999999999499e-10,3.000000000000000000e+00,2.930059999999999718e+02
6.958497000000000398e-10,3.000000000000000000e+00,2.930670000000000073e+02
6.223062999999999524e-10,3.000000000000000000e+00,2.931270000000000095e+02
7.578293999999999721e-10,3.000000000000000000e+00,2.931879999999999882e+02
7.754836000000000041e-10,3.000000000000000000e+00,2.932479999999999905e+02
8.570444000000000271e-10,3.000000000000000000e+00,2.933090000000000259e+02
9.516329000000000464e-10,3.000000000000000000e+00,2.933700000000000045e+02
9.389904000000000045e-10,3.000000000000000000e+00,2.934300000000000068e+02
8.875715999999999586e-10,3.000000000000000000e+00,2.934909999999999854e+02
7.706267000000000392e-10,3.000000000000000000e+00,2.935520000000000209e+02
6.969288000000000222e-10,3.000000000000000000e+00,2.936120000000000232e+02
7.329302999999999624e-10,3.000000000000000000e+00,2.936720000000000255e+02
5.329596999999999954e-10,3.000000000000000000e+00,2.937330000000000041e+02
2.877380000000000149e-10,3.000000000000000000e+00,2.937939999999999827e+02
6.437680000000000090e-12,3.000000000000000000e+00,2.938550000000000182e+02
-2.948360000000000043e-10,3.000000000000000000e+00,2.939159999999999968e+02
-5.505478000000000497e-10,3.000000000000000000e+00,2.939769999999999754e+02
-4.420030999999999788e-10,3.000000000000000000e+00,2.940369999999999777e+02
-6.208556000000000082e-10,3.000000000000000000e+00,2.940980000000000132e+02
-5.515504000000000478e-10,3.000000000000000000e+00,2.941580000000000155e+02
-7.415806000000000230e-10,3.000000000000000000e+00,2.942189999999999941e+02
-8.397948000000000332e-10,3.000000000000000000e+00,2.942799999999999727e+02
-8.112709000000000093e-10,3.000000000000000000e+00,2.943410000000000082e+02
-3.719272999999999943e-10,3.000000000000000000e+00,2.944039999999999964e+02
-1.583068000000000080e-10,3.000000000000000000e+00,2.944649999999999750e+02
2.266831999999999984e-10,3.000000000000000000e+00,2.945260000000000105e+02
1.676793000000000123e-11,3.000000000000000000e+00,2.945860000000000127e+02
3.712261999999999976e-10,3.000000000000000000e+00,2.946469999999999914e+02
5.361979000000000225e-10,3.000000000000000000e+00,2.947080000000000268e+02
7.283820000000000393e-10,3.000000000000000000e+00,2.947690000000000055e+02
7.974544000000000292e-10,3.000000000000000000e+00,2.948299999999999841e+02
9.120088999999999979e-10,3.000000000000000000e+00,2.948910000000000196e+02
9.066898000000000385e-10,3.000000000000000000e+00,2.949519999999999982e+02
7.601420999999999697e-10,3.000000000000000000e+00,2.950129999999999768e+02
3.803225999999999870e-10,3.000000000000000000e+00,2.950749999999999886e+02
5.264843999999999816e-10,3.000000000000000000e+00,2.951349999999999909e+02
4.139335999999999963e-10,3.000000000000000000e+00,2.951949999999999932e+02
1.374133999999999920e-10,3.000000000000000000e+00,2.952559999999999718e+02
-1.387255999999999888e-10,3.000000000000000000e+00,2.953170000000000073e+02
-4.000658000000000000e-10,3.000000000000000000e+00,2.953779999999999859e+02
-6.192368999999999671e-10,3.000000000000000000e+00,2.954390000000000214e+02
-7.048854000000000152e-10,3.000000000000000000e+00,2.955000000000000000e+02
-7.916908000000000306e-10,3.000000000000000000e+00,2.955609999999999786e+02
-7.166034000000000361e-10,3.000000000000000000e+00,2.956200000000000045e+02
-8.102690000000000275e-10,3.000000000000000000e+00,2.956809999999999832e+02
-8.488920999999999993e-10,3.000000000000000000e+00,2.957420000000000186e+02
-7.980882999999999560e-10,3.000000000000000000e+00,2.958020000000000209e+02
-7.735735999999999559e-10,3.000000000000000000e+00,2.958629999999999995e+02
-5.729816000000000141e-10,3.000000000000000000e+00,2.959239999999999782e+02
-3.220488000000000201e-10,3.000000000000000000e+00,2.959859999999999900e+02
7.019129000000000029e-11,3.000000000000000000e+00,2.960470000000000255e+02
2.983764999999999777e-10,3.000000000000000000e+00,2.961080000000000041e+02
2.595231000000000052e-10,3.000000000000000000e+00,2.961680000000000064e+02
4.826203999999999560e-10,3.000000000000000000e+00,2.962289999999999850e+02
5.200089000000000074e-10,3.000000000000000000e+00,2.962889999999999873e+02
6.470525000000000256e-10,3.000000000000000000e+00,2.963500000000000227e+02
7.778736999999999626e-10,3.000000000000000000e+00,2.964110000000000014e+02
8.940477999999999492e-10,3.000000000000000000e+00,2.964719999999999800e+02
8.764709999999999815e-10,3.000000000000000000e+00,2.965339999999999918e+02
7.374784999999999571e-10,3.000000000000000000e+00,2.965950000000000273e+02
6.359515999999999528e-10,3.000000000000000000e+00,2.966549999999999727e+02
4.261908999999999805e-10,3.000000000000000000e+00,2.967160000000000082e+02
1.742623000000000104e-10,3.000000000000000000e+00,2.967769999999999868e+02
2.141175999999999907e-10,3.000000000000000000e+00,2.968369999999999891e+02
-1.054990999999999950e-10,3.000000000000000000e+00,2.968980000000000246e+02
6.348451999999999534e-11,3.000000000000000000e+00,2.969580000000000268e+02
-2.194403000000000120e-10,3.000000000000000000e+00,2.970190000000000055e+02
-4.939626999999999490e-10,3.000000000000000000e+00,2.970799999999999841e+02
-4.686000000000000155e-10,3.000000000000000000e+00,2.971399999999999864e+02
-6.411304999999999917e-10,3.000000000000000000e+00,2.972010000000000218e+02
-6.250951999999999612e-10,3.000000000000000000e+00,2.972610000000000241e+02
-6.369674999999999513e-10,3.000000000000000000e+00,2.973210000000000264e+02
-7.689484000000000244e-10,3.000000000000000000e+00,2.973820000000000050e+02
-8.006328000000000189e-10,3.000000000000000000e+00,2.974429999999999836e+02
-7.634751000000000243e-10,3.000000000000000000e+00,2.975049999999999955e+02
-5.418370999999999672e-10,3.000000000000000000e+00,2.975659999999999741e+02
-3.930502999999999946e-10,3.000000000000000000e+00,2.976270000000000095e+02
-1.163689999999999990e-10,3.000000000000000000e+00,2.976879999999999882e+02
1.919156999999999942e-10,3.000000000000000000e+00,2.977490000000000236e+02
4.520928000000000004e-10,3.000000000000000000e+00,2.978100000000000023e+02
7.142738999999999564e-10,3.000000000000000000e+00,2.978720000000000141e+02
6.758829999999999706e-10,3.000000000000000000e+00,2.979309999999999832e+02
7.320820999999999653e-10,3.000000000000000000e+00,2.979920000000000186e+02
7.418726000000000464e-10,3.000000000000000000e+00,2.980520000000000209e+02
8.602816000000000456e-10,3.000000000000000000e+00,2.981129999999999995e+02
9.089247999999999796e-10,3.000000000000000000e+00,2.981739999999999782e+02
9.324366000000000927e-10,3.000000000000000000e+00,2.982350000000000136e+02
8.394678000000000198e-10,3.000000000000000000e+00,2.982959999999999923e+02
9.228016999999999816e-10,3.000000000000000000e+00,2.983550000000000182e+02
7.703185000000000216e-10,3.000000000000000000e+00,2.984159999999999968e+02
7.680053999999999999e-10,3.000000000000000000e+00,2.984759999999999991e+02
6.028026999999999578e-10,3.000000000000000000e+00,2.985369999999999777e+02
3.845621999999999916e-10,3.000000000000000000e+00,2.985980000000000132e+02
9.285561000000000201e-11,3.000000000000000000e+00,2.986589999999999918e+02
-2.350898000000000002e-10,3.000000000000000000e+00,2.987210000000000036e+02
-5.611097000000000481e-10,3.000000000000000000e+00,2.987819999999999823e+02
-6.913170999999999515e-10,3.000000000000000000e+00,2.988430000000000177e+02
-6.841473999999999571e-10,3.000000000000000000e+00,2.989030000000000200e+02
-6.435971999999999662e-10,3.000000000000000000e+00,2.989630000000000223e+02
-6.851495000000000027e-10,3.000000000000000000e+00,2.990230000000000246e+02
-8.044098999999999851e-10,3.000000000000000000e+00,2.990840000000000032e+02
-7.805120000000000443e-10,3.000000000000000000e+00,2.991440000000000055e+02
-8.687809000000000516e-10,3.000000000000000000e+00,2.992049999999999841e+02
-8.508189999999999547e-10,3.000000000000000000e+00,2.992649999999999864e+02
-7.221536999999999730e-10,3.000000000000000000e+00,2.993269999999999982e+02
-7.810514000000000394e-10,3.000000000000000000e+00,2.993860000000000241e+02
-6.457558999999999869e-10,3.000000000000000000e+00,2.994470000000000027e+02
-4.191841999999999885e-10,3.000000000000000000e+00,2.995079999999999814e+02
-2.118851999999999995e-10,3.000000000000000000e+00,2.995690000000000168e+02
1.478204999999999912e-10,3.000000000000000000e+00,2.996309999999999718e+02
2.034791000000000020e-10,3.000000000000000000e+00,2.996909999999999741e+02
4.902520999999999846e-10,3.000000000000000000e+00,2.997520000000000095e+02
6.174499999999999719e-10,3.000000000000000000e+00,2.998129999999999882e+02
7.596032000000000307e-10,3.000000000000000000e+00,2.998740000000000236e+02
6.758069000000000106e-10,3.000000000000000000e+00,2.999329999999999927e+02
7.362448000000000134e-10,3.000000000000000000e+00,2.999940000000000282e+02
7.138120999999999860e-10,3.000000000000000000e+00,3.000539999999999736e+02
8.164948999999999491e-10,3.000000000000000000e+00,3.001150000000000091e+02
7.987643999999999967e-10,3.000000000000000000e+00,3.001739999999999782e+02
9.096962000000000003e-10,3.000000000000000000e+00,3.002350000000000136e+02
9.028356000000000002e-10,3.000000000000000000e+00,3.002970000000000255e+02
9.281208000000000444e-10,3.000000000000000000e+00,3.003559999999999945e+02
9.053025000000000385e-10,3.000000000000000000e+00,3.004159999999999968e+02
9.190243999999999516e-10,3.000000000000000000e+00,3.004759999999999991e+02
8.875716999999999905e-10,3.000000000000000000e+00,3.005369999999999777e+02
7.072598000000000354e-10,3.000000000000000000e+00,3.005989999999999895e+02
5.361205999999999901e-10,3.000000000000000000e+00,3.006600000000000250e+02
2.512747000000000008e-10,3.000000000000000000e+00,3.007210000000000036e+02
-5.608346000000000224e-11,3.000000000000000000e+00,3.007819999999999823e+02
-3.545814999999999920e-10,3.000000000000000000e+00,3.008430000000000177e+02
-5.846224999999999630e-10,3.000000000000000000e+00,3.009039999999999964e+02
-7.502148000000000179e-10,3.000000000000000000e+00,3.009649999999999750e+02
-8.175153000000000379e-10,3.000000000000000000e+00,3.010260000000000105e+02
-8.425704999999999702e-10,3.000000000000000000e+00,3.010860000000000127e+02
-7.649396000000000248e-10,3.000000000000000000e+00,3.011460000000000150e+02
-8.009410999999999650e-10,3.000000000000000000e+00,3.012060000000000173e+02
-8.545196999999999686e-10,3.000000000000000000e+00,3.012669999999999959e+02
-8.172846000000000131e-10,3.000000000000000000e+00,3.013279999999999745e+02
-6.701170000000000342e-10,3.000000000000000000e+00,3.013890000000000100e+02
-5.079164999999999593e-10,3.000000000000000000e+00,3.014499999999999886e+02
-3.756275999999999840e-10,3.000000000000000000e+00,3.015099999999999909e+02
-4.139416999999999934e-10,3.000000000000000000e+00,3.015699999999999932e+02
-3.985235999999999947e-10,3.000000000000000000e+00,3.016299999999999955e+02
-5.669684999999999948e-10,3.000000000000000000e+00,3.016899999999999977e+02
-7.683315000000000366e-10,3.000000000000000000e+00,3.017490000000000236e+02
-8.242997999999999745e-10,3.000000000000000000e+00,3.018079999999999927e+02
-7.660182999999999830e-10,3.000000000000000000e+00,3.018690000000000282e+02
-5.164734000000000251e-10,3.000000000000000000e+00,3.019300000000000068e+02
-4.278183999999999834e-10,3.000000000000000000e+00,3.019909999999999854e+02
-9.231650000000000634e-11,3.000000000000000000e+00,3.020520000000000209e+02
1.744162999999999874e-10,3.000000000000000000e+00,3.021129999999999995e+02
1.078881000000000035e-10,3.000000000000000000e+00,3.021730000000000018e+02
3.007662000000000155e-10,3.000000000000000000e+00,3.022339999999999804e+02
5.457567999999999987e-10,3.000000000000000000e+00,3.022950000000000159e+02
7.027884000000000171e-10,3.000000000000000000e+00,3.023559999999999945e+02
7.690847000000000460e-10,3.000000000000000000e+00,3.024169999999999732e+02
8.872627999999999566e-10,3.000000000000000000e+00,3.024780000000000086e+02
9.140901000000000258e-10,3.000000000000000000e+00,3.025389999999999873e+02
9.031441000000000101e-10,3.000000000000000000e+00,3.025980000000000132e+02
9.044546000000000336e-10,3.000000000000000000e+00,3.026589999999999918e+02
7.734023000000000477e-10,3.000000000000000000e+00,3.027200000000000273e+02
4.846245000000000153e-10,3.000000000000000000e+00,3.027819999999999823e+02
1.341755999999999890e-10,3.000000000000000000e+00,3.028430000000000177e+02
-9.162264000000000146e-11,3.000000000000000000e+00,3.029039999999999964e+02
-3.810236999999999836e-10,3.000000000000000000e+00,3.029649999999999750e+02
-6.126837999999999683e-10,3.000000000000000000e+00,3.030260000000000105e+02
-7.389595999999999759e-10,3.000000000000000000e+00,3.030869999999999891e+02
-7.348738999999999680e-10,3.000000000000000000e+00,3.031469999999999914e+02
-8.084961000000000491e-10,3.000000000000000000e+00,3.032080000000000268e+02
-8.121191000000000065e-10,3.000000000000000000e+00,3.032690000000000055e+02
-7.622403000000000401e-10,3.000000000000000000e+00,3.033299999999999841e+02
-6.233219999999999905e-10,3.000000000000000000e+00,3.033910000000000196e+02
-3.943604999999999742e-10,3.000000000000000000e+00,3.034519999999999982e+02
-2.063346999999999989e-10,3.000000000000000000e+00,3.035129999999999768e+02
-2.634594000000000032e-10,3.000000000000000000e+00,3.035729999999999791e+02
-3.286789000000000074e-10,3.000000000000000000e+00,3.036329999999999814e+02
-1.511371999999999938e-10,3.000000000000000000e+00,3.036929999999999836e+02
-4.744924000000000230e-11,3.000000000000000000e+00,3.037540000000000191e+02
2.923632999999999783e-10,3.000000000000000000e+00,3.038149999999999977e+02
5.257132000000000246e-10,3.000000000000000000e+00,3.038759999999999764e+02
7.323905000000000467e-10,3.000000000000000000e+00,3.039379999999999882e+02
8.557331999999999872e-10,3.000000000000000000e+00,3.039979999999999905e+02
8.689933000000000332e-10,3.000000000000000000e+00,3.040600000000000023e+02
8.574301000000000374e-10,3.000000000000000000e+00,3.041209999999999809e+02
8.662186000000000015e-10,3.000000000000000000e+00,3.041800000000000068e+02
8.823302999999999842e-10,3.000000000000000000e+00,3.042400000000000091e+02
8.754689000000000393e-10,3.000000000000000000e+00,3.043000000000000114e+02
6.594640999999999789e-10,3.000000000000000000e+00,3.043620000000000232e+02
3.606648000000000034e-10,3.000000000000000000e+00,3.044239999999999782e+02
2.120563999999999889e-12,3.000000000000000000e+00,3.044850000000000136e+02
-4.440078000000000226e-10,3.000000000000000000e+00,3.045470000000000255e+02
-4.013761000000000115e-10,3.000000000000000000e+00,3.046070000000000277e+02
-6.751274000000000234e-10,3.000000000000000000e+00,3.046680000000000064e+02
-7.827471000000000173e-10,3.000000000000000000e+00,3.047289999999999850e+02
-8.417996000000000054e-10,3.000000000000000000e+00,3.047909999999999968e+02
-7.058874999999999574e-10,3.000000000000000000e+00,3.048519999999999754e+02
-5.367487999999999611e-10,3.000000000000000000e+00,3.049130000000000109e+02
-3.488770999999999946e-10,3.000000000000000000e+00,3.049739999999999895e+02
-1.954216000000000081e-11,3.000000000000000000e+00,3.050350000000000250e+02
3.430886000000000202e-10,3.000000000000000000e+00,3.050960000000000036e+02
2.760976000000000186e-10,3.000000000000000000e+00,3.051560000000000059e+02
3.994409999999999755e-10,3.000000000000000000e+00,3.052169999999999845e+02
5.968672999999999950e-10,3.000000000000000000e+00,3.052780000000000200e+02
7.660789999999999971e-10,3.000000000000000000e+00,3.053389999999999986e+02
8.689933999999999617e-10,3.000000000000000000e+00,3.053999999999999773e+02
9.272729000000000395e-10,3.000000000000000000e+00,3.054610000000000127e+02
8.588165999999999892e-10,3.000000000000000000e+00,3.055219999999999914e+02
6.478230999999999981e-10,3.000000000000000000e+00,3.055840000000000032e+02
7.328530999999999619e-10,3.000000000000000000e+00,3.056429999999999723e+02
5.452943000000000119e-10,3.000000000000000000e+00,3.057040000000000077e+02
3.771618000000000241e-10,3.000000000000000000e+00,3.057649999999999864e+02
1.036481999999999937e-10,3.000000000000000000e+00,3.058260000000000218e+02
-2.073367999999999927e-10,3.000000000000000000e+00,3.058870000000000005e+02
-1.731854000000000056e-10,3.000000000000000000e+00,3.059470000000000027e+02
-4.262763000000000100e-10,3.000000000000000000e+00,3.060079999999999814e+02
-5.889394999999999803e-10,3.000000000000000000e+00,3.060690000000000168e+02
-7.334086000000000227e-10,3.000000000000000000e+00,3.061299999999999955e+02
-7.245435999999999711e-10,3.000000000000000000e+00,3.061899999999999977e+02
-8.420310000000000466e-10,3.000000000000000000e+00,3.062509999999999764e+02
-8.232201000000000077e-10,3.000000000000000000e+00,3.063120000000000118e+02
-6.981780000000000472e-10,3.000000000000000000e+00,3.063729999999999905e+02
-5.962632999999999835e-10,3.000000000000000000e+00,3.064340000000000259e+02
-4.067722999999999913e-10,3.000000000000000000e+00,3.064950000000000045e+02
-2.034822000000000079e-10,3.000000000000000000e+00,3.065559999999999832e+02
-1.425800999999999934e-10,3.000000000000000000e+00,3.066159999999999854e+02
1.214558999999999983e-10,3.000000000000000000e+00,3.066770000000000209e+02
3.907294999999999999e-10,3.000000000000000000e+00,3.067379999999999995e+02
5.994114000000000338e-10,3.000000000000000000e+00,3.067989999999999782e+02
7.567508999999999743e-10,3.000000000000000000e+00,3.068600000000000136e+02
8.879574000000000009e-10,3.000000000000000000e+00,3.069220000000000255e+02
8.309878999999999941e-10,3.000000000000000000e+00,3.069809999999999945e+02
9.291233000000000107e-10,3.000000000000000000e+00,3.070419999999999732e+02
8.489499000000000195e-10,3.000000000000000000e+00,3.071039999999999850e+02
8.529588000000000510e-10,3.000000000000000000e+00,3.071639999999999873e+02
6.819742999999999990e-10,3.000000000000000000e+00,3.072250000000000227e+02
5.005050000000000206e-10,3.000000000000000000e+00,3.072860000000000014e+02
5.443692000000000065e-10,3.000000000000000000e+00,3.073460000000000036e+02
2.649194999999999970e-10,3.000000000000000000e+00,3.074069999999999823e+02
-1.832074000000000047e-10,3.000000000000000000e+00,3.074680000000000177e+02
-1.212258000000000096e-10,3.000000000000000000e+00,3.075280000000000200e+02
-4.137108999999999884e-10,3.000000000000000000e+00,3.075889999999999986e+02
-6.187739999999999562e-10,3.000000000000000000e+00,3.076510000000000105e+02
-8.045639999999999939e-10,3.000000000000000000e+00,3.077119999999999891e+02
-8.324711999999999904e-10,3.000000000000000000e+00,3.077730000000000246e+02
-6.567033000000000353e-10,3.000000000000000000e+00,3.078349999999999795e+02
-3.753964999999999868e-10,3.000000000000000000e+00,3.078960000000000150e+02
-2.123815000000000074e-11,3.000000000000000000e+00,3.079580000000000268e+02
5.469631999999999771e-11,3.000000000000000000e+00,3.080179999999999723e+02
2.720117999999999788e-10,3.000000000000000000e+00,3.080790000000000077e+02
1.538335000000000044e-10,3.000000000000000000e+00,3.081390000000000100e+02
3.859502000000000079e-10,3.000000000000000000e+00,3.081999999999999886e+02
5.861517000000000119e-10,3.000000000000000000e+00,3.082610000000000241e+02
7.516631999999999526e-10,3.000000000000000000e+00,3.083220000000000027e+02
8.810960999999999845e-10,3.000000000000000000e+00,3.083829999999999814e+02
8.541923000000000344e-10,3.000000000000000000e+00,3.084429999999999836e+02
9.099280999999999941e-10,3.000000000000000000e+00,3.085029999999999859e+02
9.312821999999999917e-10,3.000000000000000000e+00,3.085640000000000214e+02
8.971315999999999753e-10,3.000000000000000000e+00,3.086229999999999905e+02
9.188706000000000384e-10,3.000000000000000000e+00,3.086850000000000023e+02
8.404701999999999542e-10,3.000000000000000000e+00,3.087450000000000045e+02
7.941394999999999541e-10,3.000000000000000000e+00,3.088059999999999832e+02
5.879250000000000144e-10,3.000000000000000000e+00,3.088670000000000186e+02
3.743096999999999797e-10,3.000000000000000000e+00,3.089279999999999973e+02
4.595707000000000124e-10,3.000000000000000000e+00,3.089879999999999995e+02
2.036332999999999910e-10,3.000000000000000000e+00,3.090489999999999782e+02
4.110043999999999833e-10,3.000000000000000000e+00,3.091080000000000041e+02
3.160299999999999933e-10,3.000000000000000000e+00,3.091680000000000064e+02
3.627190999999999867e-11,3.000000000000000000e+00,3.092289999999999850e+02
-2.905958999999999953e-10,3.000000000000000000e+00,3.092909999999999968e+02
-6.166156000000000312e-10,3.000000000000000000e+00,3.093519999999999754e+02
-8.467338000000000027e-10,3.000000000000000000e+00,3.094139999999999873e+02
-7.897628999999999632e-10,3.000000000000000000e+00,3.094739999999999895e+02
-8.318551000000000508e-10,3.000000000000000000e+00,3.095350000000000250e+02
-7.345656999999999504e-10,3.000000000000000000e+00,3.095960000000000036e+02
-6.816039000000000062e-10,3.000000000000000000e+00,3.096560000000000059e+02
-4.589635999999999949e-10,3.000000000000000000e+00,3.097180000000000177e+02
-3.926648999999999765e-10,3.000000000000000000e+00,3.097780000000000200e+02
-1.363357999999999967e-10,3.000000000000000000e+00,3.098389999999999986e+02
-2.539003000000000150e-10,3.000000000000000000e+00,3.098990000000000009e+02
-1.536042999999999924e-10,3.000000000000000000e+00,3.099590000000000032e+02
1.617736999999999911e-10,3.000000000000000000e+00,3.100199999999999818e+02
4.842393999999999894e-10,3.000000000000000000e+00,3.100810000000000173e+02
6.610828999999999485e-10,3.000000000000000000e+00,3.101419999999999959e+02
4.639647999999999982e-10,3.000000000000000000e+00,3.102019999999999982e+02
6.687145999999999771e-10,3.000000000000000000e+00,3.102629999999999768e+02
8.535750999999999510e-10,3.000000000000000000e+00,3.103240000000000123e+02
9.322835999999999176e-10,3.000000000000000000e+00,3.103860000000000241e+02
9.077692000000000131e-10,3.000000000000000000e+00,3.104470000000000027e+02
8.094805000000000359e-10,3.000000000000000000e+00,3.105070000000000050e+02
6.465129999999999987e-10,3.000000000000000000e+00,3.105679999999999836e+02
6.536050999999999684e-10,3.000000000000000000e+00,3.106279999999999859e+02
5.752823000000000122e-10,3.000000000000000000e+00,3.106890000000000214e+02
3.538037999999999792e-10,3.000000000000000000e+00,3.107500000000000000e+02
2.750955000000000247e-10,3.000000000000000000e+00,3.108100000000000023e+02
2.316652000000000012e-11,3.000000000000000000e+00,3.108709999999999809e+02
2.472659000000000012e-10,3.000000000000000000e+00,3.109300000000000068e+02
2.137320000000000122e-10,3.000000000000000000e+00,3.109900000000000091e+02
-8.360511000000000382e-11,3.000000000000000000e+00,3.110509999999999877e+02
-4.524874999999999845e-10,3.000000000000000000e+00,3.111129999999999995e+02
-5.272665000000000010e-10,3.000000000000000000e+00,3.111730000000000018e+02
-3.990634000000000139e-10,3.000000000000000000e+00,3.112330000000000041e+02
-6.412851999999999849e-10,3.000000000000000000e+00,3.112939999999999827e+02
-7.501383000000000337e-10,3.000000000000000000e+00,3.113550000000000182e+02
-7.652475999999999786e-10,3.000000000000000000e+00,3.114150000000000205e+02
-8.253014999999999960e-10,3.000000000000000000e+00,3.114759999999999991e+02
-7.875267999999999817e-10,3.000000000000000000e+00,3.115380000000000109e+02
-7.713373000000000140e-10,3.000000000000000000e+00,3.115980000000000132e+02
-7.956980999999999657e-10,3.000000000000000000e+00,3.116580000000000155e+02
-8.584513999999999996e-10,3.000000000000000000e+00,3.117169999999999845e+02
-8.331652999999999787e-10,3.000000000000000000e+00,3.117760000000000105e+02
-8.546740000000000411e-10,3.000000000000000000e+00,3.118369999999999891e+02
-8.412600999999999785e-10,3.000000000000000000e+00,3.118969999999999914e+02
-7.878361000000000397e-10,3.000000000000000000e+00,3.119580000000000268e+02
-5.907126999999999510e-10,3.000000000000000000e+00,3.120190000000000055e+02
-3.624446000000000100e-10,3.000000000000000000e+00,3.120799999999999841e+02
-8.900144999999999978e-11,3.000000000000000000e+00,3.121410000000000196e+02
-2.703205999999999878e-10,3.000000000000000000e+00,3.122010000000000218e+02
-1.022613000000000049e-10,3.000000000000000000e+00,3.122620000000000005e+02
1.939199999999999880e-10,3.000000000000000000e+00,3.123229999999999791e+02
4.795369000000000256e-10,3.000000000000000000e+00,3.123840000000000146e+02
6.622392000000000348e-10,3.000000000000000000e+00,3.124449999999999932e+02
8.383118999999999576e-10,3.000000000000000000e+00,3.125059999999999718e+02
6.457422999999999943e-10,3.000000000000000000e+00,3.125649999999999977e+02
5.966358000000000253e-10,3.000000000000000000e+00,3.126250000000000000e+02
4.624228999999999852e-10,3.000000000000000000e+00,3.126840000000000259e+02
5.087536999999999655e-10,3.000000000000000000e+00,3.127440000000000282e+02
5.705797000000000164e-10,3.000000000000000000e+00,3.128050000000000068e+02
4.181737000000000053e-10,3.000000000000000000e+00,3.128639999999999759e+02
5.814492999999999765e-10,3.000000000000000000e+00,3.129250000000000114e+02
7.883576000000000157e-10,3.000000000000000000e+00,3.129870000000000232e+02
9.131654000000000445e-10,3.000000000000000000e+00,3.130470000000000255e+02
9.026809000000000070e-10,3.000000000000000000e+00,3.131080000000000041e+02
8.545769000000000043e-10,3.000000000000000000e+00,3.131689999999999827e+02
8.673741999999999680e-10,3.000000000000000000e+00,3.132289999999999850e+02
6.781194000000000478e-10,3.000000000000000000e+00,3.132909999999999968e+02
7.111139999999999703e-10,3.000000000000000000e+00,3.133500000000000227e+02
7.525107999999999653e-10,3.000000000000000000e+00,3.134100000000000250e+02
5.488403000000000326e-10,3.000000000000000000e+00,3.134710000000000036e+02
-5.243370000000000475e-10,3.000000000000000000e+00,3.135360000000000014e+02
-3.222802999999999898e-10,3.000000000000000000e+00,3.135950000000000273e+02
5.477339000000000073e-11,3.000000000000000000e+00,3.136530000000000200e+02
2.371672999999999860e-10,3.000000000000000000e+00,3.137130000000000223e+02
3.967427999999999795e-10,3.000000000000000000e+00,3.137719999999999914e+02
5.651065000000000482e-10,3.000000000000000000e+00,3.138319999999999936e+02
6.523711999999999609e-10,3.000000000000000000e+00,3.138910000000000196e+02
7.246044000000000171e-10,3.000000000000000000e+00,3.139510000000000218e+02
7.421041000000000161e-10,3.000000000000000000e+00,3.140110000000000241e+02
8.605134000000000076e-10,3.000000000000000000e+00,3.140699999999999932e+02
8.415490999999999762e-10,3.000000000000000000e+00,3.141299999999999955e+02
7.250670000000000357e-10,3.000000000000000000e+00,3.141909999999999741e+02
7.724774000000000026e-10,3.000000000000000000e+00,3.142509999999999764e+02
8.122555999999999884e-10,3.000000000000000000e+00,3.143109999999999786e+02
6.439689999999999917e-10,3.000000000000000000e+00,3.143720000000000141e+02
7.345494000000000277e-10,3.000000000000000000e+00,3.144309999999999832e+02
8.356906999999999502e-10,3.000000000000000000e+00,3.144909999999999854e+02
7.063347000000000300e-10,3.000000000000000000e+00,3.145520000000000209e+02
6.072743999999999683e-10,3.000000000000000000e+00,3.146120000000000232e+02
3.430112999999999878e-10,3.000000000000000000e+00,3.146730000000000018e+02
1.474349999999999929e-10,3.000000000000000000e+00,3.147339999999999804e+02
-2.096497000000000024e-10,3.000000000000000000e+00,3.147950000000000159e+02
-2.145836000000000075e-10,3.000000000000000000e+00,3.148559999999999945e+02
-3.045492000000000013e-10,3.000000000000000000e+00,3.149159999999999968e+02
-1.760377999999999905e-10,3.000000000000000000e+00,3.149759999999999991e+02
4.313286999999999976e-11,3.000000000000000000e+00,3.150350000000000250e+02
2.586752000000000003e-10,3.000000000000000000e+00,3.150939999999999941e+02
5.371227000000000357e-10,3.000000000000000000e+00,3.151530000000000200e+02
7.273800000000000256e-10,3.000000000000000000e+00,3.152119999999999891e+02
7.512005000000000055e-10,3.000000000000000000e+00,3.152719999999999914e+02
8.854136999999999862e-10,3.000000000000000000e+00,3.153310000000000173e+02
9.242667999999999665e-10,3.000000000000000000e+00,3.153910000000000196e+02
8.572760999999999571e-10,3.000000000000000000e+00,3.154519999999999982e+02
9.453890999999998988e-10,3.000000000000000000e+00,3.155110000000000241e+02
8.265170000000000318e-10,3.000000000000000000e+00,3.155720000000000027e+02
7.644599000000000352e-10,3.000000000000000000e+00,3.156320000000000050e+02
6.664021000000000432e-10,3.000000000000000000e+00,3.156929999999999836e+02
4.708255999999999587e-10,3.000000000000000000e+00,3.157540000000000191e+02
2.229057999999999883e-10,3.000000000000000000e+00,3.158149999999999977e+02
-2.813443999999999885e-10,3.000000000000000000e+00,3.158770000000000095e+02
-5.389842999999999582e-10,3.000000000000000000e+00,3.159379999999999882e+02
-7.226931999999999999e-10,3.000000000000000000e+00,3.159990000000000236e+02
-8.313156999999999523e-10,3.000000000000000000e+00,3.160600000000000023e+02
-8.553674000000000131e-10,3.000000000000000000e+00,3.161209999999999809e+02
-7.620871000000000080e-10,3.000000000000000000e+00,3.161820000000000164e+02
-8.133528999999999821e-10,3.000000000000000000e+00,3.162420000000000186e+02
-6.632560000000000100e-10,3.000000000000000000e+00,3.163029999999999973e+02
-4.807031999999999908e-10,3.000000000000000000e+00,3.163639999999999759e+02
-2.424905000000000117e-10,3.000000000000000000e+00,3.164250000000000114e+02
-4.740733000000000156e-10,3.000000000000000000e+00,3.164839999999999804e+02
-1.485160999999999924e-10,3.000000000000000000e+00,3.165450000000000159e+02
6.795574000000000019e-11,3.000000000000000000e+00,3.166070000000000277e+02
3.565791999999999757e-10,3.000000000000000000e+00,3.166669999999999732e+02
4.949551000000000044e-10,3.000000000000000000e+00,3.167280000000000086e+02
7.093410999999999918e-10,3.000000000000000000e+00,3.167889999999999873e+02
7.897452000000000079e-10,3.000000000000000000e+00,3.168500000000000227e+02
8.963592999999999778e-10,3.000000000000000000e+00,3.169119999999999777e+02
8.291382000000000392e-10,3.000000000000000000e+00,3.169710000000000036e+02
8.152616000000000295e-10,3.000000000000000000e+00,3.170310000000000059e+02
9.102366000000000039e-10,3.000000000000000000e+00,3.170919999999999845e+02
8.148763000000000432e-10,3.000000000000000000e+00,3.171539999999999964e+02
8.640597000000000204e-10,3.000000000000000000e+00,3.172130000000000223e+02
8.125640999999999982e-10,3.000000000000000000e+00,3.172740000000000009e+02
6.506760000000000390e-10,3.000000000000000000e+00,3.173349999999999795e+02
7.364765000000000468e-10,3.000000000000000000e+00,3.173940000000000055e+02
5.693463999999999934e-10,3.000000000000000000e+00,3.174549999999999841e+02
1.560691000000000075e-10,3.000000000000000000e+00,3.175169999999999959e+02
-1.277014999999999958e-10,3.000000000000000000e+00,3.175779999999999745e+02
1.499483000000000104e-11,3.000000000000000000e+00,3.176370000000000005e+02
-4.423889000000000211e-10,3.000000000000000000e+00,3.176990000000000123e+02
-7.001826999999999876e-10,3.000000000000000000e+00,3.177599999999999909e+02
-8.402574999999999803e-10,3.000000000000000000e+00,3.178220000000000027e+02
-8.714796999999999803e-10,3.000000000000000000e+00,3.178829999999999814e+02
-8.544424000000000396e-10,3.000000000000000000e+00,3.179429999999999836e+02
-8.208303999999999700e-10,3.000000000000000000e+00,3.180040000000000191e+02
-5.625739999999999848e-10,3.000000000000000000e+00,3.180649999999999977e+02
-3.430177000000000117e-10,3.000000000000000000e+00,3.181259999999999764e+02
2.628378999999999966e-10,3.000000000000000000e+00,3.181890000000000214e+02
2.660756000000000195e-10,3.000000000000000000e+00,3.182490000000000236e+02
5.047451000000000296e-10,3.000000000000000000e+00,3.183100000000000023e+02
3.551914000000000231e-10,3.000000000000000000e+00,3.183690000000000282e+02
5.726612000000000366e-10,3.000000000000000000e+00,3.184300000000000068e+02
5.959421999999999896e-10,3.000000000000000000e+00,3.184900000000000091e+02
7.577531999999999802e-10,3.000000000000000000e+00,3.185509999999999877e+02
8.760086999999999551e-10,3.000000000000000000e+00,3.186129999999999995e+02
9.157096000000000118e-10,3.000000000000000000e+00,3.186739999999999782e+02
8.632887000000000238e-10,3.000000000000000000e+00,3.187350000000000136e+02
1.848234000000000124e-10,3.000000000000000000e+00,3.187980000000000018e+02
3.022308999999999763e-10,3.000000000000000000e+00,3.188580000000000041e+02
-2.285707000000000087e-11,3.000000000000000000e+00,3.189189999999999827e+02
1.899112999999999943e-10,3.000000000000000000e+00,3.189780000000000086e+02
1.330193000000000061e-10,3.000000000000000000e+00,3.190380000000000109e+02
-2.091871999999999898e-10,3.000000000000000000e+00,3.191000000000000227e+02
-2.949129999999999927e-10,3.000000000000000000e+00,3.191600000000000250e+02
-3.319939999999999911e-10,3.000000000000000000e+00,3.192200000000000273e+02
-5.735214999999999618e-10,3.000000000000000000e+00,3.192810000000000059e+02
-3.986779000000000156e-10,3.000000000000000000e+00,3.193410000000000082e+02
-5.991928000000000404e-10,3.000000000000000000e+00,3.194010000000000105e+02
-7.266249999999999594e-10,3.000000000000000000e+00,3.194619999999999891e+02
-8.633082000000000360e-10,3.000000000000000000e+00,3.195240000000000009e+02
-8.484297000000000444e-10,3.000000000000000000e+00,3.195849999999999795e+02
-8.705551000000000309e-10,3.000000000000000000e+00,3.196449999999999818e+02
-7.856774000000000191e-10,3.000000000000000000e+00,3.197060000000000173e+02
-5.998869999999999572e-10,3.000000000000000000e+00,3.197669999999999959e+02
-4.424661000000000216e-10,3.000000000000000000e+00,3.198279999999999745e+02
2.046355999999999969e-10,3.000000000000000000e+00,3.198899999999999864e+02
5.565492999999999901e-10,3.000000000000000000e+00,3.199519999999999982e+02
7.691625000000000309e-10,3.000000000000000000e+00,3.200129999999999768e+02
6.502131999999999566e-10,3.000000000000000000e+00,3.200769999999999982e+02
4.231071999999999862e-10,3.000000000000000000e+00,3.201379999999999768e+02
-1.198719000000000034e-11,3.000000000000000000e+00,3.201999999999999886e+02
1.529083999999999990e-10,3.000000000000000000e+00,3.202590000000000146e+02
-9.879220999999999835e-11,3.000000000000000000e+00,3.203199999999999932e+02
-8.359410000000000191e-10,3.000000000000000000e+00,3.203840000000000146e+02
-5.890169999999999730e-10,3.000000000000000000e+00,3.204429999999999836e+02
-4.399221000000000147e-10,3.000000000000000000e+00,3.205020000000000095e+02
-6.263293000000000325e-10,3.000000000000000000e+00,3.205629999999999882e+02
-7.448960999999999792e-10,3.000000000000000000e+00,3.206240000000000236e+02
-8.306214000000000037e-10,3.000000000000000000e+00,3.206840000000000259e+02
-8.579115999999999804e-10,3.000000000000000000e+00,3.207450000000000045e+02
-8.712483999999999710e-10,3.000000000000000000e+00,3.208059999999999832e+02
-7.715693999999999681e-10,3.000000000000000000e+00,3.208670000000000186e+02
-6.489167999999999816e-10,3.000000000000000000e+00,3.209279999999999973e+02
-3.623677000000000017e-10,3.000000000000000000e+00,3.209889999999999759e+02
-1.452782999999999893e-10,3.000000000000000000e+00,3.210500000000000114e+02
-2.896705999999999778e-10,3.000000000000000000e+00,3.211089999999999804e+02
1.191115999999999991e-11,3.000000000000000000e+00,3.211709999999999923e+02
-8.692001999999999418e-11,3.000000000000000000e+00,3.212300000000000182e+02
9.917696999999999599e-11,3.000000000000000000e+00,3.212909999999999968e+02
3.977447000000000131e-10,3.000000000000000000e+00,3.213519999999999754e+02
6.722607000000000296e-10,3.000000000000000000e+00,3.214139999999999873e+02
6.267778000000000025e-10,3.000000000000000000e+00,3.214739999999999895e+02
7.087240000000000437e-10,3.000000000000000000e+00,3.215339999999999918e+02
8.100195000000000068e-10,3.000000000000000000e+00,3.215950000000000273e+02
8.548857000000000064e-10,3.000000000000000000e+00,3.216569999999999823e+02
8.776272999999999643e-10,3.000000000000000000e+00,3.217160000000000082e+02
7.840408999999999907e-10,3.000000000000000000e+00,3.217749999999999773e+02
7.009380999999999744e-10,3.000000000000000000e+00,3.218349999999999795e+02
8.421659000000000355e-10,3.000000000000000000e+00,3.218960000000000150e+02
8.910409999999999632e-10,3.000000000000000000e+00,3.219569999999999936e+02
8.476393999999999960e-10,3.000000000000000000e+00,3.220179999999999723e+02
7.037133999999999907e-10,3.000000000000000000e+00,3.220790000000000077e+02
5.392807999999999685e-10,3.000000000000000000e+00,3.221399999999999864e+02
1.754956000000000076e-10,3.000000000000000000e+00,3.222010000000000218e+02
2.384006999999999893e-10,3.000000000000000000e+00,3.222610000000000241e+02
-4.243831999999999723e-11,3.000000000000000000e+00,3.223220000000000027e+02
-3.191193999999999951e-10,3.000000000000000000e+00,3.223829999999999814e+02
-5.843142000000000169e-10,3.000000000000000000e+00,3.224440000000000168e+02
-7.430457000000000080e-10,3.000000000000000000e+00,3.225049999999999955e+02
-8.128903999999999953e-10,3.000000000000000000e+00,3.225659999999999741e+02
-8.895965000000000309e-10,3.000000000000000000e+00,3.226270000000000095e+02
-8.218332000000000319e-10,3.000000000000000000e+00,3.226879999999999882e+02
-6.309544000000000354e-10,3.000000000000000000e+00,3.227500000000000000e+02
-1.485161999999999984e-10,3.000000000000000000e+00,3.228120000000000118e+02
1.246165000000000008e-10,3.000000000000000000e+00,3.228729999999999905e+02
4.722131999999999509e-10,3.000000000000000000e+00,3.229340000000000259e+02
6.338701000000000360e-10,3.000000000000000000e+00,3.229950000000000045e+02
5.513071999999999675e-10,3.000000000000000000e+00,3.230539999999999736e+02
7.054093000000000324e-10,3.000000000000000000e+00,3.231150000000000091e+02
5.748195000000000332e-10,3.000000000000000000e+00,3.231750000000000114e+02
2.698534000000000020e-10,3.000000000000000000e+00,3.232330000000000041e+02
6.670956000000000471e-10,3.000000000000000000e+00,3.232950000000000159e+02
7.014008999999999534e-10,3.000000000000000000e+00,3.233559999999999945e+02
8.613616000000000047e-10,3.000000000000000000e+00,3.234169999999999732e+02
8.703809999999999539e-10,3.000000000000000000e+00,3.234780000000000086e+02
8.719998000000000270e-10,3.000000000000000000e+00,3.235369999999999777e+02
8.689158999999999690e-10,3.000000000000000000e+00,3.235989999999999895e+02
6.833617999999999593e-10,3.000000000000000000e+00,3.236600000000000250e+02
5.039745999999999855e-10,3.000000000000000000e+00,3.237210000000000036e+02
1.681722000000000027e-10,3.000000000000000000e+00,3.237830000000000155e+02
-7.844000000000000261e-11,3.000000000000000000e+00,3.238430000000000177e+02
-4.187986999999999902e-10,3.000000000000000000e+00,3.239049999999999727e+02
-4.453182000000000143e-10,3.000000000000000000e+00,3.239649999999999750e+02
-7.001054999999999870e-10,3.000000000000000000e+00,3.240260000000000105e+02
-8.202912999999999671e-10,3.000000000000000000e+00,3.240869999999999891e+02
-8.344758000000000023e-10,3.000000000000000000e+00,3.241480000000000246e+02
-8.664694999999999515e-10,3.000000000000000000e+00,3.242090000000000032e+02
-8.765679999999999864e-10,3.000000000000000000e+00,3.242679999999999723e+02
-8.820411000000000262e-10,3.000000000000000000e+00,3.243290000000000077e+02
-7.499836000000000404e-10,3.000000000000000000e+00,3.243899999999999864e+02
-5.179383999999999782e-10,3.000000000000000000e+00,3.244510000000000218e+02
-6.544675000000000460e-10,3.000000000000000000e+00,3.245110000000000241e+02
-4.532589999999999854e-10,3.000000000000000000e+00,3.245720000000000027e+02
-4.530275000000000158e-10,3.000000000000000000e+00,3.246320000000000050e+02
-2.237575999999999956e-10,3.000000000000000000e+00,3.246929999999999836e+02
7.003714999999999425e-11,3.000000000000000000e+00,3.247540000000000191e+02
4.369063000000000032e-10,3.000000000000000000e+00,3.248149999999999977e+02
5.839931000000000231e-10,3.000000000000000000e+00,3.248759999999999764e+02
7.512003000000000451e-10,3.000000000000000000e+00,3.249379999999999882e+02
8.142593999999999520e-10,3.000000000000000000e+00,3.249990000000000236e+02
8.650611999999999781e-10,3.000000000000000000e+00,3.250600000000000023e+02
7.664634000000000066e-10,3.000000000000000000e+00,3.251190000000000282e+02
9.043771999999999693e-10,3.000000000000000000e+00,3.251800000000000068e+02
8.890367999999999755e-10,3.000000000000000000e+00,3.252400000000000091e+02
7.211355999999999970e-10,3.000000000000000000e+00,3.253009999999999877e+02
5.702713000000000385e-10,3.000000000000000000e+00,3.253620000000000232e+02
3.499493000000000005e-10,3.000000000000000000e+00,3.254230000000000018e+02
4.417627999999999957e-10,3.000000000000000000e+00,3.254830000000000041e+02
1.973889999999999943e-10,3.000000000000000000e+00,3.255439999999999827e+02
-3.064327999999999704e-11,3.000000000000000000e+00,3.256050000000000182e+02
-3.279079000000000108e-10,3.000000000000000000e+00,3.256659999999999968e+02
-5.024431000000000307e-10,3.000000000000000000e+00,3.257269999999999754e+02
-6.661853000000000032e-10,3.000000000000000000e+00,3.257880000000000109e+02
-8.459625000000000139e-10,3.000000000000000000e+00,3.258489999999999895e+02
-8.109631000000000158e-10,3.000000000000000000e+00,3.259110000000000014e+02
-6.043580999999999833e-10,3.000000000000000000e+00,3.259719999999999800e+02
-3.897352999999999911e-10,3.000000000000000000e+00,3.260330000000000155e+02
-1.327123999999999893e-10,3.000000000000000000e+00,3.260939999999999941e+02
1.403427999999999912e-10,3.000000000000000000e+00,3.261549999999999727e+02
6.718481000000000521e-11,3.000000000000000000e+00,3.262149999999999750e+02
2.463126000000000020e-11,3.000000000000000000e+00,3.262749999999999773e+02
3.179569999999999806e-10,3.000000000000000000e+00,3.263360000000000127e+02
4.899168999999999680e-11,3.000000000000000000e+00,3.263949999999999818e+02
-6.656789999999999871e-11,3.000000000000000000e+00,3.264549999999999841e+02
-2.488892000000000094e-10,3.000000000000000000e+00,3.265140000000000100e+02
9.000334000000000169e-11,3.000000000000000000e+00,3.265760000000000218e+02
3.825582999999999961e-10,3.000000000000000000e+00,3.266370000000000005e+02
5.940150000000000420e-10,3.000000000000000000e+00,3.266979999999999791e+02
7.207503000000000107e-10,3.000000000000000000e+00,3.267590000000000146e+02
8.746209000000000025e-10,3.000000000000000000e+00,3.268210000000000264e+02
8.689157000000000086e-10,3.000000000000000000e+00,3.268820000000000050e+02
6.166795000000000313e-10,3.000000000000000000e+00,3.269429999999999836e+02
3.394651999999999870e-10,3.000000000000000000e+00,3.270049999999999955e+02
-1.006424000000000034e-10,3.000000000000000000e+00,3.270659999999999741e+02
-7.980117999999999718e-10,3.000000000000000000e+00,3.271290000000000191e+02
-8.878998000000000444e-10,3.000000000000000000e+00,3.271909999999999741e+02
-8.774933999999999841e-10,3.000000000000000000e+00,3.272509999999999764e+02
-8.366349999999999755e-10,3.000000000000000000e+00,3.273120000000000118e+02
-6.609431999999999805e-10,3.000000000000000000e+00,3.273729999999999905e+02
-5.034454999999999651e-10,3.000000000000000000e+00,3.274340000000000259e+02
-2.840428999999999767e-10,3.000000000000000000e+00,3.274950000000000045e+02
-9.632516000000000271e-11,3.000000000000000000e+00,3.275559999999999832e+02
-2.212903000000000108e-10,3.000000000000000000e+00,3.276150000000000091e+02
1.268208999999999973e-11,3.000000000000000000e+00,3.276759999999999877e+02
3.440905000000000020e-10,3.000000000000000000e+00,3.277379999999999995e+02
5.772863999999999681e-10,3.000000000000000000e+00,3.277989999999999782e+02
6.692541000000000040e-10,3.000000000000000000e+00,3.278589999999999804e+02
7.665410999999999597e-10,3.000000000000000000e+00,3.279200000000000159e+02
8.730783000000000248e-10,3.000000000000000000e+00,3.279809999999999945e+02
8.672975000000000235e-10,3.000000000000000000e+00,3.280409999999999968e+02
8.629031999999999738e-10,3.000000000000000000e+00,3.281009999999999991e+02
8.398532999999999664e-10,3.000000000000000000e+00,3.281630000000000109e+02
7.261458000000000258e-10,3.000000000000000000e+00,3.282239999999999895e+02
6.856740000000000044e-10,3.000000000000000000e+00,3.282839999999999918e+02
5.122998000000000180e-10,3.000000000000000000e+00,3.283450000000000273e+02
2.445677999999999855e-10,3.000000000000000000e+00,3.284060000000000059e+02
-8.468446999999999408e-11,3.000000000000000000e+00,3.284669999999999845e+02
-4.107812000000000228e-10,3.000000000000000000e+00,3.285289999999999964e+02
-8.845083999999999852e-10,3.000000000000000000e+00,3.285919999999999845e+02
-8.256105999999999903e-10,3.000000000000000000e+00,3.286530000000000200e+02
-6.755135999999999864e-10,3.000000000000000000e+00,3.287139999999999986e+02
-4.722229000000000444e-10,3.000000000000000000e+00,3.287749999999999773e+02
-2.461910000000000135e-10,3.000000000000000000e+00,3.288360000000000127e+02
-3.166525999999999887e-10,3.000000000000000000e+00,3.288960000000000150e+02
3.332980999999999908e-10,3.000000000000000000e+00,3.289590000000000032e+02
5.572430999999999862e-10,3.000000000000000000e+00,3.290199999999999818e+02
8.423204999999999969e-10,3.000000000000000000e+00,3.290819999999999936e+02
8.533442999999999976e-10,3.000000000000000000e+00,3.291440000000000055e+02
6.649375000000000109e-10,3.000000000000000000e+00,3.292049999999999841e+02
7.136579999999999772e-10,3.000000000000000000e+00,3.292649999999999864e+02
4.571039999999999861e-10,3.000000000000000000e+00,3.293260000000000218e+02
1.850546999999999958e-10,3.000000000000000000e+00,3.293870000000000005e+02
-2.639221000000000021e-10,3.000000000000000000e+00,3.294490000000000123e+02
-5.374425000000000288e-10,3.000000000000000000e+00,3.295099999999999909e+02
-7.694879000000000513e-10,3.000000000000000000e+00,3.295710000000000264e+02
-8.562928000000000108e-10,3.000000000000000000e+00,3.296329999999999814e+02
-8.687819999999999887e-10,3.000000000000000000e+00,3.296940000000000168e+02
-3.710795000000000212e-10,3.000000000000000000e+00,3.297570000000000050e+02
-5.138091000000000305e-11,3.000000000000000000e+00,3.298179999999999836e+02
3.580438000000000080e-10,3.000000000000000000e+00,3.298790000000000191e+02
6.354122999999999896e-10,3.000000000000000000e+00,3.299409999999999741e+02
7.414875000000000205e-10,3.000000000000000000e+00,3.300020000000000095e+02
8.326075000000000119e-10,3.000000000000000000e+00,3.300629999999999882e+02
8.804797999999999811e-10,3.000000000000000000e+00,3.301240000000000236e+02
7.774880999999999841e-10,3.000000000000000000e+00,3.301850000000000023e+02
6.410396999999999985e-10,3.000000000000000000e+00,3.302459999999999809e+02
6.701021999999999693e-10,3.000000000000000000e+00,3.303059999999999832e+02
7.210585999999999568e-10,3.000000000000000000e+00,3.303659999999999854e+02
7.203647999999999607e-10,3.000000000000000000e+00,3.304250000000000114e+02
5.615602000000000353e-10,3.000000000000000000e+00,3.304870000000000232e+02
3.515682000000000020e-10,3.000000000000000000e+00,3.305480000000000018e+02
-1.990882000000000022e-10,3.000000000000000000e+00,3.306089999999999804e+02
-4.558801000000000127e-10,3.000000000000000000e+00,3.306700000000000159e+02
-6.703483999999999720e-10,3.000000000000000000e+00,3.307309999999999945e+02
-8.313147000000000472e-10,3.000000000000000000e+00,3.307930000000000064e+02
-7.900706999999999567e-10,3.000000000000000000e+00,3.308530000000000086e+02
-8.704773999999999744e-10,3.000000000000000000e+00,3.309139999999999873e+02
-8.358633999999999945e-10,3.000000000000000000e+00,3.309750000000000227e+02
-6.207784000000000077e-10,3.000000000000000000e+00,3.310360000000000014e+02
-4.138649000000000170e-10,3.000000000000000000e+00,3.310980000000000132e+02
-4.203406000000000032e-10,3.000000000000000000e+00,3.311569999999999823e+02
-1.291662000000000083e-10,3.000000000000000000e+00,3.312189999999999941e+02
-1.707184999999999932e-10,3.000000000000000000e+00,3.312780000000000200e+02
9.686428000000000416e-11,3.000000000000000000e+00,3.313389999999999986e+02
3.687591999999999791e-10,3.000000000000000000e+00,3.313999999999999773e+02
5.257905999999999855e-10,3.000000000000000000e+00,3.314610000000000127e+02
6.617769000000000084e-10,3.000000000000000000e+00,3.315219999999999914e+02
7.532048000000000251e-10,3.000000000000000000e+00,3.315830000000000268e+02
8.703805000000000013e-10,3.000000000000000000e+00,3.316449999999999818e+02
8.184997999999999532e-10,3.000000000000000000e+00,3.317040000000000077e+02
7.646136999999999484e-10,3.000000000000000000e+00,3.317629999999999768e+02
5.099102000000000121e-10,3.000000000000000000e+00,3.318220000000000027e+02
3.548057999999999929e-10,3.000000000000000000e+00,3.318809999999999718e+02
2.060231000000000090e-10,3.000000000000000000e+00,3.319409999999999741e+02
8.638013000000000061e-11,3.000000000000000000e+00,3.320000000000000000e+02
4.930003999999999760e-11,3.000000000000000000e+00,3.320600000000000023e+02
-2.320062000000000120e-10,3.000000000000000000e+00,3.321190000000000282e+02
-1.530211000000000133e-11,3.000000000000000000e+00,3.321800000000000068e+02
1.414682999999999981e-11,3.000000000000000000e+00,3.322400000000000091e+02
-1.219196000000000057e-10,3.000000000000000000e+00,3.323000000000000114e+02
1.851318999999999964e-10,3.000000000000000000e+00,3.323609999999999900e+02
4.049142999999999756e-10,3.000000000000000000e+00,3.324220000000000255e+02
5.563181000000000127e-10,3.000000000000000000e+00,3.324830000000000041e+02
6.950793000000000277e-10,3.000000000000000000e+00,3.325439999999999827e+02
8.353053000000000354e-10,3.000000000000000000e+00,3.326050000000000182e+02
8.255919999999999548e-10,3.000000000000000000e+00,3.326659999999999968e+02
8.050856000000000017e-10,3.000000000000000000e+00,3.327269999999999754e+02
5.410543999999999633e-10,3.000000000000000000e+00,3.327880000000000109e+02
-4.055391000000000001e-10,3.000000000000000000e+00,3.328519999999999754e+02
-5.675083000000000140e-10,3.000000000000000000e+00,3.329130000000000109e+02
-7.427374999999999904e-10,3.000000000000000000e+00,3.329739999999999895e+02
-7.135968000000000105e-10,3.000000000000000000e+00,3.330339999999999918e+02
-6.670332000000000081e-10,3.000000000000000000e+00,3.330930000000000177e+02
-5.550187000000000120e-10,3.000000000000000000e+00,3.331530000000000200e+02
-3.995256999999999886e-10,3.000000000000000000e+00,3.332119999999999891e+02
-1.620072000000000038e-10,3.000000000000000000e+00,3.332710000000000150e+02
2.484221999999999841e-10,3.000000000000000000e+00,3.333299999999999841e+02
3.824811999999999758e-10,3.000000000000000000e+00,3.333899999999999864e+02
4.479301999999999842e-10,3.000000000000000000e+00,3.334490000000000123e+02
1.923485999999999868e-11,3.000000000000000000e+00,3.335110000000000241e+02
-1.649367000000000091e-10,3.000000000000000000e+00,3.335720000000000027e+02
-4.260457000000000170e-10,3.000000000000000000e+00,3.336329999999999814e+02
-6.222433000000000323e-10,3.000000000000000000e+00,3.336940000000000168e+02
-7.273191000000000511e-10,3.000000000000000000e+00,3.337540000000000191e+02
-6.436749000000000227e-10,3.000000000000000000e+00,3.338140000000000214e+02
-5.247994000000000024e-10,3.000000000000000000e+00,3.338729999999999905e+02
-3.308371000000000238e-10,3.000000000000000000e+00,3.339320000000000164e+02
-8.977242999999999778e-11,3.000000000000000000e+00,3.339920000000000186e+02
-1.509831000000000108e-10,3.000000000000000000e+00,3.340520000000000209e+02
1.408823999999999984e-10,3.000000000000000000e+00,3.341109999999999900e+02
2.833437999999999971e-10,3.000000000000000000e+00,3.341709999999999923e+02
3.978219000000000136e-10,3.000000000000000000e+00,3.342300000000000182e+02
4.328977000000000156e-10,3.000000000000000000e+00,3.342900000000000205e+02
-3.395819999999999964e-11,3.000000000000000000e+00,3.343519999999999754e+02
-4.120147000000000062e-10,3.000000000000000000e+00,3.344130000000000109e+02
-6.365049000000000361e-10,3.000000000000000000e+00,3.344739999999999895e+02
-7.848290999999999901e-10,3.000000000000000000e+00,3.345360000000000014e+02
-8.774929999999999600e-10,3.000000000000000000e+00,3.345969999999999800e+02
-8.517443000000000238e-10,3.000000000000000000e+00,3.346560000000000059e+02
-8.822730000000000200e-10,3.000000000000000000e+00,3.347169999999999845e+02
-8.317007000000000498e-10,3.000000000000000000e+00,3.347760000000000105e+02
-8.939909000000000090e-10,3.000000000000000000e+00,3.348369999999999891e+02
-7.778139999999999571e-10,3.000000000000000000e+00,3.348980000000000246e+02
-6.947864000000000276e-10,3.000000000000000000e+00,3.349590000000000032e+02
-3.672249000000000106e-10,3.000000000000000000e+00,3.350210000000000150e+02
-1.354877000000000056e-10,3.000000000000000000e+00,3.350819999999999936e+02
-2.737897999999999803e-10,3.000000000000000000e+00,3.351410000000000196e+02
-1.778110000000000129e-10,3.000000000000000000e+00,3.352019999999999982e+02
-4.155611999999999794e-10,3.000000000000000000e+00,3.352610000000000241e+02
-5.251852000000000446e-10,3.000000000000000000e+00,3.353199999999999932e+02
-7.294767999999999598e-10,3.000000000000000000e+00,3.353790000000000191e+02
-8.376365000000000366e-10,3.000000000000000000e+00,3.354379999999999882e+02
-8.835828000000000272e-10,3.000000000000000000e+00,3.354970000000000141e+02
-7.416575999999999598e-10,3.000000000000000000e+00,3.355559999999999832e+02
-7.197641999999999990e-10,3.000000000000000000e+00,3.356159999999999854e+02
-7.907654000000000329e-10,3.000000000000000000e+00,3.356759999999999877e+02
-8.836607000000000440e-10,3.000000000000000000e+00,3.357370000000000232e+02
-7.894546000000000172e-10,3.000000000000000000e+00,3.357989999999999782e+02
-5.681250999999999699e-10,3.000000000000000000e+00,3.358600000000000136e+02
-2.600676000000000233e-10,3.000000000000000000e+00,3.359220000000000255e+02
9.655598000000000637e-11,3.000000000000000000e+00,3.359830000000000041e+02
4.607269999999999952e-10,3.000000000000000000e+00,3.360450000000000159e+02
3.716886999999999843e-10,3.000000000000000000e+00,3.361039999999999850e+02
1.730288000000000012e-10,3.000000000000000000e+00,3.361639999999999873e+02
-6.664504000000000336e-11,3.000000000000000000e+00,3.362230000000000132e+02
-3.573570000000000203e-10,3.000000000000000000e+00,3.362819999999999823e+02
-5.584887000000000010e-10,3.000000000000000000e+00,3.363410000000000082e+02
-7.716465000000000402e-10,3.000000000000000000e+00,3.363999999999999773e+02
-8.570630999999999910e-10,3.000000000000000000e+00,3.364580000000000268e+02
-8.154345999999999626e-10,3.000000000000000000e+00,3.365169999999999959e+02
-6.532340999999999911e-10,3.000000000000000000e+00,3.365760000000000218e+02
-4.209577000000000031e-10,3.000000000000000000e+00,3.366349999999999909e+02
-1.818969000000000070e-10,3.000000000000000000e+00,3.366940000000000168e+02
9.763522999999999776e-11,3.000000000000000000e+00,3.367529999999999859e+02
-3.130294999999999994e-10,3.000000000000000000e+00,3.368149999999999977e+02
-2.991528999999999896e-10,3.000000000000000000e+00,3.368750000000000000e+02
-5.325089000000000159e-10,3.000000000000000000e+00,3.369359999999999786e+02
-6.773633999999999731e-10,3.000000000000000000e+00,3.369959999999999809e+02
-8.115028000000000031e-10,3.000000000000000000e+00,3.370579999999999927e+02
-7.882983000000000343e-10,3.000000000000000000e+00,3.371179999999999950e+02
-7.925388999999999958e-10,3.000000000000000000e+00,3.371770000000000209e+02
-8.764913000000000419e-10,3.000000000000000000e+00,3.372389999999999759e+02
-8.931430000000000041e-10,3.000000000000000000e+00,3.372989999999999782e+02
-8.237608000000000036e-10,3.000000000000000000e+00,3.373600000000000136e+02
-7.761951999999999874e-10,3.000000000000000000e+00,3.374200000000000159e+02
-6.283335000000000202e-10,3.000000000000000000e+00,3.374809999999999945e+02
-3.642954000000000053e-10,3.000000000000000000e+00,3.375430000000000064e+02
-2.387133000000000136e-10,3.000000000000000000e+00,3.376030000000000086e+02
1.740310000000000011e-10,3.000000000000000000e+00,3.376650000000000205e+02
9.432036000000000463e-11,3.000000000000000000e+00,3.377250000000000227e+02
3.289040000000000049e-10,3.000000000000000000e+00,3.377850000000000250e+02
4.459259999999999964e-10,3.000000000000000000e+00,3.378460000000000036e+02
3.402361999999999836e-10,3.000000000000000000e+00,3.379060000000000059e+02
5.395127999999999942e-10,3.000000000000000000e+00,3.379669999999999845e+02
5.052848000000000169e-10,3.000000000000000000e+00,3.380260000000000105e+02
6.314036999999999503e-10,3.000000000000000000e+00,3.380869999999999891e+02
7.608371999999999666e-10,3.000000000000000000e+00,3.381480000000000246e+02
8.208902000000000073e-10,3.000000000000000000e+00,3.382090000000000032e+02
8.474083999999999789e-10,3.000000000000000000e+00,3.382699999999999818e+02
7.865078000000000289e-10,3.000000000000000000e+00,3.383310000000000173e+02
8.529590000000000114e-10,3.000000000000000000e+00,3.383899999999999864e+02
8.326844000000000202e-10,3.000000000000000000e+00,3.384499999999999886e+02
8.134117000000000109e-10,3.000000000000000000e+00,3.385110000000000241e+02
6.653998000000000373e-10,3.000000000000000000e+00,3.385720000000000027e+02
4.990405999999999486e-10,3.000000000000000000e+00,3.386329999999999814e+02
1.546043999999999950e-10,3.000000000000000000e+00,3.386940000000000168e+02
2.364734999999999900e-10,3.000000000000000000e+00,3.387540000000000191e+02
-3.210808000000000267e-11,3.000000000000000000e+00,3.388149999999999977e+02
-3.104082999999999919e-10,3.000000000000000000e+00,3.388759999999999764e+02
-5.587198000000000500e-10,3.000000000000000000e+00,3.389370000000000118e+02
-4.094709000000000113e-10,3.000000000000000000e+00,3.389970000000000141e+02
-6.096778000000000306e-10,3.000000000000000000e+00,3.390579999999999927e+02
-7.951599000000000429e-10,3.000000000000000000e+00,3.391190000000000282e+02
-8.757979999999999984e-10,3.000000000000000000e+00,3.391800000000000068e+02
-8.836610000000000363e-10,3.000000000000000000e+00,3.392400000000000091e+02
-8.630001999999999787e-10,3.000000000000000000e+00,3.393000000000000114e+02
-8.477362000000000406e-10,3.000000000000000000e+00,3.393609999999999900e+02
-6.795994000000000262e-10,3.000000000000000000e+00,3.394220000000000255e+02
-5.041392999999999612e-10,3.000000000000000000e+00,3.394830000000000041e+02
-5.513192999999999989e-10,3.000000000000000000e+00,3.395430000000000064e+02
-3.848016999999999782e-10,3.000000000000000000e+00,3.396039999999999850e+02
-9.779000000000000559e-11,3.000000000000000000e+00,3.396650000000000205e+02
1.441972999999999959e-10,3.000000000000000000e+00,3.397259999999999991e+02
3.756202000000000033e-10,3.000000000000000000e+00,3.397869999999999777e+02
5.705026000000000478e-10,3.000000000000000000e+00,3.398480000000000132e+02
8.184218000000000079e-10,3.000000000000000000e+00,3.399100000000000250e+02
7.639974000000000484e-10,3.000000000000000000e+00,3.399700000000000273e+02
8.420122999999999793e-10,3.000000000000000000e+00,3.400310000000000059e+02
8.127952000000000472e-10,3.000000000000000000e+00,3.400919999999999845e+02
7.307716999999999736e-10,3.000000000000000000e+00,3.401530000000000200e+02
5.452943000000000119e-10,3.000000000000000000e+00,3.402139999999999986e+02
5.275637999999999562e-10,3.000000000000000000e+00,3.402740000000000009e+02
3.962032000000000241e-10,3.000000000000000000e+00,3.403349999999999795e+02
1.017979999999999958e-10,3.000000000000000000e+00,3.403960000000000150e+02
-2.003988000000000060e-10,3.000000000000000000e+00,3.404569999999999936e+02
-4.920359999999999540e-10,3.000000000000000000e+00,3.405179999999999723e+02
-5.704376000000000072e-10,3.000000000000000000e+00,3.405790000000000077e+02
-7.406558000000000098e-10,3.000000000000000000e+00,3.406399999999999864e+02
-6.820662000000000326e-10,3.000000000000000000e+00,3.406990000000000123e+02
-8.236065999999999629e-10,3.000000000000000000e+00,3.407599999999999909e+02
-8.727138999999999801e-10,3.000000000000000000e+00,3.408210000000000264e+02
-8.477362000000000406e-10,3.000000000000000000e+00,3.408829999999999814e+02
-8.693213999999999838e-10,3.000000000000000000e+00,3.409420000000000073e+02
-8.766453000000000188e-10,3.000000000000000000e+00,3.410009999999999764e+02
-7.391138000000000166e-10,3.000000000000000000e+00,3.410600000000000023e+02
-5.971117000000000444e-10,3.000000000000000000e+00,3.411190000000000282e+02
-6.072106000000000000e-10,3.000000000000000000e+00,3.411789999999999736e+02
-6.996434999999999529e-10,3.000000000000000000e+00,3.412400000000000091e+02
-6.843020000000000219e-10,3.000000000000000000e+00,3.413000000000000114e+02
-7.993224000000000273e-10,3.000000000000000000e+00,3.413609999999999900e+02
-8.913695999999999697e-10,3.000000000000000000e+00,3.414220000000000255e+02
-8.571410000000000079e-10,3.000000000000000000e+00,3.414809999999999945e+02
-8.966115000000000320e-10,3.000000000000000000e+00,3.415419999999999732e+02
-8.300048000000000081e-10,3.000000000000000000e+00,3.416030000000000086e+02
-8.280006999999999488e-10,3.000000000000000000e+00,3.416630000000000109e+02
-8.735613000000000324e-10,3.000000000000000000e+00,3.417219999999999800e+02
-8.717115999999999741e-10,3.000000000000000000e+00,3.417819999999999823e+02
-7.892237000000000319e-10,3.000000000000000000e+00,3.418410000000000082e+02
-7.144445999999999836e-10,3.000000000000000000e+00,3.419039999999999964e+02
-5.581028000000000303e-10,3.000000000000000000e+00,3.419649999999999750e+02
-5.231033000000000004e-10,3.000000000000000000e+00,3.420249999999999773e+02
-6.711962000000000484e-10,3.000000000000000000e+00,3.420849999999999795e+02
-5.121567000000000001e-10,3.000000000000000000e+00,3.421460000000000150e+02
-5.167822999999999557e-10,3.000000000000000000e+00,3.422060000000000173e+02
-2.407177000000000134e-10,3.000000000000000000e+00,3.422669999999999959e+02
-2.922919000000000171e-10,3.000000000000000000e+00,3.423269999999999982e+02
-2.809928999999999911e-11,3.000000000000000000e+00,3.423879999999999768e+02
-2.182068000000000028e-10,3.000000000000000000e+00,3.424470000000000027e+02
5.700898999999999738e-11,3.000000000000000000e+00,3.425079999999999814e+02
2.505809000000000047e-10,3.000000000000000000e+00,3.425690000000000168e+02
5.104494999999999753e-10,3.000000000000000000e+00,3.426299999999999955e+02
6.629330000000000309e-10,3.000000000000000000e+00,3.426909999999999741e+02
5.787511999999999608e-10,3.000000000000000000e+00,3.427509999999999764e+02
6.113600000000000478e-10,3.000000000000000000e+00,3.428109999999999786e+02
7.685458000000000035e-10,3.000000000000000000e+00,3.428720000000000141e+02
8.388513999999999845e-10,3.000000000000000000e+00,3.429329999999999927e+02
8.363845000000000497e-10,3.000000000000000000e+00,3.429929999999999950e+02
8.010778000000000107e-10,3.000000000000000000e+00,3.430539999999999736e+02
7.160477000000000150e-10,3.000000000000000000e+00,3.431150000000000091e+02
5.383563999999999795e-10,3.000000000000000000e+00,3.431759999999999877e+02
2.518143999999999881e-10,3.000000000000000000e+00,3.432379999999999995e+02
1.912218999999999981e-10,3.000000000000000000e+00,3.432980000000000018e+02
-1.287036999999999957e-10,3.000000000000000000e+00,3.433589999999999804e+02
-4.527962999999999866e-10,3.000000000000000000e+00,3.434200000000000159e+02
-6.785205000000000042e-10,3.000000000000000000e+00,3.434809999999999945e+02
-5.452289999999999791e-10,3.000000000000000000e+00,3.435409999999999968e+02
-7.307878999999999679e-10,3.000000000000000000e+00,3.436019999999999754e+02
-8.152035000000000170e-10,3.000000000000000000e+00,3.436630000000000109e+02
-7.966244000000000434e-10,3.000000000000000000e+00,3.437219999999999800e+02
-8.590679999999999952e-10,3.000000000000000000e+00,3.437839999999999918e+02
-8.744093999999999976e-10,3.000000000000000000e+00,3.438439999999999941e+02
-8.745639000000000305e-10,3.000000000000000000e+00,3.439039999999999964e+02
-8.010185000000000293e-10,3.000000000000000000e+00,3.439649999999999750e+02
-5.932569000000000216e-10,3.000000000000000000e+00,3.440260000000000105e+02
-4.216512999999999872e-10,3.000000000000000000e+00,3.440880000000000223e+02
-5.831918999999999639e-11,3.000000000000000000e+00,3.441490000000000009e+02
-1.169859000000000127e-10,3.000000000000000000e+00,3.442090000000000032e+02
1.196056999999999874e-10,3.000000000000000000e+00,3.442699999999999818e+02
2.501672000000000127e-11,3.000000000000000000e+00,3.443290000000000077e+02
3.161071000000000137e-10,3.000000000000000000e+00,3.443910000000000196e+02
5.008135000000000305e-10,3.000000000000000000e+00,3.444510000000000218e+02
7.704726999999999589e-10,3.000000000000000000e+00,3.445140000000000100e+02
8.269798000000000108e-10,3.000000000000000000e+00,3.445749999999999886e+02
7.400227000000000278e-10,3.000000000000000000e+00,3.446360000000000241e+02
5.890042000000000287e-10,3.000000000000000000e+00,3.446970000000000027e+02
5.845332999999999630e-10,3.000000000000000000e+00,3.447570000000000050e+02
4.047602000000000185e-10,3.000000000000000000e+00,3.448179999999999836e+02
3.208866999999999979e-10,3.000000000000000000e+00,3.448790000000000191e+02
8.422161999999999914e-11,3.000000000000000000e+00,3.449399999999999977e+02
-4.315962000000000176e-10,3.000000000000000000e+00,3.450020000000000095e+02
-6.093687999999999647e-10,3.000000000000000000e+00,3.450629999999999882e+02
-5.899416999999999543e-10,3.000000000000000000e+00,3.451220000000000141e+02
-5.781468999999999570e-10,3.000000000000000000e+00,3.451820000000000164e+02
-8.173615000000000214e-10,3.000000000000000000e+00,3.452429999999999950e+02
-7.978569000000000182e-10,3.000000000000000000e+00,3.453029999999999973e+02
-8.854336999999999510e-10,3.000000000000000000e+00,3.453639999999999759e+02
-7.869110000000000343e-10,3.000000000000000000e+00,3.454239999999999782e+02
-8.080339999999999830e-10,3.000000000000000000e+00,3.454830000000000041e+02
-8.455001999999999875e-10,3.000000000000000000e+00,3.455439999999999827e+02
-9.079441999999999633e-10,3.000000000000000000e+00,3.456050000000000182e+02
-8.555219000000000460e-10,3.000000000000000000e+00,3.456659999999999968e+02
-7.037290000000000004e-10,3.000000000000000000e+00,3.457269999999999754e+02
-7.457442000000000478e-10,3.000000000000000000e+00,3.457869999999999777e+02
-5.412201999999999794e-10,3.000000000000000000e+00,3.458480000000000132e+02
-3.998344999999999907e-10,3.000000000000000000e+00,3.459089999999999918e+02
-1.577670999999999949e-10,3.000000000000000000e+00,3.459700000000000273e+02
9.971661000000000034e-11,3.000000000000000000e+00,3.460310000000000059e+02
3.345314999999999940e-10,3.000000000000000000e+00,3.460919999999999845e+02
5.686527000000000292e-10,3.000000000000000000e+00,3.461530000000000200e+02
7.284591000000000079e-10,3.000000000000000000e+00,3.462139999999999986e+02
6.737255999999999508e-10,3.000000000000000000e+00,3.462740000000000009e+02
6.901455999999999830e-10,3.000000000000000000e+00,3.463340000000000032e+02
7.908247000000000143e-10,3.000000000000000000e+00,3.463949999999999818e+02
8.607447000000000169e-10,3.000000000000000000e+00,3.464560000000000173e+02
8.413183000000000228e-10,3.000000000000000000e+00,3.465160000000000196e+02
8.444790999999999857e-10,3.000000000000000000e+00,3.465769999999999982e+02
6.910703999999999962e-10,3.000000000000000000e+00,3.466379999999999768e+02
4.668170999999999513e-10,3.000000000000000000e+00,3.466999999999999886e+02
9.570799000000000121e-11,3.000000000000000000e+00,3.467610000000000241e+02
-3.434032999999999902e-10,3.000000000000000000e+00,3.468229999999999791e+02
-7.048083000000000465e-10,3.000000000000000000e+00,3.468840000000000146e+02
-8.985383999999999874e-10,3.000000000000000000e+00,3.469460000000000264e+02
-8.273064000000000001e-10,3.000000000000000000e+00,3.470049999999999955e+02
-9.083294999999999496e-10,3.000000000000000000e+00,3.470659999999999741e+02
-8.630001000000000503e-10,3.000000000000000000e+00,3.471279999999999859e+02
-7.045770999999999657e-10,3.000000000000000000e+00,3.471890000000000214e+02
-7.586181999999999560e-10,3.000000000000000000e+00,3.472479999999999905e+02
-7.200727000000000088e-10,3.000000000000000000e+00,3.473090000000000259e+02
-5.352073000000000239e-10,3.000000000000000000e+00,3.473700000000000045e+02
-3.372361000000000138e-10,3.000000000000000000e+00,3.474309999999999832e+02
-8.792232000000000012e-11,3.000000000000000000e+00,3.474920000000000186e+02
-3.256726000000000258e-10,3.000000000000000000e+00,3.475509999999999877e+02
-9.062047999999999879e-11,3.000000000000000000e+00,3.476120000000000232e+02
1.797356000000000106e-10,3.000000000000000000e+00,3.476730000000000018e+02
4.227219000000000000e-10,3.000000000000000000e+00,3.477339999999999804e+02
4.922569999999999887e-10,3.000000000000000000e+00,3.477939999999999827e+02
6.680982999999999737e-10,3.000000000000000000e+00,3.478550000000000182e+02
6.747279999999999886e-10,3.000000000000000000e+00,3.479150000000000205e+02
7.115764000000000286e-10,3.000000000000000000e+00,3.479750000000000227e+02
8.049319000000000170e-10,3.000000000000000000e+00,3.480360000000000014e+02
7.942936999999999948e-10,3.000000000000000000e+00,3.480960000000000036e+02
8.642910999999999582e-10,3.000000000000000000e+00,3.481569999999999823e+02
8.522653000000000472e-10,3.000000000000000000e+00,3.482180000000000177e+02
7.685456999999999716e-10,3.000000000000000000e+00,3.482789999999999964e+02
8.072443000000000224e-10,3.000000000000000000e+00,3.483389999999999986e+02
7.894362999999999739e-10,3.000000000000000000e+00,3.483990000000000009e+02
6.182206000000000478e-10,3.000000000000000000e+00,3.484599999999999795e+02
4.386024000000000053e-10,3.000000000000000000e+00,3.485210000000000150e+02
5.543911000000000254e-10,3.000000000000000000e+00,3.485810000000000173e+02
4.887106000000000474e-10,3.000000000000000000e+00,3.486410000000000196e+02
2.175865999999999970e-10,3.000000000000000000e+00,3.487019999999999982e+02
-1.846289000000000111e-11,3.000000000000000000e+00,3.487629999999999768e+02
-3.483376000000000194e-10,3.000000000000000000e+00,3.488240000000000123e+02
-3.314543000000000038e-10,3.000000000000000000e+00,3.488840000000000146e+02
-5.690504999999999676e-10,3.000000000000000000e+00,3.489449999999999932e+02
-4.366073000000000232e-10,3.000000000000000000e+00,3.490049999999999955e+02
-6.664939999999999734e-10,3.000000000000000000e+00,3.490659999999999741e+02
-7.975494000000000169e-10,3.000000000000000000e+00,3.491270000000000095e+02
-8.185182999999999568e-10,3.000000000000000000e+00,3.491870000000000118e+02
-8.892115999999999654e-10,3.000000000000000000e+00,3.492479999999999905e+02
-8.980767000000000489e-10,3.000000000000000000e+00,3.493079999999999927e+02
-9.117989999999999860e-10,3.000000000000000000e+00,3.493679999999999950e+02
-8.390251000000000374e-10,3.000000000000000000e+00,3.494289999999999736e+02
-7.226936999999999525e-10,3.000000000000000000e+00,3.494900000000000091e+02
-5.366715999999999606e-10,3.000000000000000000e+00,3.495509999999999877e+02
-3.556609999999999984e-10,3.000000000000000000e+00,3.496120000000000232e+02
-1.057304000000000043e-10,3.000000000000000000e+00,3.496730000000000018e+02
-2.138127999999999971e-10,3.000000000000000000e+00,3.497330000000000041e+02
1.184494000000000046e-10,3.000000000000000000e+00,3.497939999999999827e+02
1.548355999999999983e-10,3.000000000000000000e+00,3.498539999999999850e+02
4.530181999999999980e-10,3.000000000000000000e+00,3.499150000000000205e+02
6.458190000000000422e-10,3.000000000000000000e+00,3.499769999999999754e+02
7.000903000000000014e-10,3.000000000000000000e+00,3.500369999999999777e+02
7.872013000000000328e-10,3.000000000000000000e+00,3.500980000000000132e+02
6.997047999999999514e-10,3.000000000000000000e+00,3.501569999999999823e+02
5.967902000000000264e-10,3.000000000000000000e+00,3.502169999999999845e+02
7.384811999999999872e-10,3.000000000000000000e+00,3.502780000000000200e+02
6.701796000000000335e-10,3.000000000000000000e+00,3.503369999999999891e+02
7.830388999999999769e-10,3.000000000000000000e+00,3.503980000000000246e+02
8.649851000000000181e-10,3.000000000000000000e+00,3.504590000000000032e+02
8.303717999999999511e-10,3.000000000000000000e+00,3.505199999999999818e+02
8.438620999999999660e-10,3.000000000000000000e+00,3.505799999999999841e+02
7.192853999999999861e-10,3.000000000000000000e+00,3.506410000000000196e+02
5.451400000000000428e-10,3.000000000000000000e+00,3.507019999999999982e+02
3.024623000000000175e-10,3.000000000000000000e+00,3.507629999999999768e+02
5.281287999999999660e-12,3.000000000000000000e+00,3.508240000000000123e+02
-3.228973000000000095e-10,3.000000000000000000e+00,3.508860000000000241e+02
-2.342419999999999755e-10,3.000000000000000000e+00,3.509449999999999932e+02
-3.264434000000000103e-10,3.000000000000000000e+00,3.510059999999999718e+02
-3.879624000000000126e-10,3.000000000000000000e+00,3.510659999999999741e+02
-6.224750999999999942e-10,3.000000000000000000e+00,3.511270000000000095e+02
-5.497774000000000375e-10,3.000000000000000000e+00,3.511870000000000118e+02
-7.471318999999999685e-10,3.000000000000000000e+00,3.512479999999999905e+02
-5.007473999999999494e-10,3.000000000000000000e+00,3.513070000000000164e+02
-5.918696999999999502e-10,3.000000000000000000e+00,3.513670000000000186e+02
-7.569999000000000424e-10,3.000000000000000000e+00,3.514279999999999973e+02
-8.641564999999999616e-10,3.000000000000000000e+00,3.514889999999999759e+02
-8.976914999999999911e-10,3.000000000000000000e+00,3.515500000000000114e+02
-8.291570000000000351e-10,3.000000000000000000e+00,3.516109999999999900e+02
-6.928591999999999766e-10,3.000000000000000000e+00,3.516720000000000255e+02
-8.399492000000000343e-10,3.000000000000000000e+00,3.517309999999999945e+02
-9.137258000000000129e-10,3.000000000000000000e+00,3.517900000000000205e+02
-8.168993999999999553e-10,3.000000000000000000e+00,3.518509999999999991e+02
-7.003372000000000205e-10,3.000000000000000000e+00,3.519119999999999777e+02
-4.914955999999999504e-10,3.000000000000000000e+00,3.519730000000000132e+02
5.246341000000000423e-10,3.000000000000000000e+00,3.520380000000000109e+02
6.855973999999999883e-10,3.000000000000000000e+00,3.520980000000000132e+02
5.335764000000000229e-10,3.000000000000000000e+00,3.521580000000000155e+02
6.911478999999999889e-10,3.000000000000000000e+00,3.522189999999999941e+02
7.913642999999999697e-10,3.000000000000000000e+00,3.522799999999999727e+02
7.464208000000000411e-10,3.000000000000000000e+00,3.523389999999999986e+02
7.464982000000000020e-10,3.000000000000000000e+00,3.523990000000000009e+02
8.557340000000000354e-10,3.000000000000000000e+00,3.524599999999999795e+02
8.495669000000000392e-10,3.000000000000000000e+00,3.525210000000000150e+02
7.917498000000000197e-10,3.000000000000000000e+00,3.525819999999999936e+02
5.566266999999999510e-10,3.000000000000000000e+00,3.526440000000000055e+02
3.876461999999999781e-10,3.000000000000000000e+00,3.527049999999999841e+02
-2.183610999999999978e-10,3.000000000000000000e+00,3.527669999999999959e+02
-4.487874000000000068e-10,3.000000000000000000e+00,3.528279999999999745e+02
-6.297983000000000129e-10,3.000000000000000000e+00,3.528879999999999768e+02
-7.485962000000000086e-10,3.000000000000000000e+00,3.529490000000000123e+02
-7.324073000000000254e-10,3.000000000000000000e+00,3.530090000000000146e+02
-7.516799000000000028e-10,3.000000000000000000e+00,3.530690000000000168e+02
-7.287842999999999646e-10,3.000000000000000000e+00,3.531290000000000191e+02
-8.542118000000000466e-10,3.000000000000000000e+00,3.531899999999999977e+02
-8.976138999999999664e-10,3.000000000000000000e+00,3.532509999999999764e+02
-9.161933000000000357e-10,3.000000000000000000e+00,3.533109999999999786e+02
-8.991556999999999993e-10,3.000000000000000000e+00,3.533709999999999809e+02
-8.593765000000000050e-10,3.000000000000000000e+00,3.534320000000000164e+02
-7.243891000000000416e-10,3.000000000000000000e+00,3.534929999999999950e+02
-5.352839999999999684e-10,3.000000000000000000e+00,3.535539999999999736e+02
-1.828219000000000064e-10,3.000000000000000000e+00,3.536159999999999854e+02
2.168928000000000009e-10,3.000000000000000000e+00,3.536770000000000209e+02
3.830979999999999834e-10,3.000000000000000000e+00,3.537379999999999995e+02
6.485946000000000507e-10,3.000000000000000000e+00,3.538000000000000114e+02
7.994589000000000092e-10,3.000000000000000000e+00,3.538609999999999900e+02
7.715527999999999498e-10,3.000000000000000000e+00,3.539209999999999923e+02
7.528195999999999674e-10,3.000000000000000000e+00,3.539809999999999945e+02
8.598972999999999646e-10,3.000000000000000000e+00,3.540419999999999732e+02
8.616704000000000068e-10,3.000000000000000000e+00,3.541030000000000086e+02
8.464063000000000367e-10,3.000000000000000000e+00,3.541630000000000109e+02
6.835932000000000005e-10,3.000000000000000000e+00,3.542239999999999895e+02
4.343627000000000204e-10,3.000000000000000000e+00,3.542860000000000014e+02
4.925653000000000382e-10,3.000000000000000000e+00,3.543450000000000273e+02
5.977156000000000240e-10,3.000000000000000000e+00,3.544049999999999727e+02
3.917320999999999981e-10,3.000000000000000000e+00,3.544660000000000082e+02
6.695355000000000605e-11,3.000000000000000000e+00,3.545269999999999868e+02
-4.638203999999999796e-10,3.000000000000000000e+00,3.545889999999999986e+02
-6.656457000000000478e-10,3.000000000000000000e+00,3.546499999999999773e+02
-5.903272000000000043e-10,3.000000000000000000e+00,3.547099999999999795e+02
-7.446644000000000491e-10,3.000000000000000000e+00,3.547710000000000150e+02
-8.983845999999999708e-10,3.000000000000000000e+00,3.548319999999999936e+02
-8.885173000000000167e-10,3.000000000000000000e+00,3.548929999999999723e+02
-7.875279000000000221e-10,3.000000000000000000e+00,3.549540000000000077e+02
-8.304674999999999552e-10,3.000000000000000000e+00,3.550140000000000100e+02
-7.196869999999999985e-10,3.000000000000000000e+00,3.550749999999999886e+02
-4.164092000000000162e-10,3.000000000000000000e+00,3.551360000000000241e+02
-2.118855999999999978e-10,3.000000000000000000e+00,3.551970000000000027e+02
9.131380999999999499e-11,3.000000000000000000e+00,3.552579999999999814e+02
-8.090695999999999799e-11,3.000000000000000000e+00,3.553179999999999836e+02
1.930721999999999891e-10,3.000000000000000000e+00,3.553790000000000191e+02
3.969740000000000087e-10,3.000000000000000000e+00,3.554399999999999977e+02
5.841472999999999604e-10,3.000000000000000000e+00,3.555000000000000000e+02
6.661705999999999701e-10,3.000000000000000000e+00,3.555609999999999786e+02
7.868934000000000074e-10,3.000000000000000000e+00,3.556220000000000141e+02
8.801716999999999954e-10,3.000000000000000000e+00,3.556829999999999927e+02
8.769338999999999924e-10,3.000000000000000000e+00,3.557429999999999950e+02
8.821757999999999513e-10,3.000000000000000000e+00,3.558039999999999736e+02
7.163559000000000326e-10,3.000000000000000000e+00,3.558650000000000091e+02
5.459879000000000477e-10,3.000000000000000000e+00,3.559259999999999877e+02
6.153682999999999914e-10,3.000000000000000000e+00,3.559859999999999900e+02
5.237865000000000296e-10,3.000000000000000000e+00,3.560470000000000255e+02
6.203029000000000128e-10,3.000000000000000000e+00,3.561059999999999945e+02
5.452174000000000036e-10,3.000000000000000000e+00,3.561669999999999732e+02
2.591378999999999991e-10,3.000000000000000000e+00,3.562280000000000086e+02
7.242694999999999927e-11,3.000000000000000000e+00,3.562889999999999873e+02
2.185596000000000010e-11,3.000000000000000000e+00,3.563489999999999895e+02
-2.334711000000000107e-10,3.000000000000000000e+00,3.564100000000000250e+02
-4.799327999999999787e-10,3.000000000000000000e+00,3.564710000000000036e+02
-6.476835999999999905e-10,3.000000000000000000e+00,3.565319999999999823e+02
-7.726488000000000461e-10,3.000000000000000000e+00,3.565930000000000177e+02
-6.736632000000000152e-10,3.000000000000000000e+00,3.566530000000000200e+02
-7.094337000000000417e-10,3.000000000000000000e+00,3.567139999999999986e+02
-7.889917000000000063e-10,3.000000000000000000e+00,3.567749999999999773e+02
-6.085209999999999917e-10,3.000000000000000000e+00,3.568360000000000127e+02
-1.664784999999999902e-10,3.000000000000000000e+00,3.568980000000000246e+02
9.593923999999999460e-11,3.000000000000000000e+00,3.569599999999999795e+02
3.805543000000000204e-10,3.000000000000000000e+00,3.570210000000000150e+02
3.172634999999999767e-10,3.000000000000000000e+00,3.570810000000000173e+02
5.063637999999999673e-10,3.000000000000000000e+00,3.571419999999999959e+02
5.254051000000000389e-10,3.000000000000000000e+00,3.572019999999999982e+02
7.469608000000000206e-10,3.000000000000000000e+00,3.572629999999999768e+02
6.776572999999999818e-10,3.000000000000000000e+00,3.573240000000000123e+02
7.274569999999999623e-10,3.000000000000000000e+00,3.573840000000000146e+02
7.302325999999999708e-10,3.000000000000000000e+00,3.574460000000000264e+02
6.960822000000000181e-10,3.000000000000000000e+00,3.575059999999999718e+02
4.352878000000000258e-10,3.000000000000000000e+00,3.575679999999999836e+02
2.330817000000000100e-10,3.000000000000000000e+00,3.576290000000000191e+02
1.581504999999999958e-10,3.000000000000000000e+00,3.576890000000000214e+02
-8.283426000000000332e-11,3.000000000000000000e+00,3.577500000000000000e+02
-4.398017000000000080e-11,3.000000000000000000e+00,3.578100000000000023e+02
-3.561234999999999852e-10,3.000000000000000000e+00,3.578709999999999809e+02
-5.319692000000000286e-10,3.000000000000000000e+00,3.579320000000000164e+02
-6.425183999999999761e-10,3.000000000000000000e+00,3.579929999999999950e+02
-6.237078000000000328e-10,3.000000000000000000e+00,3.580520000000000209e+02
-8.499714999999999739e-10,3.000000000000000000e+00,3.581139999999999759e+02
-8.223729000000000192e-10,3.000000000000000000e+00,3.581739999999999782e+02
-8.409521000000000247e-10,3.000000000000000000e+00,3.582350000000000136e+02
-8.724050999999999780e-10,3.000000000000000000e+00,3.582950000000000159e+02
-8.812711999999999666e-10,3.000000000000000000e+00,3.583550000000000182e+02
-8.553679999999999976e-10,3.000000000000000000e+00,3.584159999999999968e+02
-6.888503999999999770e-10,3.000000000000000000e+00,3.584769999999999754e+02
-5.439956999999999560e-10,3.000000000000000000e+00,3.585380000000000109e+02
6.541176000000000481e-11,3.000000000000000000e+00,3.586009999999999991e+02
3.935051000000000084e-10,3.000000000000000000e+00,3.586619999999999777e+02
5.830684999999999703e-10,3.000000000000000000e+00,3.587230000000000132e+02
4.541746999999999929e-10,3.000000000000000000e+00,3.587830000000000155e+02
6.034973000000000021e-10,3.000000000000000000e+00,3.588439999999999941e+02
6.600040999999999584e-10,3.000000000000000000e+00,3.589039999999999964e+02
6.383414000000000224e-10,3.000000000000000000e+00,3.589639999999999986e+02
7.162790999999999528e-10,3.000000000000000000e+00,3.590249999999999773e+02
7.797235999999999812e-10,3.000000000000000000e+00,3.590860000000000127e+02
7.048699000000000373e-10,3.000000000000000000e+00,3.591469999999999914e+02
5.972528000000000450e-10,3.000000000000000000e+00,3.592080000000000268e+02
3.811707000000000039e-10,3.000000000000000000e+00,3.592690000000000055e+02
5.812183999999999913e-10,3.000000000000000000e+00,3.593279999999999745e+02
3.610505000000000138e-10,3.000000000000000000e+00,3.593890000000000100e+02
1.118967999999999971e-10,3.000000000000000000e+00,3.594510000000000218e+02
-2.133499999999999922e-10,3.000000000000000000e+00,3.595120000000000005e+02
-6.902379000000000407e-10,3.000000000000000000e+00,3.595740000000000123e+02
-7.971641000000000307e-10,3.000000000000000000e+00,3.596349999999999909e+02
-8.795750000000000361e-10,3.000000000000000000e+00,3.596960000000000264e+02
-7.845980999999999730e-10,3.000000000000000000e+00,3.597579999999999814e+02
-4.337548999999999866e-10,3.000000000000000000e+00,3.598199999999999932e+02
-1.718749000000000079e-10,3.000000000000000000e+00,3.598809999999999718e+02
1.068859999999999967e-10,3.000000000000000000e+00,3.599420000000000073e+02
3.555770000000000016e-10,3.000000000000000000e+00,3.600029999999999859e+02
2.405591999999999979e-10,3.000000000000000000e+00,3.600629999999999882e+02
4.625003999999999780e-10,3.000000000000000000e+00,3.601240000000000236e+02
6.186066999999999789e-10,3.000000000000000000e+00,3.601850000000000023e+02
7.274568000000000020e-10,3.000000000000000000e+00,3.602459999999999809e+02
7.793384999999999553e-10,3.000000000000000000e+00,3.603070000000000164e+02
7.956045000000000106e-10,3.000000000000000000e+00,3.603659999999999854e+02
8.084785000000000221e-10,3.000000000000000000e+00,3.604270000000000209e+02
7.976857000000000385e-10,3.000000000000000000e+00,3.604879999999999995e+02
6.752676999999999759e-10,3.000000000000000000e+00,3.605489999999999782e+02
5.201631000000000481e-10,3.000000000000000000e+00,3.606100000000000136e+02
5.556238999999999925e-10,3.000000000000000000e+00,3.606700000000000159e+02
6.240027000000000500e-10,3.000000000000000000e+00,3.607289999999999850e+02
4.512451999999999877e-10,3.000000000000000000e+00,3.607900000000000205e+02
2.485767000000000170e-10,3.000000000000000000e+00,3.608509999999999991e+02
-4.200949000000000016e-12,3.000000000000000000e+00,3.609119999999999777e+02
-3.044722000000000128e-10,3.000000000000000000e+00,3.609730000000000132e+02
-5.260331000000000495e-10,3.000000000000000000e+00,3.610339999999999918e+02
-7.018015999999999891e-10,3.000000000000000000e+00,3.610950000000000273e+02
-6.715046000000000264e-10,3.000000000000000000e+00,3.611549999999999727e+02
-7.912279000000000197e-10,3.000000000000000000e+00,3.612160000000000082e+02
-8.719427999999999516e-10,3.000000000000000000e+00,3.612780000000000200e+02
-8.223730000000000510e-10,3.000000000000000000e+00,3.613369999999999891e+02
-8.691675999999999672e-10,3.000000000000000000e+00,3.613969999999999914e+02
-7.906885000000000246e-10,3.000000000000000000e+00,3.614590000000000032e+02
-5.119258000000000149e-10,3.000000000000000000e+00,3.615199999999999818e+02
-2.947588999999999839e-10,3.000000000000000000e+00,3.615819999999999936e+02
3.906596999999999767e-14,3.000000000000000000e+00,3.616429999999999723e+02
1.300899999999999871e-10,3.000000000000000000e+00,3.617029999999999745e+02
-1.186819000000000087e-10,3.000000000000000000e+00,3.617620000000000005e+02
-3.373905999999999950e-10,3.000000000000000000e+00,3.618220000000000027e+02
-7.712954999999999501e-11,3.000000000000000000e+00,3.618829999999999814e+02
1.179868999999999920e-10,3.000000000000000000e+00,3.619440000000000168e+02
3.881088999999999769e-10,3.000000000000000000e+00,3.620049999999999955e+02
6.008759999999999628e-10,3.000000000000000000e+00,3.620659999999999741e+02
7.084928999999999947e-10,3.000000000000000000e+00,3.621270000000000095e+02
8.068594999999999888e-10,3.000000000000000000e+00,3.621879999999999882e+02
7.794152000000000032e-10,3.000000000000000000e+00,3.622490000000000236e+02
4.781493000000000334e-10,3.000000000000000000e+00,3.623109999999999786e+02
5.638723000000000485e-10,3.000000000000000000e+00,3.623709999999999809e+02
3.501806000000000098e-10,3.000000000000000000e+00,3.624320000000000164e+02
4.053768000000000140e-10,3.000000000000000000e+00,3.624920000000000186e+02
2.186658999999999914e-10,3.000000000000000000e+00,3.625529999999999973e+02
-9.123730000000000504e-11,3.000000000000000000e+00,3.626139999999999759e+02
-3.529630999999999947e-10,3.000000000000000000e+00,3.626750000000000114e+02
-7.171435000000000475e-10,3.000000000000000000e+00,3.627370000000000232e+02
-7.913054000000000125e-10,3.000000000000000000e+00,3.627980000000000018e+02
-8.632313999999999562e-10,3.000000000000000000e+00,3.628589999999999804e+02
-7.745761999999999540e-10,3.000000000000000000e+00,3.629200000000000159e+02
-5.789950999999999541e-10,3.000000000000000000e+00,3.629809999999999945e+02
-6.845333999999999597e-10,3.000000000000000000e+00,3.630409999999999968e+02
-5.152405000000000262e-10,3.000000000000000000e+00,3.631019999999999754e+02
-4.489415000000000156e-10,3.000000000000000000e+00,3.631619999999999777e+02
-6.602836000000000038e-11,3.000000000000000000e+00,3.632239999999999895e+02
1.963098000000000059e-10,3.000000000000000000e+00,3.632850000000000250e+02
5.284889999999999935e-10,3.000000000000000000e+00,3.633469999999999800e+02
5.890036999999999727e-10,3.000000000000000000e+00,3.634069999999999823e+02
4.728301000000000421e-10,3.000000000000000000e+00,3.634660000000000082e+02
6.465897999999999751e-10,3.000000000000000000e+00,3.635269999999999868e+02
6.996273999999999905e-10,3.000000000000000000e+00,3.635880000000000223e+02
7.999209999999999718e-10,3.000000000000000000e+00,3.636490000000000009e+02
7.777195999999999538e-10,3.000000000000000000e+00,3.637099999999999795e+02
7.215214000000000392e-10,3.000000000000000000e+00,3.637710000000000150e+02
6.600036000000000058e-10,3.000000000000000000e+00,3.638310000000000173e+02
5.022783000000000232e-10,3.000000000000000000e+00,3.638919999999999959e+02
3.347625999999999913e-10,3.000000000000000000e+00,3.639529999999999745e+02
8.607174999999999541e-11,3.000000000000000000e+00,3.640140000000000100e+02
3.086294999999999939e-10,3.000000000000000000e+00,3.640740000000000123e+02
3.365356999999999818e-10,3.000000000000000000e+00,3.641329999999999814e+02
7.443120000000000298e-11,3.000000000000000000e+00,3.641949999999999932e+02
-2.419511000000000166e-10,3.000000000000000000e+00,3.642559999999999718e+02
-5.314295000000000414e-10,3.000000000000000000e+00,3.643170000000000073e+02
-4.928838000000000304e-10,3.000000000000000000e+00,3.643770000000000095e+02
-6.764385000000000314e-10,3.000000000000000000e+00,3.644379999999999882e+02
-8.038713000000000383e-10,3.000000000000000000e+00,3.644990000000000236e+02
-8.704782000000000226e-10,3.000000000000000000e+00,3.645600000000000023e+02
-8.576040000000000507e-10,3.000000000000000000e+00,3.646209999999999809e+02
-7.942345999999999738e-10,3.000000000000000000e+00,3.646809999999999832e+02
-5.355927000000000420e-10,3.000000000000000000e+00,3.647429999999999950e+02
-5.248768999999999951e-10,3.000000000000000000e+00,3.648029999999999973e+02
-3.774780999999999871e-10,3.000000000000000000e+00,3.648639999999999759e+02
1.060060999999999920e-11,3.000000000000000000e+00,3.649250000000000114e+02
4.290433999999999972e-10,3.000000000000000000e+00,3.649870000000000232e+02
6.653999999999999976e-10,3.000000000000000000e+00,3.650489999999999782e+02
7.800322000000000229e-10,3.000000000000000000e+00,3.651100000000000136e+02
8.008463000000000410e-10,3.000000000000000000e+00,3.651689999999999827e+02
8.294466000000000172e-10,3.000000000000000000e+00,3.652309999999999945e+02
7.054859999999999769e-10,3.000000000000000000e+00,3.652919999999999732e+02
6.581535999999999553e-10,3.000000000000000000e+00,3.653519999999999754e+02
5.698859000000000204e-10,3.000000000000000000e+00,3.654130000000000109e+02
3.401591000000000150e-10,3.000000000000000000e+00,3.654739999999999895e+02
7.227269999999999435e-11,3.000000000000000000e+00,3.655350000000000250e+02
-2.959148999999999745e-10,3.000000000000000000e+00,3.655969999999999800e+02
-5.937197000000000006e-10,3.000000000000000000e+00,3.656580000000000155e+02
-4.734567999999999485e-10,3.000000000000000000e+00,3.657180000000000177e+02
-6.782886000000000104e-10,3.000000000000000000e+00,3.657789999999999964e+02
-8.103465999999999487e-10,3.000000000000000000e+00,3.658399999999999750e+02
-8.267670000000000051e-10,3.000000000000000000e+00,3.659019999999999868e+02
-5.796885999999999580e-10,3.000000000000000000e+00,3.659630000000000223e+02
-3.363879999999999968e-10,3.000000000000000000e+00,3.660249999999999773e+02
6.733898000000000273e-11,3.000000000000000000e+00,3.660860000000000127e+02
3.903442999999999938e-10,3.000000000000000000e+00,3.661480000000000246e+02
3.067792999999999831e-10,3.000000000000000000e+00,3.662069999999999936e+02
4.849334999999999778e-10,3.000000000000000000e+00,3.662679999999999723e+02
6.656317000000000311e-10,3.000000000000000000e+00,3.663299999999999841e+02
6.281662000000000429e-10,3.000000000000000000e+00,3.663890000000000100e+02
7.394062999999999926e-10,3.000000000000000000e+00,3.664499999999999886e+02
7.979170000000000478e-10,3.000000000000000000e+00,3.665120000000000005e+02
7.500436999999999666e-10,3.000000000000000000e+00,3.665729999999999791e+02
7.770254000000000370e-10,3.000000000000000000e+00,3.666320000000000050e+02
7.347035000000000365e-10,3.000000000000000000e+00,3.666929999999999836e+02
6.270864999999999727e-10,3.000000000000000000e+00,3.667540000000000191e+02
3.823271999999999988e-10,3.000000000000000000e+00,3.668149999999999977e+02
-6.688841000000000353e-10,3.000000000000000000e+00,3.668840000000000146e+02
-4.934235000000000177e-10,3.000000000000000000e+00,3.669449999999999932e+02
-3.591301999999999910e-10,3.000000000000000000e+00,3.670059999999999718e+02
-4.369152999999999770e-10,3.000000000000000000e+00,3.670649999999999977e+02
-2.680080000000000220e-10,3.000000000000000000e+00,3.671259999999999764e+02
-3.144942000000000119e-10,3.000000000000000000e+00,3.671859999999999786e+02
-4.860568000000000136e-11,3.000000000000000000e+00,3.672470000000000141e+02
-1.549919999999999907e-10,3.000000000000000000e+00,3.673059999999999832e+02
-3.510356999999999834e-10,3.000000000000000000e+00,3.673659999999999854e+02
-1.117436000000000038e-10,3.000000000000000000e+00,3.674270000000000209e+02
2.140404999999999962e-10,3.000000000000000000e+00,3.674879999999999995e+02
4.921027000000000195e-10,3.000000000000000000e+00,3.675489999999999782e+02
6.939230000000000448e-10,3.000000000000000000e+00,3.676100000000000136e+02
8.546551000000000134e-10,3.000000000000000000e+00,3.676720000000000255e+02
9.491668999999999848e-10,3.000000000000000000e+00,3.677330000000000041e+02
9.076153999999999965e-10,3.000000000000000000e+00,3.677939999999999827e+02
6.997048999999999833e-10,3.000000000000000000e+00,3.678550000000000182e+02
6.081996000000000056e-10,3.000000000000000000e+00,3.679150000000000205e+02
4.048372999999999871e-10,3.000000000000000000e+00,3.679759999999999991e+02
9.247020999999999681e-11,3.000000000000000000e+00,3.680369999999999777e+02
-1.683287000000000011e-10,3.000000000000000000e+00,3.680980000000000132e+02
-4.477084999999999848e-10,3.000000000000000000e+00,3.681589999999999918e+02
-6.302606000000000394e-10,3.000000000000000000e+00,3.682200000000000273e+02
-8.179007999999999845e-10,3.000000000000000000e+00,3.682810000000000059e+02
-8.669317000000000494e-10,3.000000000000000000e+00,3.683419999999999845e+02
-8.258417999999999678e-10,3.000000000000000000e+00,3.684019999999999868e+02
-9.218981000000000055e-10,3.000000000000000000e+00,3.684630000000000223e+02
-9.028564000000000132e-10,3.000000000000000000e+00,3.685240000000000009e+02
-6.970992999999999856e-10,3.000000000000000000e+00,3.685849999999999795e+02
-3.391635000000000252e-10,3.000000000000000000e+00,3.686469999999999914e+02
-5.538969999999999692e-11,3.000000000000000000e+00,3.687080000000000268e+02
4.149359999999999824e-10,3.000000000000000000e+00,3.687699999999999818e+02
6.630874999999999604e-10,3.000000000000000000e+00,3.688319999999999936e+02
6.883727000000000046e-10,3.000000000000000000e+00,3.688919999999999959e+02
7.758697000000000386e-10,3.000000000000000000e+00,3.689529999999999745e+02
8.130261000000000324e-10,3.000000000000000000e+00,3.690140000000000100e+02
6.485946000000000507e-10,3.000000000000000000e+00,3.690749999999999886e+02
5.511530999999999586e-10,3.000000000000000000e+00,3.691360000000000241e+02
3.627461999999999917e-10,3.000000000000000000e+00,3.691970000000000027e+02
2.435656000000000114e-10,3.000000000000000000e+00,3.692579999999999814e+02
2.187429000000000057e-10,3.000000000000000000e+00,3.693179999999999836e+02
1.551440000000000021e-10,3.000000000000000000e+00,3.693779999999999859e+02
-9.223945000000000194e-11,3.000000000000000000e+00,3.694390000000000214e+02
-3.190426000000000187e-10,3.000000000000000000e+00,3.695000000000000000e+02
-5.691272000000000155e-10,3.000000000000000000e+00,3.695609999999999786e+02
-8.509736000000000195e-10,3.000000000000000000e+00,3.696229999999999905e+02
-9.427125999999999443e-10,3.000000000000000000e+00,3.696840000000000259e+02
-8.545974999999999536e-10,3.000000000000000000e+00,3.697450000000000045e+02
-6.964056000000000214e-10,3.000000000000000000e+00,3.698059999999999832e+02
-4.481706999999999793e-10,3.000000000000000000e+00,3.698679999999999950e+02
-5.679709000000000327e-10,3.000000000000000000e+00,3.699270000000000209e+02
-4.020701999999999998e-10,3.000000000000000000e+00,3.699879999999999995e+02
-2.198258999999999905e-10,3.000000000000000000e+00,3.700489999999999782e+02
8.923243999999999818e-11,3.000000000000000000e+00,3.701100000000000136e+02
2.715492999999999920e-10,3.000000000000000000e+00,3.701709999999999923e+02
5.069031000000000339e-10,3.000000000000000000e+00,3.702320000000000277e+02
6.068886999999999580e-10,3.000000000000000000e+00,3.702919999999999732e+02
7.597570000000000472e-10,3.000000000000000000e+00,3.703530000000000086e+02
7.892053999999999887e-10,3.000000000000000000e+00,3.704139999999999873e+02
7.280736999999999898e-10,3.000000000000000000e+00,3.704730000000000132e+02
7.483482999999999810e-10,3.000000000000000000e+00,3.705330000000000155e+02
8.563506000000000310e-10,3.000000000000000000e+00,3.705939999999999941e+02
8.520340999999999663e-10,3.000000000000000000e+00,3.706560000000000059e+02
7.231402000000000088e-10,3.000000000000000000e+00,3.707169999999999845e+02
5.818349999999999869e-10,3.000000000000000000e+00,3.707780000000000200e+02
3.098628999999999971e-10,3.000000000000000000e+00,3.708389999999999986e+02
4.830833999999999988e-10,3.000000000000000000e+00,3.708980000000000246e+02
2.773310000000000218e-10,3.000000000000000000e+00,3.709590000000000032e+02
1.709474000000000129e-10,3.000000000000000000e+00,3.710199999999999818e+02
-1.223052000000000100e-10,3.000000000000000000e+00,3.710810000000000173e+02
-4.505609000000000214e-10,3.000000000000000000e+00,3.711419999999999959e+02
-6.109880999999999904e-10,3.000000000000000000e+00,3.712019999999999982e+02
-7.543009999999999784e-10,3.000000000000000000e+00,3.712629999999999768e+02
-8.754109999999999872e-10,3.000000000000000000e+00,3.713240000000000123e+02
-8.075712000000000040e-10,3.000000000000000000e+00,3.713840000000000146e+02
-7.672524999999999827e-10,3.000000000000000000e+00,3.714440000000000168e+02
-8.959180999999999566e-10,3.000000000000000000e+00,3.715049999999999955e+02
-9.410940999999999669e-10,3.000000000000000000e+00,3.715659999999999741e+02
-8.163599999999999602e-10,3.000000000000000000e+00,3.716270000000000095e+02
-6.678040999999999728e-10,3.000000000000000000e+00,3.716879999999999882e+02
-8.162824999999999675e-10,3.000000000000000000e+00,3.717470000000000141e+02
-9.064024999999999623e-10,3.000000000000000000e+00,3.718059999999999832e+02
-8.126593000000000497e-10,3.000000000000000000e+00,3.718670000000000186e+02
-5.780699999999999487e-10,3.000000000000000000e+00,3.719279999999999973e+02
-4.366068999999999991e-10,3.000000000000000000e+00,3.719889999999999759e+02
-1.037258999999999985e-10,3.000000000000000000e+00,3.720509999999999877e+02
-1.213798999999999925e-10,3.000000000000000000e+00,3.721109999999999900e+02
-2.225239000000000002e-10,3.000000000000000000e+00,3.721700000000000159e+02
-5.535549999999999563e-10,3.000000000000000000e+00,3.722289999999999850e+02
-4.955047999999999741e-10,3.000000000000000000e+00,3.722889999999999873e+02
-3.306835000000000193e-10,3.000000000000000000e+00,3.723500000000000227e+02
-3.575881999999999977e-10,3.000000000000000000e+00,3.724100000000000250e+02
-2.840768000000000038e-11,3.000000000000000000e+00,3.724710000000000036e+02
3.465575000000000205e-10,3.000000000000000000e+00,3.725319999999999823e+02
5.670338999999999562e-10,3.000000000000000000e+00,3.725939999999999941e+02
5.775179000000000411e-10,3.000000000000000000e+00,3.726539999999999964e+02
7.144289999999999738e-10,3.000000000000000000e+00,3.727149999999999750e+02
8.284446000000000035e-10,3.000000000000000000e+00,3.727760000000000105e+02
8.457125000000000406e-10,3.000000000000000000e+00,3.728369999999999891e+02
6.884499000000000051e-10,3.000000000000000000e+00,3.728990000000000009e+02
4.150128000000000105e-10,3.000000000000000000e+00,3.729599999999999795e+02
4.372917000000000214e-10,3.000000000000000000e+00,3.730199999999999818e+02
2.603713999999999825e-10,3.000000000000000000e+00,3.730810000000000173e+02
-5.808794000000000300e-11,3.000000000000000000e+00,3.731419999999999959e+02
-1.977006000000000100e-10,3.000000000000000000e+00,3.732019999999999982e+02
-9.122617999999999651e-10,3.000000000000000000e+00,3.732660000000000196e+02
-8.751809000000000502e-10,3.000000000000000000e+00,3.733269999999999982e+02
-8.249176000000000424e-10,3.000000000000000000e+00,3.733879999999999768e+02
-6.520007999999999681e-10,3.000000000000000000e+00,3.734490000000000123e+02
-5.060665000000000122e-10,3.000000000000000000e+00,3.735099999999999909e+02
-1.304767000000000060e-10,3.000000000000000000e+00,3.735720000000000027e+02
2.617589999999999747e-10,3.000000000000000000e+00,3.736329999999999814e+02
1.064234999999999970e-10,3.000000000000000000e+00,3.736920000000000073e+02
3.445532000000000009e-10,3.000000000000000000e+00,3.737540000000000191e+02
6.094329999999999571e-10,3.000000000000000000e+00,3.738149999999999977e+02
5.246344000000000345e-10,3.000000000000000000e+00,3.738740000000000236e+02
6.964669999999999484e-10,3.000000000000000000e+00,3.739359999999999786e+02
7.973003999999999488e-10,3.000000000000000000e+00,3.739970000000000141e+02
8.672979000000000476e-10,3.000000000000000000e+00,3.740570000000000164e+02
8.020801000000000166e-10,3.000000000000000000e+00,3.741190000000000282e+02
8.726165999999999829e-10,3.000000000000000000e+00,3.741779999999999973e+02
8.269796999999999789e-10,3.000000000000000000e+00,3.742379999999999995e+02
6.926897999999999503e-10,3.000000000000000000e+00,3.743000000000000114e+02
5.445234999999999757e-10,3.000000000000000000e+00,3.743609999999999900e+02
6.174501000000000038e-10,3.000000000000000000e+00,3.744200000000000159e+02
4.441529000000000059e-10,3.000000000000000000e+00,3.744809999999999945e+02
2.683886999999999895e-10,3.000000000000000000e+00,3.745419999999999732e+02
-5.037877999999999832e-11,3.000000000000000000e+00,3.746030000000000086e+02
-4.350652999999999783e-10,3.000000000000000000e+00,3.746639999999999873e+02
-6.102170999999999937e-10,3.000000000000000000e+00,3.747250000000000227e+02
-6.533880999999999680e-10,3.000000000000000000e+00,3.747850000000000250e+02
-7.872191999999999485e-10,3.000000000000000000e+00,3.748460000000000036e+02
-8.957639000000000194e-10,3.000000000000000000e+00,3.749080000000000155e+02
-8.737158999999999938e-10,3.000000000000000000e+00,3.749680000000000177e+02
-8.512827000000000138e-10,3.000000000000000000e+00,3.750289999999999964e+02
-7.339494999999999789e-10,3.000000000000000000e+00,3.750899999999999750e+02
-5.848543000000000283e-10,3.000000000000000000e+00,3.751510000000000105e+02
-3.837223000000000037e-10,3.000000000000000000e+00,3.752119999999999891e+02
-3.605177999999999831e-10,3.000000000000000000e+00,3.752719999999999914e+02
-4.683256999999999863e-11,3.000000000000000000e+00,3.753330000000000268e+02
-2.333170000000000019e-10,3.000000000000000000e+00,3.753919999999999959e+02
7.905661999999999681e-11,3.000000000000000000e+00,3.754529999999999745e+02
3.563477000000000060e-10,3.000000000000000000e+00,3.755149999999999864e+02
5.431357999999999516e-10,3.000000000000000000e+00,3.755760000000000218e+02
4.129314000000000223e-10,3.000000000000000000e+00,3.756349999999999909e+02
5.503823999999999543e-10,3.000000000000000000e+00,3.756960000000000264e+02
6.593098000000000097e-10,3.000000000000000000e+00,3.757570000000000050e+02
7.736339999999999777e-10,3.000000000000000000e+00,3.758179999999999836e+02
8.225085999999999528e-10,3.000000000000000000e+00,3.758790000000000191e+02
7.091871000000000149e-10,3.000000000000000000e+00,3.759399999999999977e+02
5.106812000000000087e-10,3.000000000000000000e+00,3.760020000000000095e+02
2.018604000000000126e-10,3.000000000000000000e+00,3.760629999999999882e+02
-9.008092999999999470e-11,3.000000000000000000e+00,3.761240000000000236e+02
3.989511999999999975e-11,3.000000000000000000e+00,3.761840000000000259e+02
-2.420283000000000171e-10,3.000000000000000000e+00,3.762450000000000045e+02
-4.776971999999999497e-10,3.000000000000000000e+00,3.763059999999999832e+02
-6.766698999999999692e-10,3.000000000000000000e+00,3.763670000000000186e+02
-6.464501000000000071e-10,3.000000000000000000e+00,3.764270000000000209e+02
-7.601604000000000130e-10,3.000000000000000000e+00,3.764879999999999995e+02
-8.728684000000000130e-10,3.000000000000000000e+00,3.765489999999999782e+02
-8.470417999999999566e-10,3.000000000000000000e+00,3.766089999999999804e+02
-8.730219999999999658e-10,3.000000000000000000e+00,3.766700000000000159e+02
-7.411954999999999971e-10,3.000000000000000000e+00,3.767309999999999945e+02
-4.985887999999999606e-10,3.000000000000000000e+00,3.767919999999999732e+02
-2.623031000000000204e-10,3.000000000000000000e+00,3.768530000000000086e+02
-2.909811999999999815e-10,3.000000000000000000e+00,3.769130000000000109e+02
3.627190999999999867e-11,3.000000000000000000e+00,3.769750000000000227e+02
3.069335000000000237e-10,3.000000000000000000e+00,3.770360000000000014e+02
5.017387999999999962e-10,3.000000000000000000e+00,3.770969999999999800e+02
6.015698999999999908e-10,3.000000000000000000e+00,3.771569999999999823e+02
7.061032999999999888e-10,3.000000000000000000e+00,3.772180000000000177e+02
7.878954999999999496e-10,3.000000000000000000e+00,3.772789999999999964e+02
7.856596000000000318e-10,3.000000000000000000e+00,3.773399999999999750e+02
7.284588000000000157e-10,3.000000000000000000e+00,3.774010000000000105e+02
5.977154999999999922e-10,3.000000000000000000e+00,3.774619999999999891e+02
4.637332999999999769e-10,3.000000000000000000e+00,3.775230000000000246e+02
4.689756000000000116e-10,3.000000000000000000e+00,3.775830000000000268e+02
2.830357000000000114e-10,3.000000000000000000e+00,3.776440000000000055e+02
9.367143999999999895e-12,3.000000000000000000e+00,3.777049999999999841e+02
-3.424783999999999968e-10,3.000000000000000000e+00,3.777660000000000196e+02
-5.925628000000000333e-10,3.000000000000000000e+00,3.778269999999999982e+02
-7.556885999999999706e-10,3.000000000000000000e+00,3.778879999999999768e+02
-8.572952000000000486e-10,3.000000000000000000e+00,3.779490000000000123e+02
-8.689356000000000449e-10,3.000000000000000000e+00,3.780099999999999909e+02
-7.766573999999999820e-10,3.000000000000000000e+00,3.780710000000000264e+02
-5.557132999999999529e-10,3.000000000000000000e+00,3.781329999999999814e+02
-6.345013000000000328e-10,3.000000000000000000e+00,3.781920000000000073e+02
-4.526415000000000132e-10,3.000000000000000000e+00,3.782529999999999859e+02
-2.101121999999999892e-10,3.000000000000000000e+00,3.783149999999999977e+02
8.630302000000000035e-11,3.000000000000000000e+00,3.783759999999999764e+02
4.972925000000000239e-12,3.000000000000000000e+00,3.784350000000000023e+02
2.805686999999999929e-10,3.000000000000000000e+00,3.784959999999999809e+02
5.469901999999999502e-10,3.000000000000000000e+00,3.785579999999999927e+02
4.756056000000000187e-10,3.000000000000000000e+00,3.786179999999999950e+02
6.245427999999999580e-10,3.000000000000000000e+00,3.786789999999999736e+02
7.367081000000000484e-10,3.000000000000000000e+00,3.787400000000000091e+02
8.037759000000000264e-10,3.000000000000000000e+00,3.788009999999999877e+02
7.192086000000000097e-10,3.000000000000000000e+00,3.788620000000000232e+02
7.429524999999999736e-10,3.000000000000000000e+00,3.789220000000000255e+02
7.832704999999999785e-10,3.000000000000000000e+00,3.789809999999999945e+02
7.250674999999999883e-10,3.000000000000000000e+00,3.790419999999999732e+02
5.645670999999999498e-10,3.000000000000000000e+00,3.791030000000000086e+02
3.744640000000000006e-10,3.000000000000000000e+00,3.791639999999999873e+02
5.708608999999999834e-11,3.000000000000000000e+00,3.792259999999999991e+02
-2.557504999999999742e-10,3.000000000000000000e+00,3.792869999999999777e+02
-5.315839000000000424e-10,3.000000000000000000e+00,3.793480000000000132e+02
-6.727386999999999942e-10,3.000000000000000000e+00,3.794089999999999918e+02
-7.932328999999999523e-10,3.000000000000000000e+00,3.794700000000000273e+02
-8.218333999999999922e-10,3.000000000000000000e+00,3.795299999999999727e+02
-8.863590999999999486e-10,3.000000000000000000e+00,3.795910000000000082e+02
-7.940035999999999567e-10,3.000000000000000000e+00,3.796519999999999868e+02
-6.181574999999999925e-10,3.000000000000000000e+00,3.797130000000000223e+02
-4.359128999999999909e-10,3.000000000000000000e+00,3.797740000000000009e+02
-1.836698999999999915e-10,3.000000000000000000e+00,3.798360000000000127e+02
9.509127000000000099e-11,3.000000000000000000e+00,3.798969999999999914e+02
3.109421999999999915e-10,3.000000000000000000e+00,3.799580000000000268e+02
2.998413000000000221e-10,3.000000000000000000e+00,3.800169999999999959e+02
7.702420000000000374e-10,3.000000000000000000e+00,3.800810000000000173e+02
8.158785000000000173e-10,3.000000000000000000e+00,3.801419999999999959e+02
6.969296999999999989e-10,3.000000000000000000e+00,3.802029999999999745e+02
5.340393999999999622e-10,3.000000000000000000e+00,3.802640000000000100e+02
3.686052000000000022e-10,3.000000000000000000e+00,3.803249999999999886e+02
5.328057000000000185e-10,3.000000000000000000e+00,3.803840000000000146e+02
7.452647000000000186e-10,3.000000000000000000e+00,3.804429999999999836e+02
7.726316000000000433e-10,3.000000000000000000e+00,3.805020000000000095e+02
7.082620000000000095e-10,3.000000000000000000e+00,3.805629999999999882e+02
5.395898999999999628e-10,3.000000000000000000e+00,3.806240000000000236e+02
3.741557000000000028e-10,3.000000000000000000e+00,3.806850000000000023e+02
9.444227000000000729e-12,3.000000000000000000e+00,3.807470000000000141e+02
-3.120273000000000253e-10,3.000000000000000000e+00,3.808079999999999927e+02
-6.634104000000000110e-10,3.000000000000000000e+00,3.808690000000000282e+02
-8.567554000000000294e-10,3.000000000000000000e+00,3.809309999999999832e+02
-8.823500999999999886e-10,3.000000000000000000e+00,3.809929999999999950e+02
-6.846871000000000478e-10,3.000000000000000000e+00,3.810539999999999736e+02
-5.022116999999999895e-10,3.000000000000000000e+00,3.811150000000000091e+02
-4.466286999999999861e-10,3.000000000000000000e+00,3.811750000000000114e+02
-2.327771000000000026e-10,3.000000000000000000e+00,3.812359999999999900e+02
9.354944999999999535e-11,3.000000000000000000e+00,3.812970000000000255e+02
2.548979000000000220e-10,3.000000000000000000e+00,3.813580000000000041e+02
1.152886999999999960e-10,3.000000000000000000e+00,3.814169999999999732e+02
4.246490000000000191e-10,3.000000000000000000e+00,3.814789999999999850e+02
5.832219999999999946e-10,3.000000000000000000e+00,3.815400000000000205e+02
7.391745000000000307e-10,3.000000000000000000e+00,3.816009999999999991e+02
7.426436999999999715e-10,3.000000000000000000e+00,3.816619999999999777e+02
7.424129000000000182e-10,3.000000000000000000e+00,3.817210000000000036e+02
6.406547000000000045e-10,3.000000000000000000e+00,3.817810000000000059e+02
6.015695999999999985e-10,3.000000000000000000e+00,3.818399999999999750e+02
6.950025999999999798e-10,3.000000000000000000e+00,3.819010000000000105e+02
6.906077000000000491e-10,3.000000000000000000e+00,3.819610000000000127e+02
4.929506000000000244e-10,3.000000000000000000e+00,3.820219999999999914e+02
8.299092999999999643e-10,3.000000000000000000e+00,3.820830000000000268e+02
7.027116999999999692e-10,3.000000000000000000e+00,3.821440000000000055e+02
7.649228999999999746e-10,3.000000000000000000e+00,3.822029999999999745e+02
7.326218999999999845e-10,3.000000000000000000e+00,3.822640000000000100e+02
6.073512000000000481e-10,3.000000000000000000e+00,3.823249999999999886e+02
3.716886000000000042e-10,3.000000000000000000e+00,3.823860000000000241e+02
3.395423000000000073e-10,3.000000000000000000e+00,3.824460000000000264e+02
-4.690964000000000165e-11,3.000000000000000000e+00,3.825070000000000050e+02
-5.993806999999999928e-11,3.000000000000000000e+00,3.825670000000000073e+02
-1.330978999999999876e-10,3.000000000000000000e+00,3.826279999999999859e+02
-4.241182000000000254e-10,3.000000000000000000e+00,3.826890000000000214e+02
-6.378932000000000446e-10,3.000000000000000000e+00,3.827500000000000000e+02
-8.126596000000000420e-10,3.000000000000000000e+00,3.828109999999999786e+02
-9.029337000000000456e-10,3.000000000000000000e+00,3.828729999999999905e+02
-7.253146999999999996e-10,3.000000000000000000e+00,3.829350000000000023e+02
-8.007869000000000277e-10,3.000000000000000000e+00,3.829940000000000282e+02
-4.813197999999999864e-10,3.000000000000000000e+00,3.830559999999999832e+02
-1.857513000000000056e-10,3.000000000000000000e+00,3.831170000000000186e+02
-1.780421000000000101e-10,3.000000000000000000e+00,3.831779999999999973e+02
-3.318397000000000220e-10,3.000000000000000000e+00,3.832370000000000232e+02
-5.318920000000000281e-10,3.000000000000000000e+00,3.832959999999999923e+02
-3.649119000000000207e-10,3.000000000000000000e+00,3.833570000000000277e+02
-2.306956999999999885e-10,3.000000000000000000e+00,3.834169999999999732e+02
-1.310934999999999878e-10,3.000000000000000000e+00,3.834780000000000086e+02
1.347922999999999906e-10,3.000000000000000000e+00,3.835389999999999873e+02
4.284265000000000094e-10,3.000000000000000000e+00,3.836000000000000227e+02
6.215361000000000040e-10,3.000000000000000000e+00,3.836610000000000014e+02
8.138746000000000217e-10,3.000000000000000000e+00,3.837219999999999800e+02
8.839490000000000254e-10,3.000000000000000000e+00,3.837830000000000155e+02
7.202875999999999602e-10,3.000000000000000000e+00,3.838439999999999941e+02
5.423647999999999550e-10,3.000000000000000000e+00,3.839060000000000059e+02
4.078434000000000084e-10,3.000000000000000000e+00,3.839669999999999845e+02
1.168305000000000031e-10,3.000000000000000000e+00,3.840280000000000200e+02
-3.521918000000000059e-10,3.000000000000000000e+00,3.840889999999999986e+02
-2.254535000000000115e-10,3.000000000000000000e+00,3.841490000000000009e+02
-5.120024000000000310e-10,3.000000000000000000e+00,3.842099999999999795e+02
-5.056040999999999539e-10,3.000000000000000000e+00,3.842699999999999818e+02
-7.543778999999999867e-10,3.000000000000000000e+00,3.843310000000000173e+02
-7.251604999999999589e-10,3.000000000000000000e+00,3.843910000000000196e+02
-6.717359000000000357e-10,3.000000000000000000e+00,3.844510000000000218e+02
-8.306218000000000278e-10,3.000000000000000000e+00,3.845120000000000005e+02
-9.323823999999999793e-10,3.000000000000000000e+00,3.845729999999999791e+02
-8.374055000000000196e-10,3.000000000000000000e+00,3.846320000000000050e+02
-9.526580000000000825e-10,3.000000000000000000e+00,3.846929999999999836e+02
-9.197396999999999770e-10,3.000000000000000000e+00,3.847549999999999955e+02
-7.531448999999999559e-10,3.000000000000000000e+00,3.848159999999999741e+02
-6.240166999999999633e-10,3.000000000000000000e+00,3.848759999999999764e+02
-5.196347999999999725e-10,3.000000000000000000e+00,3.849370000000000118e+02
-1.898373000000000058e-10,3.000000000000000000e+00,3.849979999999999905e+02
-1.088912000000000060e-10,3.000000000000000000e+00,3.850590000000000259e+02
1.785793000000000018e-10,3.000000000000000000e+00,3.851200000000000045e+02
4.506283999999999801e-10,3.000000000000000000e+00,3.851809999999999832e+02
7.302318000000000260e-10,3.000000000000000000e+00,3.852420000000000186e+02
7.445709000000000225e-10,3.000000000000000000e+00,3.853020000000000209e+02
8.935077999999999696e-10,3.000000000000000000e+00,3.853639999999999759e+02
7.596807000000000234e-10,3.000000000000000000e+00,3.854230000000000018e+02
8.514937999999999946e-10,3.000000000000000000e+00,3.854839999999999804e+02
8.901161000000000216e-10,3.000000000000000000e+00,3.855450000000000159e+02
7.235256000000000270e-10,3.000000000000000000e+00,3.856059999999999945e+02
5.712738000000000048e-10,3.000000000000000000e+00,3.856669999999999732e+02
3.243558000000000102e-10,3.000000000000000000e+00,3.857280000000000086e+02
1.081964999999999944e-10,3.000000000000000000e+00,3.857889999999999873e+02
-2.615324000000000160e-10,3.000000000000000000e+00,3.858500000000000227e+02
-5.314297000000000017e-10,3.000000000000000000e+00,3.859110000000000014e+02
-7.432770000000000173e-10,3.000000000000000000e+00,3.859719999999999800e+02
-8.760287999999999517e-10,3.000000000000000000e+00,3.860330000000000155e+02
-9.410936000000000143e-10,3.000000000000000000e+00,3.860950000000000273e+02
-7.751161000000000051e-10,3.000000000000000000e+00,3.861560000000000059e+02
-6.122218000000000375e-10,3.000000000000000000e+00,3.862169999999999845e+02
-4.049996000000000249e-10,3.000000000000000000e+00,3.862780000000000200e+02
-1.125144999999999944e-10,3.000000000000000000e+00,3.863389999999999986e+02
1.879842000000000011e-10,3.000000000000000000e+00,3.863999999999999773e+02
-1.206091000000000080e-10,3.000000000000000000e+00,3.864590000000000032e+02
2.221348999999999977e-10,3.000000000000000000e+00,3.865199999999999818e+02
4.569497000000000170e-10,3.000000000000000000e+00,3.865810000000000173e+02
6.362597999999999704e-10,3.000000000000000000e+00,3.866419999999999959e+02
7.599117999999999690e-10,3.000000000000000000e+00,3.867029999999999745e+02
8.739275999999999590e-10,3.000000000000000000e+00,3.867640000000000100e+02
9.156332999999999880e-10,3.000000000000000000e+00,3.868249999999999886e+02
7.670042000000000344e-10,3.000000000000000000e+00,3.868870000000000005e+02
5.698862000000000126e-10,3.000000000000000000e+00,3.869479999999999791e+02
5.101416999999999818e-10,3.000000000000000000e+00,3.870079999999999814e+02
2.633777999999999960e-10,3.000000000000000000e+00,3.870690000000000168e+02
-2.817643000000000053e-11,3.000000000000000000e+00,3.871299999999999955e+02
4.972929999999999895e-12,3.000000000000000000e+00,3.871899999999999977e+02
4.845205999999999822e-11,3.000000000000000000e+00,3.872500000000000000e+02
-2.336252000000000195e-10,3.000000000000000000e+00,3.873109999999999786e+02
-6.710761999999999754e-11,3.000000000000000000e+00,3.873700000000000045e+02
2.493962999999999962e-11,3.000000000000000000e+00,3.874300000000000068e+02
-4.169486999999999914e-10,3.000000000000000000e+00,3.874990000000000236e+02
-4.467061999999999789e-10,3.000000000000000000e+00,3.875590000000000259e+02
-5.459229000000000070e-10,3.000000000000000000e+00,3.876179999999999950e+02
-1.715666000000000101e-10,3.000000000000000000e+00,3.876800000000000068e+02
2.161987999999999927e-10,3.000000000000000000e+00,3.877409999999999854e+02
5.736631000000000184e-10,3.000000000000000000e+00,3.878029999999999973e+02
4.330518000000000245e-10,3.000000000000000000e+00,3.878620000000000232e+02
6.097413000000000066e-10,3.000000000000000000e+00,3.879230000000000018e+02
5.375855000000000147e-10,3.000000000000000000e+00,3.879830000000000041e+02
6.889120999999999996e-10,3.000000000000000000e+00,3.880439999999999827e+02
8.008463000000000410e-10,3.000000000000000000e+00,3.881039999999999850e+02
9.055341000000000401e-10,3.000000000000000000e+00,3.881650000000000205e+02
8.171889000000000089e-10,3.000000000000000000e+00,3.882259999999999991e+02
6.778882999999999989e-10,3.000000000000000000e+00,3.882869999999999777e+02
5.540823999999999518e-10,3.000000000000000000e+00,3.883480000000000132e+02
2.848583000000000000e-11,3.000000000000000000e+00,3.884100000000000250e+02
2.101087999999999910e-10,3.000000000000000000e+00,3.884700000000000273e+02
-3.474889999999999981e-10,3.000000000000000000e+00,3.885319999999999823e+02
-6.345773999999999928e-10,3.000000000000000000e+00,3.885930000000000177e+02
-5.926397000000000416e-10,3.000000000000000000e+00,3.886530000000000200e+02
-8.027140000000000469e-10,3.000000000000000000e+00,3.887139999999999986e+02
-8.923718000000000472e-10,3.000000000000000000e+00,3.887749999999999773e+02
-9.050919000000000103e-10,3.000000000000000000e+00,3.888360000000000127e+02
-9.168871000000000318e-10,3.000000000000000000e+00,3.888960000000000150e+02
-9.262921999999999914e-10,3.000000000000000000e+00,3.889560000000000173e+02
-8.009410999999999650e-10,3.000000000000000000e+00,3.890169999999999959e+02
-4.241180999999999936e-10,3.000000000000000000e+00,3.890790000000000077e+02
-1.371837000000000016e-10,3.000000000000000000e+00,3.891399999999999864e+02
-2.279203999999999981e-10,3.000000000000000000e+00,3.891999999999999886e+02
1.314462999999999990e-11,3.000000000000000000e+00,3.892610000000000241e+02
2.829583999999999790e-10,3.000000000000000000e+00,3.893220000000000027e+02
2.494246000000000219e-10,3.000000000000000000e+00,3.893820000000000050e+02
2.023226000000000071e-10,3.000000000000000000e+00,3.894409999999999741e+02
4.456946000000000069e-10,3.000000000000000000e+00,3.895029999999999859e+02
6.120541999999999646e-10,3.000000000000000000e+00,3.895629999999999882e+02
7.769479999999999727e-10,3.000000000000000000e+00,3.896250000000000000e+02
8.840256000000000414e-10,3.000000000000000000e+00,3.896859999999999786e+02
8.907328999999999775e-10,3.000000000000000000e+00,3.897459999999999809e+02
8.545780000000000448e-10,3.000000000000000000e+00,3.898070000000000164e+02
6.132105999999999793e-10,3.000000000000000000e+00,3.898690000000000282e+02
5.133021000000000239e-10,3.000000000000000000e+00,3.899289999999999736e+02
2.592920999999999881e-10,3.000000000000000000e+00,3.899900000000000091e+02
3.239701999999999800e-10,3.000000000000000000e+00,3.900500000000000114e+02
3.881587000000000190e-11,3.000000000000000000e+00,3.901109999999999900e+02
-2.922919999999999973e-10,3.000000000000000000e+00,3.901720000000000255e+02
-2.206739000000000014e-10,3.000000000000000000e+00,3.902320000000000277e+02
-5.241057000000000382e-10,3.000000000000000000e+00,3.902930000000000064e+02
-7.751927000000000211e-10,3.000000000000000000e+00,3.903539999999999850e+02
-8.048726000000000357e-10,3.000000000000000000e+00,3.904139999999999873e+02
-7.377259999999999607e-10,3.000000000000000000e+00,3.904739999999999895e+02
-8.607636000000000446e-10,3.000000000000000000e+00,3.905350000000000250e+02
-9.402449999999999931e-10,3.000000000000000000e+00,3.905960000000000036e+02
-9.733173999999999005e-10,3.000000000000000000e+00,3.906569999999999823e+02
-9.376242000000000097e-10,3.000000000000000000e+00,3.907160000000000082e+02
-9.568972000000000113e-10,3.000000000000000000e+00,3.907769999999999868e+02
-8.181329999999999706e-10,3.000000000000000000e+00,3.908380000000000223e+02
-6.227056999999999872e-10,3.000000000000000000e+00,3.908990000000000009e+02
-4.098564999999999898e-10,3.000000000000000000e+00,3.909599999999999795e+02
-2.643848000000000009e-10,3.000000000000000000e+00,3.910210000000000150e+02
-1.371066000000000071e-10,3.000000000000000000e+00,3.910810000000000173e+02
1.741080999999999956e-10,3.000000000000000000e+00,3.911419999999999959e+02
2.094921999999999955e-10,3.000000000000000000e+00,3.912019999999999982e+02
2.417928000000000131e-10,3.000000000000000000e+00,3.912620000000000005e+02
1.882926000000000049e-10,3.000000000000000000e+00,3.913220000000000027e+02
3.863354999999999942e-10,3.000000000000000000e+00,3.913829999999999814e+02
4.508594999999999773e-10,3.000000000000000000e+00,3.914429999999999836e+02
6.733401000000000042e-10,3.000000000000000000e+00,3.915040000000000191e+02
7.794925999999999641e-10,3.000000000000000000e+00,3.915649999999999977e+02
8.822527999999999914e-10,3.000000000000000000e+00,3.916259999999999764e+02
8.581239999999999620e-10,3.000000000000000000e+00,3.916879999999999882e+02
9.004461999999999547e-10,3.000000000000000000e+00,3.917459999999999809e+02
8.346887999999999683e-10,3.000000000000000000e+00,3.918059999999999832e+02
8.063965000000000494e-10,3.000000000000000000e+00,3.918659999999999854e+02
8.766252000000000222e-10,3.000000000000000000e+00,3.919270000000000209e+02
8.428597000000000316e-10,3.000000000000000000e+00,3.919859999999999900e+02
8.970539999999999506e-10,3.000000000000000000e+00,3.920470000000000255e+02
8.689936999999999540e-10,3.000000000000000000e+00,3.921080000000000041e+02
7.314657999999999620e-10,3.000000000000000000e+00,3.921689999999999827e+02
5.286429999999999704e-10,3.000000000000000000e+00,3.922300000000000182e+02
3.199617000000000243e-10,3.000000000000000000e+00,3.922909999999999968e+02
4.611894999999999820e-10,3.000000000000000000e+00,3.923500000000000227e+02
5.035118000000000065e-10,3.000000000000000000e+00,3.924100000000000250e+02
4.307392999999999872e-10,3.000000000000000000e+00,3.924710000000000036e+02
2.936738999999999820e-10,3.000000000000000000e+00,3.925310000000000059e+02
-1.090453999999999950e-10,3.000000000000000000e+00,3.925919999999999845e+02
-3.740086999999999825e-10,3.000000000000000000e+00,3.926530000000000200e+02
-6.558551000000000382e-10,3.000000000000000000e+00,3.927139999999999986e+02
-5.951843999999999615e-10,3.000000000000000000e+00,3.927740000000000009e+02
-4.723004000000000372e-10,3.000000000000000000e+00,3.928340000000000032e+02
-5.912527000000000339e-10,3.000000000000000000e+00,3.928940000000000055e+02
-7.836732999999999598e-10,3.000000000000000000e+00,3.929549999999999841e+02
-8.939141000000000326e-10,3.000000000000000000e+00,3.930160000000000196e+02
-9.716228000000000664e-10,3.000000000000000000e+00,3.930769999999999982e+02
-9.412483999999999361e-10,3.000000000000000000e+00,3.931370000000000005e+02
-8.153580999999999784e-10,3.000000000000000000e+00,3.931990000000000123e+02
-5.735217999999999540e-10,3.000000000000000000e+00,3.932599999999999909e+02
-3.863435999999999913e-10,3.000000000000000000e+00,3.933210000000000264e+02
-3.120271000000000133e-10,3.000000000000000000e+00,3.933809999999999718e+02
-1.591547999999999931e-10,3.000000000000000000e+00,3.934420000000000073e+02
-2.090330000000000008e-10,3.000000000000000000e+00,3.935020000000000095e+02
1.404970000000000061e-10,3.000000000000000000e+00,3.935629999999999882e+02
6.289365000000000232e-10,3.000000000000000000e+00,3.936250000000000000e+02
7.710896999999999785e-10,3.000000000000000000e+00,3.936859999999999786e+02
8.824841000000000008e-10,3.000000000000000000e+00,3.937470000000000141e+02
8.372324999999999830e-10,3.000000000000000000e+00,3.938070000000000164e+02
8.003831999999999664e-10,3.000000000000000000e+00,3.938670000000000186e+02
9.083858000000000086e-10,3.000000000000000000e+00,3.939279999999999973e+02
8.380028999999999952e-10,3.000000000000000000e+00,3.939889999999999759e+02
7.318508999999999879e-10,3.000000000000000000e+00,3.940500000000000114e+02
4.920252999999999553e-10,3.000000000000000000e+00,3.941109999999999900e+02
2.705471000000000180e-10,3.000000000000000000e+00,3.941720000000000255e+02
-4.505941999999999865e-11,3.000000000000000000e+00,3.942330000000000041e+02
-2.868953000000000133e-10,3.000000000000000000e+00,3.942939999999999827e+02
-7.341028999999999714e-10,3.000000000000000000e+00,3.943559999999999945e+02
-8.677790999999999983e-10,3.000000000000000000e+00,3.944169999999999732e+02
-9.102572999999999851e-10,3.000000000000000000e+00,3.944769999999999754e+02
-9.124154000000000213e-10,3.000000000000000000e+00,3.945369999999999777e+02
-9.619086000000000091e-10,3.000000000000000000e+00,3.945980000000000132e+02
-9.558953999999999580e-10,3.000000000000000000e+00,3.946580000000000155e+02
-8.345531000000000347e-10,3.000000000000000000e+00,3.947200000000000273e+02
-6.537734999999999861e-10,3.000000000000000000e+00,3.947810000000000059e+02
-5.896337000000000005e-10,3.000000000000000000e+00,3.948410000000000082e+02
-3.704627000000000136e-10,3.000000000000000000e+00,3.949019999999999868e+02
9.432038000000000325e-11,3.000000000000000000e+00,3.949639999999999986e+02
1.029223000000000046e-11,3.000000000000000000e+00,3.950230000000000246e+02
2.917468999999999947e-10,3.000000000000000000e+00,3.950840000000000032e+02
2.186658999999999914e-10,3.000000000000000000e+00,3.951440000000000055e+02
4.844708999999999591e-10,3.000000000000000000e+00,3.952049999999999841e+02
6.791995000000000388e-10,3.000000000000000000e+00,3.952660000000000196e+02
8.540385000000000178e-10,3.000000000000000000e+00,3.953279999999999745e+02
8.906561000000000011e-10,3.000000000000000000e+00,3.953890000000000100e+02
8.682999999999999897e-10,3.000000000000000000e+00,3.954490000000000123e+02
7.236031000000000197e-10,3.000000000000000000e+00,3.955099999999999909e+02
5.928587999999999876e-10,3.000000000000000000e+00,3.955710000000000264e+02
2.726287000000000183e-10,3.000000000000000000e+00,3.956329999999999814e+02
3.463262000000000112e-10,3.000000000000000000e+00,3.956920000000000073e+02
2.836525000000000190e-10,3.000000000000000000e+00,3.957529999999999859e+02
1.345299000000000001e-11,3.000000000000000000e+00,3.958140000000000214e+02
1.746174999999999918e-11,3.000000000000000000e+00,3.958740000000000236e+02
-2.868955000000000253e-10,3.000000000000000000e+00,3.959350000000000023e+02
-5.751406000000000270e-10,3.000000000000000000e+00,3.959959999999999809e+02
-8.051043999999999976e-10,3.000000000000000000e+00,3.960570000000000164e+02
-7.651710999999999945e-10,3.000000000000000000e+00,3.961170000000000186e+02
-8.900594000000000418e-10,3.000000000000000000e+00,3.961779999999999973e+02
-9.649922999999999000e-10,3.000000000000000000e+00,3.962389999999999759e+02
-8.905988999999999653e-10,3.000000000000000000e+00,3.963000000000000114e+02
-7.191473000000000112e-10,3.000000000000000000e+00,3.963609999999999900e+02
-4.544923999999999886e-10,3.000000000000000000e+00,3.964220000000000255e+02
-5.429164000000000133e-10,3.000000000000000000e+00,3.964820000000000277e+02
-3.175779000000000061e-10,3.000000000000000000e+00,3.965430000000000064e+02
-4.051535000000000216e-10,3.000000000000000000e+00,3.966030000000000086e+02
-1.555314999999999917e-10,3.000000000000000000e+00,3.966639999999999873e+02
1.764978999999999877e-10,3.000000000000000000e+00,3.967250000000000227e+02
4.310475999999999850e-10,3.000000000000000000e+00,3.967860000000000014e+02
6.578451999999999774e-10,3.000000000000000000e+00,3.968469999999999800e+02
6.286281000000000452e-10,3.000000000000000000e+00,3.969069999999999823e+02
7.808029000000000273e-10,3.000000000000000000e+00,3.969680000000000177e+02
8.748523000000000437e-10,3.000000000000000000e+00,3.970289999999999964e+02
8.824066000000000080e-10,3.000000000000000000e+00,3.970899999999999750e+02
7.863532999999999960e-10,3.000000000000000000e+00,3.971510000000000105e+02
8.208891999999999987e-10,3.000000000000000000e+00,3.972110000000000127e+02
5.535427999999999964e-10,3.000000000000000000e+00,3.972719999999999914e+02
4.746030000000000205e-10,3.000000000000000000e+00,3.973330000000000268e+02
1.381071999999999881e-10,3.000000000000000000e+00,3.973940000000000055e+02
4.999384000000000016e-11,3.000000000000000000e+00,3.974540000000000077e+02
-2.662347999999999997e-10,3.000000000000000000e+00,3.975149999999999864e+02
-1.034946999999999952e-10,3.000000000000000000e+00,3.975749999999999886e+02
-4.499439000000000017e-10,3.000000000000000000e+00,3.976360000000000241e+02
-7.013388000000000101e-10,3.000000000000000000e+00,3.976970000000000027e+02
-9.480313999999999115e-10,3.000000000000000000e+00,3.977590000000000146e+02
-9.242875000000000510e-10,3.000000000000000000e+00,3.978199999999999932e+02
-7.808970999999999668e-10,3.000000000000000000e+00,3.978809999999999718e+02
-5.434556000000000480e-10,3.000000000000000000e+00,3.979429999999999836e+02
-5.790719000000000339e-10,3.000000000000000000e+00,3.980029999999999859e+02
-4.119375999999999858e-10,3.000000000000000000e+00,3.980629999999999882e+02
-2.070286000000000010e-10,3.000000000000000000e+00,3.981240000000000236e+02
1.044960999999999986e-10,3.000000000000000000e+00,3.981850000000000023e+02
2.470836000000000116e-11,3.000000000000000000e+00,3.982450000000000045e+02
4.069954000000000233e-10,3.000000000000000000e+00,3.983059999999999832e+02
6.953871999999999497e-10,3.000000000000000000e+00,3.983679999999999950e+02
8.541917999999999784e-10,3.000000000000000000e+00,3.984289999999999736e+02
8.614380999999999889e-10,3.000000000000000000e+00,3.984889999999999759e+02
8.773184999999999623e-10,3.000000000000000000e+00,3.985509999999999877e+02
7.819586000000000257e-10,3.000000000000000000e+00,3.986120000000000232e+02
6.170642000000000331e-10,3.000000000000000000e+00,3.986730000000000018e+02
4.004427999999999771e-10,3.000000000000000000e+00,3.987339999999999804e+02
1.253873999999999914e-10,3.000000000000000000e+00,3.987950000000000159e+02
-1.793526000000000078e-10,3.000000000000000000e+00,3.988559999999999945e+02
-4.510998999999999924e-10,3.000000000000000000e+00,3.989169999999999732e+02
-2.563669000000000094e-10,3.000000000000000000e+00,3.989759999999999991e+02
-5.059119000000000508e-10,3.000000000000000000e+00,3.990369999999999777e+02
-7.058096000000000439e-10,3.000000000000000000e+00,3.990980000000000132e+02
-6.810633999999999707e-10,3.000000000000000000e+00,3.991580000000000155e+02
-8.394863000000000234e-10,3.000000000000000000e+00,3.992189999999999941e+02
-7.234639000000000043e-10,3.000000000000000000e+00,3.992780000000000200e+02
-8.236055999999999543e-10,3.000000000000000000e+00,3.993389999999999986e+02
-9.169633000000000237e-10,3.000000000000000000e+00,3.993999999999999773e+02
-9.492641999999999819e-10,3.000000000000000000e+00,3.994610000000000127e+02
-8.838134000000000202e-10,3.000000000000000000e+00,3.995219999999999914e+02
-6.729688000000000346e-10,3.000000000000000000e+00,3.995830000000000268e+02
-6.888495000000000003e-10,3.000000000000000000e+00,3.996429999999999723e+02
-7.151376999999999633e-10,3.000000000000000000e+00,3.997029999999999745e+02
-3.824112999999999758e-10,3.000000000000000000e+00,3.997640000000000100e+02
-1.207631000000000108e-10,3.000000000000000000e+00,3.998249999999999886e+02
1.633925000000000125e-10,3.000000000000000000e+00,3.998860000000000241e+02
4.045284000000000048e-10,3.000000000000000000e+00,3.999479999999999791e+02
4.540969000000000080e-10,3.000000000000000000e+00,4.000079999999999814e+02
6.589232999999999511e-10,3.000000000000000000e+00,4.000690000000000168e+02
7.196696000000000353e-10,3.000000000000000000e+00,4.001290000000000191e+02
8.165711000000000444e-10,3.000000000000000000e+00,4.001899999999999977e+02
8.911936000000000109e-10,3.000000000000000000e+00,4.002509999999999764e+02
8.032346000000000461e-10,3.000000000000000000e+00,4.003120000000000118e+02
8.510295999999999829e-10,3.000000000000000000e+00,4.003720000000000141e+02
6.391115000000000424e-10,3.000000000000000000e+00,4.004340000000000259e+02
6.699473000000000156e-10,3.000000000000000000e+00,4.004940000000000282e+02
4.998880000000000009e-10,3.000000000000000000e+00,4.005539999999999736e+02
2.713174999999999784e-10,3.000000000000000000e+00,4.006150000000000091e+02
-7.867113000000000428e-11,3.000000000000000000e+00,4.006770000000000209e+02
-5.215604999999999589e-10,3.000000000000000000e+00,4.007379999999999995e+02
-6.459089999999999871e-10,3.000000000000000000e+00,4.007989999999999782e+02
-8.304658999999999622e-10,3.000000000000000000e+00,4.008600000000000136e+02
-9.160373999999999701e-10,3.000000000000000000e+00,4.009209999999999923e+02
-9.548915000000000624e-10,3.000000000000000000e+00,4.009820000000000277e+02
-9.484931000000000569e-10,3.000000000000000000e+00,4.010409999999999968e+02
-7.977791999999999617e-10,3.000000000000000000e+00,4.011030000000000086e+02
-5.190943999999999688e-10,3.000000000000000000e+00,4.011650000000000205e+02
-9.123709000000000014e-11,3.000000000000000000e+00,4.012269999999999754e+02
3.524158000000000146e-10,3.000000000000000000e+00,4.012880000000000109e+02
2.999948999999999749e-10,3.000000000000000000e+00,4.013480000000000132e+02
2.116216000000000078e-11,3.000000000000000000e+00,4.014069999999999823e+02
1.548354999999999923e-10,3.000000000000000000e+00,4.014669999999999845e+02
4.153206999999999842e-10,3.000000000000000000e+00,4.015280000000000200e+02
5.973291999999999973e-10,3.000000000000000000e+00,4.015889999999999986e+02
7.794915000000000270e-10,3.000000000000000000e+00,4.016510000000000105e+02
7.710117999999999617e-10,3.000000000000000000e+00,4.017110000000000127e+02
6.454330999999999681e-10,3.000000000000000000e+00,4.017699999999999818e+02
4.752193999999999523e-10,3.000000000000000000e+00,4.018290000000000077e+02
5.506124999999999947e-10,3.000000000000000000e+00,4.018890000000000100e+02
6.802773000000000203e-10,3.000000000000000000e+00,4.019499999999999886e+02
8.044688000000000458e-10,3.000000000000000000e+00,4.020110000000000241e+02
9.057644000000000408e-10,3.000000000000000000e+00,4.020729999999999791e+02
7.825752999999999497e-10,3.000000000000000000e+00,4.021340000000000146e+02
7.164321999999999530e-10,3.000000000000000000e+00,4.021940000000000168e+02
6.454330000000000396e-10,3.000000000000000000e+00,4.022549999999999955e+02
4.904061999999999934e-10,3.000000000000000000e+00,4.023159999999999741e+02
2.185114999999999904e-10,3.000000000000000000e+00,4.023770000000000095e+02
-6.834098999999999635e-11,3.000000000000000000e+00,4.024379999999999882e+02
8.429863999999999915e-11,3.000000000000000000e+00,4.024970000000000141e+02
-2.702433999999999873e-10,3.000000000000000000e+00,4.025590000000000259e+02
-5.908667000000000313e-10,3.000000000000000000e+00,4.026200000000000045e+02
-8.270746999999999667e-10,3.000000000000000000e+00,4.026809999999999832e+02
-9.517322000000000607e-10,3.000000000000000000e+00,4.027420000000000186e+02
-8.861268000000000341e-10,3.000000000000000000e+00,4.028020000000000209e+02
-9.703109000000000102e-10,3.000000000000000000e+00,4.028629999999999995e+02
-9.064786999999999543e-10,3.000000000000000000e+00,4.029239999999999782e+02
-7.893768999999999606e-10,3.000000000000000000e+00,4.029850000000000136e+02
-7.552252000000000071e-10,3.000000000000000000e+00,4.030450000000000159e+02
-5.743683999999999581e-10,3.000000000000000000e+00,4.031059999999999945e+02
-5.522438000000000198e-10,3.000000000000000000e+00,4.031659999999999968e+02
-3.949004000000000253e-10,3.000000000000000000e+00,4.032269999999999754e+02
-1.070409000000000020e-10,3.000000000000000000e+00,4.032880000000000109e+02
2.189741000000000090e-10,3.000000000000000000e+00,4.033489999999999895e+02
4.334371000000000107e-10,3.000000000000000000e+00,4.034100000000000250e+02
4.535575999999999931e-10,3.000000000000000000e+00,4.034700000000000273e+02
5.358891000000000205e-10,3.000000000000000000e+00,4.035310000000000059e+02
7.814192000000000306e-10,3.000000000000000000e+00,4.035919999999999845e+02
8.367692000000000514e-10,3.000000000000000000e+00,4.036530000000000200e+02
9.057641999999999771e-10,3.000000000000000000e+00,4.037139999999999986e+02
8.113300000000000303e-10,3.000000000000000000e+00,4.037749999999999773e+02
7.116533000000000368e-10,3.000000000000000000e+00,4.038360000000000127e+02
6.223062000000000239e-10,3.000000000000000000e+00,4.038960000000000150e+02
4.532487999999999910e-10,3.000000000000000000e+00,4.039569999999999936e+02
1.361799000000000086e-10,3.000000000000000000e+00,4.040179999999999723e+02
2.912839000000000037e-10,3.000000000000000000e+00,4.040779999999999745e+02
8.904614999999999615e-12,3.000000000000000000e+00,4.041390000000000100e+02
1.757268000000000109e-10,3.000000000000000000e+00,4.041979999999999791e+02
-1.458178999999999965e-10,3.000000000000000000e+00,4.042590000000000146e+02
-4.346024000000000191e-10,3.000000000000000000e+00,4.043199999999999932e+02
-6.905461999999999868e-10,3.000000000000000000e+00,4.043809999999999718e+02
-8.554443999999999499e-10,3.000000000000000000e+00,4.044429999999999836e+02
-8.733294999999999671e-10,3.000000000000000000e+00,4.045029999999999859e+02
-9.472600000000000976e-10,3.000000000000000000e+00,4.045640000000000214e+02
-9.252891999999999691e-10,3.000000000000000000e+00,4.046250000000000000e+02
-8.390239999999999970e-10,3.000000000000000000e+00,4.046859999999999786e+02
-5.442262999999999490e-10,3.000000000000000000e+00,4.047470000000000141e+02
-1.461261999999999942e-10,3.000000000000000000e+00,4.048090000000000259e+02
-1.394963999999999992e-10,3.000000000000000000e+00,4.048690000000000282e+02
5.623808000000000103e-11,3.000000000000000000e+00,4.049300000000000068e+02
3.680652000000000227e-10,3.000000000000000000e+00,4.049909999999999854e+02
6.437372999999999583e-10,3.000000000000000000e+00,4.050520000000000209e+02
8.413177000000000384e-10,3.000000000000000000e+00,4.051139999999999759e+02
8.013851999999999801e-10,3.000000000000000000e+00,4.051739999999999782e+02
9.162485999999999828e-10,3.000000000000000000e+00,4.052350000000000136e+02
8.477161999999999724e-10,3.000000000000000000e+00,4.052959999999999923e+02
8.924272000000000261e-10,3.000000000000000000e+00,4.053550000000000182e+02
7.377853999999999739e-10,3.000000000000000000e+00,4.054169999999999732e+02
7.349337000000000054e-10,3.000000000000000000e+00,4.054769999999999754e+02
5.735856000000000257e-10,3.000000000000000000e+00,4.055380000000000109e+02
7.045601000000000266e-10,3.000000000000000000e+00,4.055969999999999800e+02
5.073656999999999492e-10,3.000000000000000000e+00,4.056580000000000155e+02
2.283018000000000077e-10,3.000000000000000000e+00,4.057189999999999941e+02
-1.021841000000000044e-10,3.000000000000000000e+00,4.057799999999999727e+02
7.897945000000000068e-11,3.000000000000000000e+00,4.058399999999999750e+02
-2.574461000000000236e-10,3.000000000000000000e+00,4.059010000000000105e+02
-5.373650000000000360e-10,3.000000000000000000e+00,4.059619999999999891e+02
-4.180276000000000134e-10,3.000000000000000000e+00,4.060219999999999914e+02
-6.582446000000000122e-10,3.000000000000000000e+00,4.060830000000000268e+02
-8.124267999999999681e-10,3.000000000000000000e+00,4.061440000000000055e+02
-8.634612000000000043e-10,3.000000000000000000e+00,4.062040000000000077e+02
-8.266117999999999558e-10,3.000000000000000000e+00,4.062640000000000100e+02
-9.480309999999999908e-10,3.000000000000000000e+00,4.063249999999999886e+02
-8.735603999999999523e-10,3.000000000000000000e+00,4.063840000000000146e+02
-9.726228999999999915e-10,3.000000000000000000e+00,4.064449999999999932e+02
-9.446387999999999867e-10,3.000000000000000000e+00,4.065049999999999955e+02
-9.670723999999999908e-10,3.000000000000000000e+00,4.065659999999999741e+02
-8.332413000000000103e-10,3.000000000000000000e+00,4.066270000000000095e+02
-6.763603999999999508e-10,3.000000000000000000e+00,4.066879999999999882e+02
-4.736874000000000449e-10,3.000000000000000000e+00,4.067490000000000236e+02
-1.226903000000000101e-10,3.000000000000000000e+00,4.068109999999999786e+02
2.602941000000000018e-10,3.000000000000000000e+00,4.068720000000000141e+02
5.680351000000000250e-10,3.000000000000000000e+00,4.069329999999999927e+02
7.859671000000000331e-10,3.000000000000000000e+00,4.069950000000000045e+02
8.851045999999999919e-10,3.000000000000000000e+00,4.070559999999999832e+02
8.909631000000000498e-10,3.000000000000000000e+00,4.071159999999999854e+02
8.470991000000000242e-10,3.000000000000000000e+00,4.071770000000000209e+02
6.740330999999999520e-10,3.000000000000000000e+00,4.072379999999999995e+02
7.571351999999999519e-10,3.000000000000000000e+00,4.072980000000000018e+02
5.257900000000000010e-10,3.000000000000000000e+00,4.073589999999999804e+02
6.237707999999999528e-10,3.000000000000000000e+00,4.074189999999999827e+02
4.964188999999999886e-10,3.000000000000000000e+00,4.074800000000000182e+02
-2.560583000000000194e-10,3.000000000000000000e+00,4.075419999999999732e+02
-5.508556000000000432e-10,3.000000000000000000e+00,4.076030000000000086e+02
-8.152019999999999525e-10,3.000000000000000000e+00,4.076650000000000205e+02
-9.289891999999999667e-10,3.000000000000000000e+00,4.077259999999999991e+02
-9.401670999999999762e-10,3.000000000000000000e+00,4.077869999999999777e+02
-9.575899999999999988e-10,3.000000000000000000e+00,4.078460000000000036e+02
-9.322270000000000731e-10,3.000000000000000000e+00,4.079069999999999823e+02
-6.786733000000000122e-10,3.000000000000000000e+00,4.079689999999999941e+02
-3.151872999999999917e-10,3.000000000000000000e+00,4.080310000000000059e+02
-1.726456999999999925e-10,3.000000000000000000e+00,4.080910000000000082e+02
1.694053999999999938e-10,3.000000000000000000e+00,4.081519999999999868e+02
3.364583000000000209e-10,3.000000000000000000e+00,4.082130000000000223e+02
5.097552000000000266e-10,3.000000000000000000e+00,4.082740000000000009e+02
6.704100999999999946e-10,3.000000000000000000e+00,4.083349999999999795e+02
7.579833000000000206e-10,3.000000000000000000e+00,4.083960000000000150e+02
8.595105000000000172e-10,3.000000000000000000e+00,4.084569999999999936e+02
8.575060999999999656e-10,3.000000000000000000e+00,4.085169999999999959e+02
8.862604999999999506e-10,3.000000000000000000e+00,4.085779999999999745e+02
8.097108999999999651e-10,3.000000000000000000e+00,4.086390000000000100e+02
6.353340999999999805e-10,3.000000000000000000e+00,4.086999999999999886e+02
2.364731999999999977e-10,3.000000000000000000e+00,4.087620000000000005e+02
3.539575000000000156e-10,3.000000000000000000e+00,4.088210000000000264e+02
3.111727999999999845e-10,3.000000000000000000e+00,4.088809999999999718e+02
1.425011999999999938e-10,3.000000000000000000e+00,4.089420000000000073e+02
2.190509999999999914e-10,3.000000000000000000e+00,4.090020000000000095e+02
-9.239343000000000610e-11,3.000000000000000000e+00,4.090629999999999882e+02
-4.266616999999999764e-10,3.000000000000000000e+00,4.091240000000000236e+02
-3.596690999999999817e-10,3.000000000000000000e+00,4.091840000000000259e+02
-5.636530999999999672e-10,3.000000000000000000e+00,4.092450000000000045e+02
-8.263030999999999856e-10,3.000000000000000000e+00,4.093059999999999832e+02
-7.796628999999999671e-10,3.000000000000000000e+00,4.093659999999999854e+02
-9.071721000000000297e-10,3.000000000000000000e+00,4.094270000000000209e+02
-9.632181999999999526e-10,3.000000000000000000e+00,4.094879999999999995e+02
-9.369296000000000688e-10,3.000000000000000000e+00,4.095480000000000018e+02
-8.167443000000000413e-10,3.000000000000000000e+00,4.096100000000000136e+02
-6.185423000000000262e-10,3.000000000000000000e+00,4.096709999999999923e+02
-4.453179000000000220e-10,3.000000000000000000e+00,4.097320000000000277e+02
-1.444301999999999982e-10,3.000000000000000000e+00,4.097930000000000064e+02
-2.631508999999999934e-10,3.000000000000000000e+00,4.098519999999999754e+02
-1.328663999999999921e-10,3.000000000000000000e+00,4.099130000000000109e+02
4.790737999999999509e-10,3.000000000000000000e+00,4.099750000000000227e+02
7.705491000000000146e-10,3.000000000000000000e+00,4.100369999999999777e+02
8.534203999999999577e-10,3.000000000000000000e+00,4.100980000000000132e+02
8.816353000000000192e-10,3.000000000000000000e+00,4.101589999999999918e+02
8.416259999999999845e-10,3.000000000000000000e+00,4.102200000000000273e+02
5.700397000000000369e-10,3.000000000000000000e+00,4.102810000000000059e+02
2.754805999999999989e-10,3.000000000000000000e+00,4.103430000000000177e+02
-3.651427000000000258e-10,3.000000000000000000e+00,4.104049999999999727e+02
-6.353482999999999576e-10,3.000000000000000000e+00,4.104660000000000082e+02
-5.056031999999999772e-10,3.000000000000000000e+00,4.105260000000000105e+02
-6.425173000000000390e-10,3.000000000000000000e+00,4.105860000000000127e+02
-8.643089999999999774e-10,3.000000000000000000e+00,4.106469999999999914e+02
-9.327664999999999966e-10,3.000000000000000000e+00,4.107080000000000268e+02
-9.218966999999999728e-10,3.000000000000000000e+00,4.107699999999999818e+02
-8.773376999999999822e-10,3.000000000000000000e+00,4.108299999999999841e+02
-9.481083000000000232e-10,3.000000000000000000e+00,4.108899999999999864e+02
-8.187486999999999894e-10,3.000000000000000000e+00,4.109510000000000218e+02
-7.755774999999999514e-10,3.000000000000000000e+00,4.110110000000000241e+02
-5.313516999999999530e-10,3.000000000000000000e+00,4.110720000000000027e+02
-2.988442000000000194e-10,3.000000000000000000e+00,4.111329999999999814e+02
7.979526999999999508e-12,3.000000000000000000e+00,4.111940000000000168e+02
1.517519000000000041e-10,3.000000000000000000e+00,4.112549999999999955e+02
4.271923999999999899e-10,3.000000000000000000e+00,4.113159999999999741e+02
6.062714000000000494e-10,3.000000000000000000e+00,4.113770000000000095e+02
7.246807999999999694e-10,3.000000000000000000e+00,4.114379999999999882e+02
5.389722999999999587e-10,3.000000000000000000e+00,4.114970000000000141e+02
5.816028000000000009e-10,3.000000000000000000e+00,4.115570000000000164e+02
6.310941000000000034e-10,3.000000000000000000e+00,4.116170000000000186e+02
7.649990000000000380e-10,3.000000000000000000e+00,4.116779999999999973e+02
6.858278999999999494e-10,3.000000000000000000e+00,4.117379999999999995e+02
4.784572999999999872e-10,3.000000000000000000e+00,4.117970000000000255e+02
3.761595000000000182e-10,3.000000000000000000e+00,4.118559999999999945e+02
5.489944000000000414e-10,3.000000000000000000e+00,4.119169999999999732e+02
7.349341000000000295e-10,3.000000000000000000e+00,4.119780000000000086e+02
7.037132000000000303e-10,3.000000000000000000e+00,4.120380000000000109e+02
6.087388000000000403e-10,3.000000000000000000e+00,4.120969999999999800e+02
7.402536000000000130e-10,3.000000000000000000e+00,4.121589999999999918e+02
8.610526000000000423e-10,3.000000000000000000e+00,4.122200000000000273e+02
8.690699999999999778e-10,3.000000000000000000e+00,4.122810000000000059e+02
7.912098000000000402e-10,3.000000000000000000e+00,4.123419999999999845e+02
5.247113000000000428e-10,3.000000000000000000e+00,4.124030000000000200e+02
3.110188999999999877e-10,3.000000000000000000e+00,4.124639999999999986e+02
3.470197000000000150e-10,3.000000000000000000e+00,4.125240000000000009e+02
7.697515999999999974e-11,3.000000000000000000e+00,4.125849999999999795e+02
-2.576005000000000246e-10,3.000000000000000000e+00,4.126460000000000150e+02
-6.749731999999999827e-10,3.000000000000000000e+00,4.127080000000000268e+02
-8.887479000000000097e-10,3.000000000000000000e+00,4.127690000000000055e+02
-9.561255999999999268e-10,3.000000000000000000e+00,4.128310000000000173e+02
-8.895183000000000218e-10,3.000000000000000000e+00,4.128919999999999959e+02
-9.076347999999999768e-10,3.000000000000000000e+00,4.129519999999999982e+02
-7.776588000000000112e-10,3.000000000000000000e+00,4.130120000000000005e+02
-6.213178000000000028e-10,3.000000000000000000e+00,4.130729999999999791e+02
-7.505226000000000114e-10,3.000000000000000000e+00,4.131329999999999814e+02
-6.169235999999999850e-10,3.000000000000000000e+00,4.131940000000000168e+02
-3.407820000000000026e-10,3.000000000000000000e+00,4.132549999999999955e+02
-1.021406000000000061e-11,3.000000000000000000e+00,4.133159999999999741e+02
-9.894619999999999535e-11,3.000000000000000000e+00,4.133759999999999764e+02
1.161366000000000009e-10,3.000000000000000000e+00,4.134359999999999786e+02
3.746176000000000051e-10,3.000000000000000000e+00,4.134970000000000141e+02
3.541888000000000250e-10,3.000000000000000000e+00,4.135570000000000164e+02
5.419016999999999838e-10,3.000000000000000000e+00,4.136179999999999950e+02
6.970060000000000227e-10,3.000000000000000000e+00,4.136789999999999736e+02
7.436446999999999766e-10,3.000000000000000000e+00,4.137400000000000091e+02
8.240492000000000168e-10,3.000000000000000000e+00,4.138009999999999877e+02
7.399446999999999791e-10,3.000000000000000000e+00,4.138600000000000136e+02
8.689919000000000006e-10,3.000000000000000000e+00,4.139209999999999923e+02
8.677587000000000094e-10,3.000000000000000000e+00,4.139820000000000277e+02
7.601420999999999697e-10,3.000000000000000000e+00,4.140430000000000064e+02
5.792901000000000032e-10,3.000000000000000000e+00,4.141039999999999850e+02
3.542661000000000057e-10,3.000000000000000000e+00,4.141650000000000205e+02
5.955293000000000199e-11,3.000000000000000000e+00,4.142259999999999991e+02
-1.536038999999999942e-10,3.000000000000000000e+00,4.142869999999999777e+02
-4.684453000000000222e-10,3.000000000000000000e+00,4.143480000000000132e+02
-6.812174000000000510e-10,3.000000000000000000e+00,4.144089999999999918e+02
-8.298495999999999588e-10,3.000000000000000000e+00,4.144700000000000273e+02
-7.664804000000000491e-10,3.000000000000000000e+00,4.145299999999999727e+02
-9.535039000000000702e-10,3.000000000000000000e+00,4.145919999999999845e+02
-8.738684000000000095e-10,3.000000000000000000e+00,4.146530000000000200e+02
-6.047423999999999609e-10,3.000000000000000000e+00,4.147149999999999750e+02
-8.008629999999999878e-10,3.000000000000000000e+00,4.147730000000000246e+02
-8.737916999999999616e-10,3.000000000000000000e+00,4.148330000000000268e+02
-6.397415999999999986e-10,3.000000000000000000e+00,4.148949999999999818e+02
-2.930622999999999776e-10,3.000000000000000000e+00,4.149560000000000173e+02
-2.887008999999999982e-11,3.000000000000000000e+00,4.150169999999999959e+02
3.100164000000000214e-10,3.000000000000000000e+00,4.150779999999999745e+02
5.657218999999999715e-10,3.000000000000000000e+00,4.151399999999999864e+02
6.958487999999999597e-10,3.000000000000000000e+00,4.152010000000000218e+02
8.279795000000000151e-10,3.000000000000000000e+00,4.152620000000000005e+02
7.524323999999999958e-10,3.000000000000000000e+00,4.153210000000000264e+02
8.847946999999999493e-10,3.000000000000000000e+00,4.153820000000000050e+02
9.040676999999999509e-10,3.000000000000000000e+00,4.154429999999999836e+02
6.828982000000000355e-10,3.000000000000000000e+00,4.155049999999999955e+02
6.447383999999999953e-10,3.000000000000000000e+00,4.155649999999999977e+02
3.099393000000000011e-10,3.000000000000000000e+00,4.156259999999999764e+02
3.855642000000000053e-10,3.000000000000000000e+00,4.156859999999999786e+02
-1.135934999999999966e-10,3.000000000000000000e+00,4.157479999999999905e+02
-3.563542999999999902e-10,3.000000000000000000e+00,4.158090000000000259e+02
-2.109599999999999881e-10,3.000000000000000000e+00,4.158679999999999950e+02
-4.270470999999999945e-10,3.000000000000000000e+00,4.159289999999999736e+02
-6.034319000000000408e-10,3.000000000000000000e+00,4.159900000000000091e+02
-7.016467000000000354e-10,3.000000000000000000e+00,4.160509999999999877e+02
-8.451909999999999613e-10,3.000000000000000000e+00,4.161120000000000232e+02
-7.889142000000000135e-10,3.000000000000000000e+00,4.161739999999999782e+02
-6.048967999999999620e-10,3.000000000000000000e+00,4.162350000000000136e+02
-3.557376000000000145e-10,3.000000000000000000e+00,4.162970000000000255e+02
8.827524000000000625e-12,3.000000000000000000e+00,4.163570000000000277e+02
2.301234999999999938e-11,3.000000000000000000e+00,4.164180000000000064e+02
1.812770999999999995e-10,3.000000000000000000e+00,4.164789999999999850e+02
1.829732000000000015e-10,3.000000000000000000e+00,4.165389999999999873e+02
3.164921000000000077e-10,3.000000000000000000e+00,4.165989999999999895e+02
2.886627999999999764e-10,3.000000000000000000e+00,4.166600000000000250e+02
4.981920000000000308e-10,3.000000000000000000e+00,4.167210000000000036e+02
6.823588000000000405e-10,3.000000000000000000e+00,4.167819999999999823e+02
6.845172999999999974e-10,3.000000000000000000e+00,4.168419999999999845e+02
7.728615000000000199e-10,3.000000000000000000e+00,4.169030000000000200e+02
8.125626000000000370e-10,3.000000000000000000e+00,4.169630000000000223e+02
6.759601999999999712e-10,3.000000000000000000e+00,4.170240000000000009e+02
6.650903000000000189e-10,3.000000000000000000e+00,4.170849999999999795e+02
3.844847999999999791e-10,3.000000000000000000e+00,4.171469999999999914e+02
-3.519157999999999776e-11,3.000000000000000000e+00,4.172080000000000268e+02
-3.463166999999999959e-13,3.000000000000000000e+00,4.172679999999999723e+02
-2.623798999999999968e-10,3.000000000000000000e+00,4.173290000000000077e+02
8.364989000000000113e-12,3.000000000000000000e+00,4.173890000000000100e+02
-1.194346999999999939e-12,3.000000000000000000e+00,4.174490000000000123e+02
-2.130414000000000022e-10,3.000000000000000000e+00,4.175099999999999909e+02
-7.001044000000000500e-10,3.000000000000000000e+00,4.175720000000000027e+02
-8.424150000000000321e-10,3.000000000000000000e+00,4.176329999999999814e+02
-9.569732000000000429e-10,3.000000000000000000e+00,4.176940000000000168e+02
-9.050904000000000491e-10,3.000000000000000000e+00,4.177549999999999955e+02
-7.134415000000000328e-10,3.000000000000000000e+00,4.178159999999999741e+02
-7.812820000000000324e-10,3.000000000000000000e+00,4.178759999999999764e+02
-5.609546999999999592e-10,3.000000000000000000e+00,4.179370000000000118e+02
-5.046782000000000037e-10,3.000000000000000000e+00,4.179979999999999905e+02
-2.064885999999999956e-10,3.000000000000000000e+00,4.180590000000000259e+02
1.253101999999999909e-10,3.000000000000000000e+00,4.181200000000000045e+02
3.927334999999999756e-10,3.000000000000000000e+00,4.181809999999999832e+02
4.985002999999999769e-10,3.000000000000000000e+00,4.182420000000000186e+02
4.736770999999999669e-10,3.000000000000000000e+00,4.183009999999999877e+02
6.511370999999999931e-10,3.000000000000000000e+00,4.183620000000000232e+02
7.662319000000000369e-10,3.000000000000000000e+00,4.184239999999999782e+02
8.554242999999999532e-10,3.000000000000000000e+00,4.184850000000000136e+02
8.638265000000000258e-10,3.000000000000000000e+00,4.185450000000000159e+02
8.338392000000000419e-10,3.000000000000000000e+00,4.186059999999999945e+02
6.823582999999999845e-10,3.000000000000000000e+00,4.186669999999999732e+02
4.208710000000000245e-10,3.000000000000000000e+00,4.187280000000000086e+02
1.646258000000000096e-10,3.000000000000000000e+00,4.187889999999999873e+02
3.134854000000000019e-10,3.000000000000000000e+00,4.188489999999999895e+02
-3.364981000000000159e-11,3.000000000000000000e+00,4.189100000000000250e+02
-7.492116999999999637e-10,3.000000000000000000e+00,4.189730000000000132e+02
-8.650027999999999735e-10,3.000000000000000000e+00,4.190339999999999918e+02
-8.273824999999999602e-10,3.000000000000000000e+00,4.190939999999999941e+02
-9.049357999999999844e-10,3.000000000000000000e+00,4.191539999999999964e+02
-9.006188999999999990e-10,3.000000000000000000e+00,4.192160000000000082e+02
-8.286925000000000311e-10,3.000000000000000000e+00,4.192769999999999868e+02
-8.751792999999999538e-10,3.000000000000000000e+00,4.193360000000000127e+02
-7.176816000000000418e-10,3.000000000000000000e+00,4.193969999999999914e+02
-2.780293999999999850e-10,3.000000000000000000e+00,4.194590000000000032e+02
-5.168587000000000114e-10,3.000000000000000000e+00,4.195179999999999723e+02
-4.755375999999999523e-10,3.000000000000000000e+00,4.195790000000000077e+02
-2.763334000000000148e-10,3.000000000000000000e+00,4.196399999999999864e+02
2.805683000000000205e-10,3.000000000000000000e+00,4.197019999999999982e+02
5.106034000000000237e-10,3.000000000000000000e+00,4.197629999999999768e+02
6.804312999999999972e-10,3.000000000000000000e+00,4.198240000000000123e+02
6.145971000000000345e-10,3.000000000000000000e+00,4.198829999999999814e+02
7.171256000000000284e-10,3.000000000000000000e+00,4.199440000000000168e+02
7.680045000000000232e-10,3.000000000000000000e+00,4.200040000000000191e+02
8.412395999999999577e-10,3.000000000000000000e+00,4.200649999999999977e+02
8.776259000000000351e-10,3.000000000000000000e+00,4.201259999999999764e+02
8.037740999999999696e-10,3.000000000000000000e+00,4.201870000000000118e+02
5.627158000000000019e-10,3.000000000000000000e+00,4.202490000000000236e+02
3.418544000000000205e-10,3.000000000000000000e+00,4.203100000000000023e+02
-4.714081000000000055e-11,3.000000000000000000e+00,4.203709999999999809e+02
1.736452999999999908e-10,3.000000000000000000e+00,4.204300000000000068e+02
-1.899910999999999965e-10,3.000000000000000000e+00,4.204920000000000186e+02
-9.994837000000000379e-11,3.000000000000000000e+00,4.205509999999999877e+02
-3.628296999999999842e-10,3.000000000000000000e+00,4.206120000000000232e+02
-3.078636000000000204e-10,3.000000000000000000e+00,4.206720000000000255e+02
-5.288073000000000253e-10,3.000000000000000000e+00,4.207330000000000041e+02
-7.765791999999999729e-10,3.000000000000000000e+00,4.207939999999999827e+02
-8.921389999999999733e-10,3.000000000000000000e+00,4.208550000000000182e+02
-9.568183999999999144e-10,3.000000000000000000e+00,4.209159999999999968e+02
-8.451128999999999841e-10,3.000000000000000000e+00,4.209780000000000086e+02
-8.839672000000000367e-10,3.000000000000000000e+00,4.210369999999999777e+02
-7.346412999999999579e-10,3.000000000000000000e+00,4.210980000000000132e+02
-5.305032999999999955e-10,3.000000000000000000e+00,4.211600000000000250e+02
-2.363227999999999793e-10,3.000000000000000000e+00,4.212210000000000036e+02
-1.864448000000000095e-10,3.000000000000000000e+00,4.212810000000000059e+02
6.610550000000000504e-11,3.000000000000000000e+00,4.213419999999999845e+02
3.292887999999999869e-10,3.000000000000000000e+00,4.214030000000000200e+02
5.539273000000000378e-10,3.000000000000000000e+00,4.214639999999999986e+02
4.305073999999999934e-10,3.000000000000000000e+00,4.215230000000000246e+02
6.217664000000000047e-10,3.000000000000000000e+00,4.215840000000000032e+02
7.444928999999999738e-10,3.000000000000000000e+00,4.216449999999999818e+02
7.475756999999999913e-10,3.000000000000000000e+00,4.217060000000000173e+02
6.571499000000000201e-10,3.000000000000000000e+00,4.217649999999999864e+02
5.315712999999999550e-10,3.000000000000000000e+00,4.218240000000000123e+02
6.418864999999999630e-10,3.000000000000000000e+00,4.218849999999999909e+02
7.566730999999999893e-10,3.000000000000000000e+00,4.219490000000000123e+02
4.537114999999999898e-10,3.000000000000000000e+00,4.220099999999999909e+02
1.508269000000000047e-10,3.000000000000000000e+00,4.220710000000000264e+02
-1.310933000000000016e-10,3.000000000000000000e+00,4.221320000000000050e+02
-4.639736000000000117e-10,3.000000000000000000e+00,4.221940000000000168e+02
-3.463322999999999911e-10,3.000000000000000000e+00,4.222529999999999859e+02
-5.362086000000000213e-10,3.000000000000000000e+00,4.223140000000000214e+02
-7.109743000000000023e-10,3.000000000000000000e+00,4.223750000000000000e+02
-9.337684000000000818e-10,3.000000000000000000e+00,4.224370000000000118e+02
-9.218191999999999800e-10,3.000000000000000000e+00,4.224979999999999905e+02
-9.354643999999999486e-10,3.000000000000000000e+00,4.225579999999999927e+02
-7.230777999999999698e-10,3.000000000000000000e+00,4.226190000000000282e+02
-5.394464999999999528e-10,3.000000000000000000e+00,4.226800000000000068e+02
-2.879743000000000154e-10,3.000000000000000000e+00,4.227420000000000186e+02
-4.330602999999999940e-10,3.000000000000000000e+00,4.228009999999999877e+02
-1.151353000000000036e-10,3.000000000000000000e+00,4.228620000000000232e+02
-3.457485999999999754e-11,3.000000000000000000e+00,4.229230000000000018e+02
8.537789000000000346e-11,3.000000000000000000e+00,4.229830000000000041e+02
4.076116999999999750e-10,3.000000000000000000e+00,4.230439999999999827e+02
3.962020999999999837e-10,3.000000000000000000e+00,4.231039999999999850e+02
6.264679999999999919e-10,3.000000000000000000e+00,4.231650000000000205e+02
4.991939000000000126e-10,3.000000000000000000e+00,4.232250000000000227e+02
5.840696000000000073e-10,3.000000000000000000e+00,4.232850000000000250e+02
6.754203000000000235e-10,3.000000000000000000e+00,4.233460000000000036e+02
6.934595999999999780e-10,3.000000000000000000e+00,4.234060000000000059e+02
8.546536999999999807e-10,3.000000000000000000e+00,4.234680000000000177e+02
8.696086999999999565e-10,3.000000000000000000e+00,4.235289999999999964e+02
7.869690000000000149e-10,3.000000000000000000e+00,4.235889999999999986e+02
6.170635000000000168e-10,3.000000000000000000e+00,4.236510000000000105e+02
2.648420999999999844e-10,3.000000000000000000e+00,4.237119999999999891e+02
3.459402999999999888e-10,3.000000000000000000e+00,4.237719999999999914e+02
-2.910580000000000097e-10,3.000000000000000000e+00,4.238340000000000032e+02
-4.823215000000000079e-10,3.000000000000000000e+00,4.238949999999999818e+02
-5.678930000000000158e-10,3.000000000000000000e+00,4.239549999999999841e+02
-7.702583999999999920e-10,3.000000000000000000e+00,4.240160000000000196e+02
-8.887474999999999856e-10,3.000000000000000000e+00,4.240769999999999982e+02
-9.064012999999999934e-10,3.000000000000000000e+00,4.241390000000000100e+02
-8.005544999999999780e-10,3.000000000000000000e+00,4.241999999999999886e+02
-6.176167999999999966e-10,3.000000000000000000e+00,4.242610000000000241e+02
-7.195314999999999570e-10,3.000000000000000000e+00,4.243199999999999932e+02
-4.857907999999999806e-10,3.000000000000000000e+00,4.243820000000000050e+02
-2.295387999999999953e-10,3.000000000000000000e+00,4.244429999999999836e+02
2.633002000000000231e-10,3.000000000000000000e+00,4.245049999999999955e+02
1.469722999999999940e-10,3.000000000000000000e+00,4.245640000000000214e+02
3.767758000000000215e-10,3.000000000000000000e+00,4.246250000000000000e+02
6.040356999999999886e-10,3.000000000000000000e+00,4.246859999999999786e+02
5.462185000000000406e-10,3.000000000000000000e+00,4.247459999999999809e+02
6.986237999999999838e-10,3.000000000000000000e+00,4.248070000000000164e+02
7.841938999999999590e-10,3.000000000000000000e+00,4.248679999999999950e+02
8.520323000000000129e-10,3.000000000000000000e+00,4.249289999999999736e+02
8.454802999999999512e-10,3.000000000000000000e+00,4.249889999999999759e+02
7.336225999999999974e-10,3.000000000000000000e+00,4.250509999999999877e+02
4.539423999999999750e-10,3.000000000000000000e+00,4.251120000000000232e+02
8.483828000000000350e-11,3.000000000000000000e+00,4.251739999999999782e+02
-4.479384999999999933e-10,3.000000000000000000e+00,4.252359999999999900e+02
-7.305552000000000292e-10,3.000000000000000000e+00,4.252970000000000255e+02
-8.419528999999999660e-10,3.000000000000000000e+00,4.253580000000000041e+02
-9.054763000000000199e-10,3.000000000000000000e+00,4.254189999999999827e+02
-8.576793999999999944e-10,3.000000000000000000e+00,4.254780000000000086e+02
-8.093429000000000135e-10,3.000000000000000000e+00,4.255380000000000109e+02
-9.252878000000000398e-10,3.000000000000000000e+00,4.255989999999999895e+02
-9.392422000000000345e-10,3.000000000000000000e+00,4.256589999999999918e+02
-8.509724999999999790e-10,3.000000000000000000e+00,4.257200000000000273e+02
-6.164602999999999500e-10,3.000000000000000000e+00,4.257819999999999823e+02
-4.146352999999999775e-10,3.000000000000000000e+00,4.258430000000000177e+02
-2.946041999999999906e-10,3.000000000000000000e+00,4.259039999999999964e+02
-4.078512000000000133e-10,3.000000000000000000e+00,4.259630000000000223e+02
-2.410255999999999871e-10,3.000000000000000000e+00,4.260240000000000009e+02
-1.112807999999999990e-10,3.000000000000000000e+00,4.260840000000000032e+02
1.587670000000000112e-10,3.000000000000000000e+00,4.261449999999999818e+02
4.734463000000000135e-10,3.000000000000000000e+00,4.262069999999999936e+02
3.973592000000000148e-10,3.000000000000000000e+00,4.262660000000000196e+02
6.176036000000000282e-10,3.000000000000000000e+00,4.263269999999999982e+02
7.935990000000000220e-10,3.000000000000000000e+00,4.263890000000000100e+02
8.770094999999999998e-10,3.000000000000000000e+00,4.264499999999999886e+02
7.736322999999999528e-10,3.000000000000000000e+00,4.265110000000000241e+02
7.825746000000000368e-10,3.000000000000000000e+00,4.265710000000000264e+02
6.287043000000000372e-10,3.000000000000000000e+00,4.266320000000000050e+02
5.770543000000000139e-10,3.000000000000000000e+00,4.266929999999999836e+02
2.969111999999999807e-10,3.000000000000000000e+00,4.267540000000000191e+02
-1.657073999999999876e-10,3.000000000000000000e+00,4.268159999999999741e+02
-1.277013000000000096e-10,3.000000000000000000e+00,4.268750000000000000e+02
-4.103180000000000197e-10,3.000000000000000000e+00,4.269359999999999786e+02
-6.512281000000000499e-10,3.000000000000000000e+00,4.269979999999999905e+02
-5.185545999999999497e-10,3.000000000000000000e+00,4.270570000000000164e+02
-7.259302999999999866e-10,3.000000000000000000e+00,4.271179999999999950e+02
-8.676239999999999809e-10,3.000000000000000000e+00,4.271789999999999736e+02
-9.225129000000000477e-10,3.000000000000000000e+00,4.272400000000000091e+02
-8.968417000000000009e-10,3.000000000000000000e+00,4.273009999999999877e+02
-6.654134000000000299e-10,3.000000000000000000e+00,4.273629999999999995e+02
-4.842486999999999555e-10,3.000000000000000000e+00,4.274239999999999782e+02
-1.978541999999999887e-10,3.000000000000000000e+00,4.274850000000000136e+02
-1.845176999999999903e-10,3.000000000000000000e+00,4.275450000000000159e+02
-3.036235999999999916e-10,3.000000000000000000e+00,4.276039999999999850e+02
-5.084115999999999982e-11,3.000000000000000000e+00,4.276650000000000205e+02
2.550516000000000067e-10,3.000000000000000000e+00,4.277269999999999754e+02
4.003652999999999843e-10,3.000000000000000000e+00,4.277869999999999777e+02
6.452013000000000062e-10,3.000000000000000000e+00,4.278480000000000132e+02
7.207491999999999702e-10,3.000000000000000000e+00,4.279089999999999918e+02
8.446323000000000178e-10,3.000000000000000000e+00,4.279700000000000273e+02
8.535744000000000380e-10,3.000000000000000000e+00,4.280310000000000059e+02
7.783352000000000442e-10,3.000000000000000000e+00,4.280919999999999845e+02
7.427195000000000427e-10,3.000000000000000000e+00,4.281519999999999868e+02
6.045750999999999837e-10,3.000000000000000000e+00,4.282130000000000223e+02
5.980225999999999693e-10,3.000000000000000000e+00,4.282730000000000246e+02
5.722746999999999780e-10,3.000000000000000000e+00,4.283340000000000032e+02
3.810157999999999986e-10,3.000000000000000000e+00,4.283949999999999818e+02
1.157511000000000026e-10,3.000000000000000000e+00,4.284560000000000173e+02
-2.082617000000000120e-10,3.000000000000000000e+00,4.285169999999999959e+02
-1.375689999999999879e-10,3.000000000000000000e+00,4.285769999999999982e+02
-4.064636000000000211e-10,3.000000000000000000e+00,4.286379999999999768e+02
-3.271367999999999823e-10,3.000000000000000000e+00,4.286970000000000027e+02
-5.277282000000000430e-10,3.000000000000000000e+00,4.287579999999999814e+02
-7.198403999999999909e-10,3.000000000000000000e+00,4.288190000000000168e+02
-7.220754999999999639e-10,3.000000000000000000e+00,4.288790000000000191e+02
-8.803444000000000397e-10,3.000000000000000000e+00,4.289399999999999977e+02
-9.203548000000000114e-10,3.000000000000000000e+00,4.290009999999999764e+02
-8.631531000000000186e-10,3.000000000000000000e+00,4.290629999999999882e+02
-8.680089999999999749e-10,3.000000000000000000e+00,4.291220000000000141e+02
-7.508296999999999885e-10,3.000000000000000000e+00,4.291829999999999927e+02
-7.481315000000000443e-10,3.000000000000000000e+00,4.292429999999999950e+02
-8.454983000000000022e-10,3.000000000000000000e+00,4.293029999999999973e+02
-8.348600999999999799e-10,3.000000000000000000e+00,4.293629999999999995e+02
-6.971751999999999853e-10,3.000000000000000000e+00,4.294239999999999782e+02
-5.118476000000000058e-10,3.000000000000000000e+00,4.294850000000000136e+02
-4.834776999999999589e-10,3.000000000000000000e+00,4.295450000000000159e+02
-4.486327000000000135e-10,3.000000000000000000e+00,4.296050000000000182e+02
-3.287555000000000235e-10,3.000000000000000000e+00,4.296659999999999968e+02
1.084276000000000046e-10,3.000000000000000000e+00,4.297269999999999754e+02
3.366125000000000099e-10,3.000000000000000000e+00,4.297880000000000109e+02
5.112973999999999802e-10,3.000000000000000000e+00,4.298489999999999895e+02
5.858424999999999857e-10,3.000000000000000000e+00,4.299089999999999918e+02
7.074897000000000121e-10,3.000000000000000000e+00,4.299710000000000036e+02
7.845792999999999771e-10,3.000000000000000000e+00,4.300310000000000059e+02
8.395438999999999798e-10,3.000000000000000000e+00,4.300919999999999845e+02
8.150290000000000193e-10,3.000000000000000000e+00,4.301530000000000200e+02
-9.194292999999999819e-10,3.000000000000000000e+00,4.302219999999999800e+02
-9.016979999999999813e-10,3.000000000000000000e+00,4.302819999999999823e+02
-8.441101999999999540e-10,3.000000000000000000e+00,4.303410000000000082e+02
-9.268298999999999615e-10,3.000000000000000000e+00,4.304019999999999868e+02
-9.079422999999999781e-10,3.000000000000000000e+00,4.304630000000000223e+02
-6.930121000000000165e-10,3.000000000000000000e+00,4.305240000000000009e+02
-8.343208000000000168e-10,3.000000000000000000e+00,4.305840000000000032e+02
-6.552375000000000340e-10,3.000000000000000000e+00,4.306449999999999818e+02
-6.479137000000000308e-10,3.000000000000000000e+00,4.307049999999999841e+02
-4.221900999999999977e-10,3.000000000000000000e+00,4.307660000000000196e+02
-1.600797000000000123e-10,3.000000000000000000e+00,4.308269999999999982e+02
1.610026999999999945e-10,3.000000000000000000e+00,4.308879999999999768e+02
1.887549000000000055e-10,3.000000000000000000e+00,4.309479999999999791e+02
3.473009999999999880e-11,3.000000000000000000e+00,4.310079999999999814e+02
3.318327999999999938e-10,3.000000000000000000e+00,4.310690000000000168e+02
5.543901000000000169e-10,3.000000000000000000e+00,4.311299999999999955e+02
7.111901000000000337e-10,3.000000000000000000e+00,4.311909999999999741e+02
6.721057999999999726e-10,3.000000000000000000e+00,4.312509999999999764e+02
7.866607999999999973e-10,3.000000000000000000e+00,4.313120000000000118e+02
7.747890999999999916e-10,3.000000000000000000e+00,4.313720000000000141e+02
8.628248000000000044e-10,3.000000000000000000e+00,4.314329999999999927e+02
8.119459000000000096e-10,3.000000000000000000e+00,4.314940000000000282e+02
8.703024000000000241e-10,3.000000000000000000e+00,4.315529999999999973e+02
7.549766999999999950e-10,3.000000000000000000e+00,4.316150000000000091e+02
6.049606000000000337e-10,3.000000000000000000e+00,4.316759999999999877e+02
4.665080999999999888e-10,3.000000000000000000e+00,4.317359999999999900e+02
6.098948999999999594e-10,3.000000000000000000e+00,4.317959999999999923e+02
7.434132000000000070e-10,3.000000000000000000e+00,4.318550000000000182e+02
6.002583000000000302e-10,3.000000000000000000e+00,4.319159999999999968e+02
3.722274999999999949e-10,3.000000000000000000e+00,4.319769999999999754e+02
4.446915999999999846e-10,3.000000000000000000e+00,4.320369999999999777e+02
-3.176541999999999783e-10,3.000000000000000000e+00,4.320989999999999895e+02
-5.352829999999999599e-10,3.000000000000000000e+00,4.321600000000000250e+02
-7.492889999999999961e-10,3.000000000000000000e+00,4.322210000000000036e+02
-9.037797999999999937e-10,3.000000000000000000e+00,4.322830000000000155e+02
-9.004649000000000221e-10,3.000000000000000000e+00,4.323439999999999941e+02
-7.140579999999999965e-10,3.000000000000000000e+00,4.324060000000000059e+02
-5.100743000000000033e-10,3.000000000000000000e+00,4.324669999999999845e+02
-2.500452000000000001e-10,3.000000000000000000e+00,4.325280000000000200e+02
-3.311455999999999819e-10,3.000000000000000000e+00,4.325880000000000223e+02
-4.004840000000000048e-11,3.000000000000000000e+00,4.326490000000000009e+02
2.525848999999999805e-10,3.000000000000000000e+00,4.327099999999999795e+02
5.303381999999999957e-10,3.000000000000000000e+00,4.327710000000000150e+02
7.376315999999999574e-10,3.000000000000000000e+00,4.328319999999999936e+02
7.162775999999999916e-10,3.000000000000000000e+00,4.328919999999999959e+02
6.502119999999999876e-10,3.000000000000000000e+00,4.329519999999999982e+02
7.468058000000000351e-10,3.000000000000000000e+00,4.330129999999999768e+02
8.639044000000000427e-10,3.000000000000000000e+00,4.330740000000000123e+02
8.313727999999999562e-10,3.000000000000000000e+00,4.331349999999999909e+02
7.457263999999999572e-10,3.000000000000000000e+00,4.331960000000000264e+02
5.047445999999999736e-10,3.000000000000000000e+00,4.332570000000000050e+02
5.844548999999999935e-10,3.000000000000000000e+00,4.333170000000000073e+02
4.724441000000000395e-10,3.000000000000000000e+00,4.333770000000000095e+02
1.171388000000000009e-10,3.000000000000000000e+00,4.334390000000000214e+02
-2.242197999999999902e-10,3.000000000000000000e+00,4.335000000000000000e+02
-2.310039000000000061e-10,3.000000000000000000e+00,4.335600000000000023e+02
-5.378273999999999909e-10,3.000000000000000000e+00,4.336209999999999809e+02
-7.566898999999999680e-10,3.000000000000000000e+00,4.336820000000000164e+02
-6.227046999999999786e-10,3.000000000000000000e+00,4.337420000000000186e+02
-7.915352999999999891e-10,3.000000000000000000e+00,4.338029999999999973e+02
-7.374171000000000301e-10,3.000000000000000000e+00,4.338629999999999995e+02
-9.022385000000000168e-10,3.000000000000000000e+00,4.339239999999999782e+02
-9.372373999999999589e-10,3.000000000000000000e+00,4.339850000000000136e+02
-7.304784999999999813e-10,3.000000000000000000e+00,4.340470000000000255e+02
-4.749979999999999969e-10,3.000000000000000000e+00,4.341080000000000041e+02
-1.364897999999999995e-10,3.000000000000000000e+00,4.341689999999999827e+02
-6.456349000000000604e-11,3.000000000000000000e+00,4.342300000000000182e+02
1.932932999999999888e-13,3.000000000000000000e+00,4.342900000000000205e+02
2.893566000000000242e-10,3.000000000000000000e+00,4.343509999999999991e+02
4.665085000000000129e-10,3.000000000000000000e+00,4.344119999999999777e+02
6.851340999999999533e-10,3.000000000000000000e+00,4.344730000000000132e+02
7.439530000000000261e-10,3.000000000000000000e+00,4.345339999999999918e+02
7.290746999999999949e-10,3.000000000000000000e+00,4.345939999999999941e+02
8.332229999999999670e-10,3.000000000000000000e+00,4.346549999999999727e+02
8.524952000000000238e-10,3.000000000000000000e+00,4.347160000000000082e+02
7.492719999999999537e-10,3.000000000000000000e+00,4.347769999999999868e+02
6.061173000000000406e-10,3.000000000000000000e+00,4.348380000000000223e+02
6.202249999999999960e-10,3.000000000000000000e+00,4.348980000000000246e+02
9.983898999999999320e-12,3.000000000000000000e+00,4.349599999999999795e+02
-2.774127999999999894e-10,3.000000000000000000e+00,4.350210000000000150e+02
3.426757000000000117e-11,3.000000000000000000e+00,4.350799999999999841e+02
-2.151999999999999910e-10,3.000000000000000000e+00,4.351410000000000196e+02
-5.739830999999999718e-10,3.000000000000000000e+00,4.352029999999999745e+02
-4.770793999999999852e-10,3.000000000000000000e+00,4.352620000000000005e+02
-7.347184999999999584e-10,3.000000000000000000e+00,4.353229999999999791e+02
-8.281531999999999646e-10,3.000000000000000000e+00,4.353840000000000146e+02
-9.243636000000000111e-10,3.000000000000000000e+00,4.354449999999999932e+02
-8.728665000000000277e-10,3.000000000000000000e+00,4.355059999999999718e+02
-9.379306000000000739e-10,3.000000000000000000e+00,4.355659999999999741e+02
-9.094845000000000350e-10,3.000000000000000000e+00,4.356259999999999764e+02
-8.451128999999999841e-10,3.000000000000000000e+00,4.356870000000000118e+02
-8.772603000000000213e-10,3.000000000000000000e+00,4.357470000000000141e+02
-7.414240999999999730e-10,3.000000000000000000e+00,4.358079999999999927e+02
-5.384435000000000339e-10,3.000000000000000000e+00,4.358690000000000282e+02
-3.491848000000000079e-10,3.000000000000000000e+00,4.359300000000000068e+02
-9.169953999999999682e-11,3.000000000000000000e+00,4.359909999999999854e+02
-2.359376000000000249e-10,3.000000000000000000e+00,4.360500000000000114e+02
-1.676346000000000127e-10,3.000000000000000000e+00,4.361109999999999900e+02
-2.952981000000000186e-10,3.000000000000000000e+00,4.361700000000000159e+02
4.251614999999999954e-11,3.000000000000000000e+00,4.362309999999999945e+02
5.715042000000000374e-10,3.000000000000000000e+00,4.362939999999999827e+02
7.352422000000000152e-10,3.000000000000000000e+00,4.363550000000000182e+02
8.461734999999999628e-10,3.000000000000000000e+00,4.364159999999999968e+02
8.515699999999999865e-10,3.000000000000000000e+00,4.364769999999999754e+02
7.989951999999999501e-10,3.000000000000000000e+00,4.365380000000000109e+02
8.245112999999999794e-10,3.000000000000000000e+00,4.365969999999999800e+02
7.306162000000000355e-10,3.000000000000000000e+00,4.366580000000000155e+02
8.013075999999999554e-10,3.000000000000000000e+00,4.367180000000000177e+02
6.996265000000000138e-10,3.000000000000000000e+00,4.367789999999999964e+02
4.463107999999999784e-10,3.000000000000000000e+00,4.368399999999999750e+02
2.121128999999999986e-10,3.000000000000000000e+00,4.369010000000000105e+02
1.229665000000000052e-11,3.000000000000000000e+00,4.369619999999999891e+02
-6.422858999999999978e-10,3.000000000000000000e+00,4.370240000000000009e+02
-8.038696000000000134e-10,3.000000000000000000e+00,4.370849999999999795e+02
-9.145724000000000170e-10,3.000000000000000000e+00,4.371469999999999914e+02
-9.084829000000000454e-10,3.000000000000000000e+00,4.372080000000000268e+02
-7.943103000000000131e-10,3.000000000000000000e+00,4.372679999999999723e+02
-6.008114999999999782e-10,3.000000000000000000e+00,4.373299999999999841e+02
-2.771044999999999916e-10,3.000000000000000000e+00,4.373910000000000196e+02
1.234601000000000119e-10,3.000000000000000000e+00,4.374529999999999745e+02
4.603411000000000245e-10,3.000000000000000000e+00,4.375140000000000100e+02
3.188819000000000256e-10,3.000000000000000000e+00,4.375729999999999791e+02
4.869369999999999492e-10,3.000000000000000000e+00,4.376340000000000146e+02
6.577672000000000320e-10,3.000000000000000000e+00,4.376949999999999932e+02
5.957872000000000041e-10,3.000000000000000000e+00,4.377549999999999955e+02
7.450315999999999525e-10,3.000000000000000000e+00,4.378159999999999741e+02
8.350721000000000408e-10,3.000000000000000000e+00,4.378770000000000095e+02
8.524177000000000311e-10,3.000000000000000000e+00,4.379379999999999882e+02
7.888962999999999944e-10,3.000000000000000000e+00,4.379990000000000236e+02
6.879090000000000489e-10,3.000000000000000000e+00,4.380600000000000023e+02
4.375995999999999950e-10,3.000000000000000000e+00,4.381209999999999809e+02
5.052070999999999604e-10,3.000000000000000000e+00,4.381809999999999832e+02
2.491158000000000198e-10,3.000000000000000000e+00,4.382420000000000186e+02
3.665230000000000174e-10,3.000000000000000000e+00,4.383009999999999877e+02
5.022508000000000070e-11,3.000000000000000000e+00,4.383620000000000232e+02
-1.794294999999999903e-10,3.000000000000000000e+00,4.384230000000000018e+02
-7.139812000000000201e-10,3.000000000000000000e+00,4.384850000000000136e+02
-8.517431999999999834e-10,3.000000000000000000e+00,4.385470000000000255e+02
-7.992439999999999544e-10,3.000000000000000000e+00,4.386059999999999945e+02
-7.893762000000000477e-10,3.000000000000000000e+00,4.386659999999999968e+02
-8.767209999999999548e-10,3.000000000000000000e+00,4.387289999999999850e+02
-6.314159000000000136e-10,3.000000000000000000e+00,4.387900000000000205e+02
-6.980227999999999979e-10,3.000000000000000000e+00,4.388500000000000227e+02
-4.567272000000000211e-10,3.000000000000000000e+00,4.389110000000000014e+02
-2.341644999999999827e-10,3.000000000000000000e+00,4.389719999999999800e+02
5.737391000000000500e-10,3.000000000000000000e+00,4.390360000000000014e+02
7.866605000000000051e-10,3.000000000000000000e+00,4.391000000000000227e+02
6.405760999999999713e-10,3.000000000000000000e+00,4.391610000000000014e+02
4.318949999999999856e-10,3.000000000000000000e+00,4.392219999999999800e+02
5.604032000000000361e-10,3.000000000000000000e+00,4.392810000000000059e+02
4.965728999999999655e-10,3.000000000000000000e+00,4.393410000000000082e+02
3.000720999999999755e-10,3.000000000000000000e+00,4.394019999999999868e+02
-3.974002000000000175e-11,3.000000000000000000e+00,4.394639999999999986e+02
-2.810360000000000106e-10,3.000000000000000000e+00,4.395240000000000009e+02
-3.542729000000000019e-10,3.000000000000000000e+00,4.395849999999999795e+02
-5.400630000000000199e-10,3.000000000000000000e+00,4.396449999999999818e+02
-7.303245000000000044e-10,3.000000000000000000e+00,4.397069999999999936e+02
-8.441884999999999950e-10,3.000000000000000000e+00,4.397669999999999959e+02
-9.301457000000000133e-10,3.000000000000000000e+00,4.398290000000000077e+02
-9.345396000000000388e-10,3.000000000000000000e+00,4.398879999999999768e+02
-9.074807999999999999e-10,3.000000000000000000e+00,4.399490000000000123e+02
-7.811277999999999917e-10,3.000000000000000000e+00,4.400110000000000241e+02
-5.640386000000000172e-10,3.000000000000000000e+00,4.400720000000000027e+02
-2.573690999999999834e-10,3.000000000000000000e+00,4.401329999999999814e+02
3.166465000000000087e-10,3.000000000000000000e+00,4.401949999999999932e+02
6.082757999999999976e-10,3.000000000000000000e+00,4.402570000000000050e+02
8.033887999999999834e-10,3.000000000000000000e+00,4.403179999999999836e+02
8.214281000000000412e-10,3.000000000000000000e+00,4.403799999999999955e+02
8.619005999999999756e-10,3.000000000000000000e+00,4.404399999999999977e+02
8.285205000000000032e-10,3.000000000000000000e+00,4.404990000000000236e+02
8.312183999999999552e-10,3.000000000000000000e+00,4.405600000000000023e+02
8.330685999999999660e-10,3.000000000000000000e+00,4.406200000000000045e+02
8.062414999999999605e-10,3.000000000000000000e+00,4.406809999999999832e+02
6.514460000000000270e-10,3.000000000000000000e+00,4.407420000000000186e+02
4.396039000000000147e-10,3.000000000000000000e+00,4.408029999999999973e+02
1.696367000000000032e-10,3.000000000000000000e+00,4.408639999999999759e+02
4.012136000000000134e-10,3.000000000000000000e+00,4.409230000000000018e+02
3.674481000000000228e-10,3.000000000000000000e+00,4.409830000000000041e+02
1.061150000000000001e-10,3.000000000000000000e+00,4.410439999999999827e+02
-7.059640000000000449e-10,3.000000000000000000e+00,4.411070000000000277e+02
-8.227570999999999650e-10,3.000000000000000000e+00,4.411680000000000064e+02
-9.120285999999999704e-10,3.000000000000000000e+00,4.412289999999999850e+02
-9.026240999999999953e-10,3.000000000000000000e+00,4.412900000000000205e+02
-9.299139000000000514e-10,3.000000000000000000e+00,4.413500000000000227e+02
-8.912144999999999523e-10,3.000000000000000000e+00,4.414110000000000014e+02
-8.863580000000000116e-10,3.000000000000000000e+00,4.414710000000000036e+02
-7.589259000000000210e-10,3.000000000000000000e+00,4.415319999999999823e+02
-7.488269999999999619e-10,3.000000000000000000e+00,4.415919999999999845e+02
-6.414385999999999774e-10,3.000000000000000000e+00,4.416530000000000200e+02
-4.518708000000000088e-10,3.000000000000000000e+00,4.417139999999999986e+02
-6.671867999999999609e-10,3.000000000000000000e+00,4.417730000000000246e+02
-7.489804999999999863e-10,3.000000000000000000e+00,4.418319999999999936e+02
-6.266367000000000019e-10,3.000000000000000000e+00,4.418929999999999723e+02
-4.026862000000000109e-10,3.000000000000000000e+00,4.419540000000000077e+02
2.023705999999999859e-11,3.000000000000000000e+00,4.420160000000000196e+02
2.752492000000000094e-10,3.000000000000000000e+00,4.420769999999999982e+02
4.547907000000000040e-10,3.000000000000000000e+00,4.421379999999999768e+02
3.113271999999999855e-10,3.000000000000000000e+00,4.421970000000000027e+02
4.796132999999999779e-10,3.000000000000000000e+00,4.422579999999999814e+02
3.457091999999999915e-10,3.000000000000000000e+00,4.423170000000000073e+02
5.819111999999999788e-10,3.000000000000000000e+00,4.423779999999999859e+02
7.085686000000000340e-10,3.000000000000000000e+00,4.424390000000000214e+02
8.147212999999999543e-10,3.000000000000000000e+00,4.425000000000000000e+02
8.457112000000000398e-10,3.000000000000000000e+00,4.425609999999999786e+02
8.493340999999999653e-10,3.000000000000000000e+00,4.426209999999999809e+02
8.237405999999999751e-10,3.000000000000000000e+00,4.426820000000000164e+02
7.606041000000000039e-10,3.000000000000000000e+00,4.427429999999999950e+02
5.984853000000000198e-10,3.000000000000000000e+00,4.428039999999999736e+02
6.529874999999999643e-10,3.000000000000000000e+00,4.428639999999999759e+02
4.449233000000000180e-10,3.000000000000000000e+00,4.429250000000000114e+02
1.974660000000000086e-10,3.000000000000000000e+00,4.429859999999999900e+02
-7.261620000000000200e-10,3.000000000000000000e+00,4.430489999999999782e+02
-8.441884999999999950e-10,3.000000000000000000e+00,4.431100000000000136e+02
-5.338959000000000237e-10,3.000000000000000000e+00,4.431739999999999782e+02
-3.079411000000000131e-10,3.000000000000000000e+00,4.432350000000000136e+02
-5.560983000000000503e-10,3.000000000000000000e+00,4.432939999999999827e+02
-5.787625999999999759e-10,3.000000000000000000e+00,4.433539999999999850e+02
-3.878845999999999759e-10,3.000000000000000000e+00,4.434150000000000205e+02
-8.622616999999999507e-11,3.000000000000000000e+00,4.434769999999999754e+02
2.225201000000000038e-10,3.000000000000000000e+00,4.435380000000000109e+02
1.966425000000000075e-12,3.000000000000000000e+00,4.435969999999999800e+02
2.077959999999999874e-10,3.000000000000000000e+00,4.436580000000000155e+02
3.929647999999999849e-10,3.000000000000000000e+00,4.437189999999999941e+02
6.092776000000000509e-10,3.000000000000000000e+00,4.437799999999999727e+02
8.100956999999999987e-10,3.000000000000000000e+00,4.438410000000000082e+02
7.674654000000000203e-10,3.000000000000000000e+00,4.439039999999999964e+02
6.156762000000000168e-10,3.000000000000000000e+00,4.439649999999999750e+02
4.306618999999999746e-10,3.000000000000000000e+00,4.440260000000000105e+02
3.311123000000000168e-11,3.000000000000000000e+00,4.440869999999999891e+02
2.386317000000000063e-10,3.000000000000000000e+00,4.441469999999999914e+02
-1.732622000000000079e-10,3.000000000000000000e+00,4.442080000000000268e+02
-5.494680000000000510e-10,3.000000000000000000e+00,4.442690000000000055e+02
-8.014794999999999515e-10,3.000000000000000000e+00,4.443310000000000173e+02
-9.000790999999999798e-10,3.000000000000000000e+00,4.443919999999999959e+02
-9.300682000000000205e-10,3.000000000000000000e+00,4.444529999999999745e+02
-9.006960999999999995e-10,3.000000000000000000e+00,4.445129999999999768e+02
-8.183625999999999550e-10,3.000000000000000000e+00,4.445740000000000123e+02
-8.313915000000000236e-10,3.000000000000000000e+00,4.446340000000000146e+02
-7.214585999999999761e-10,3.000000000000000000e+00,4.446949999999999932e+02
-4.610443999999999987e-10,3.000000000000000000e+00,4.447559999999999718e+02
-3.064761999999999885e-10,3.000000000000000000e+00,4.448170000000000073e+02
-4.860553999999999809e-11,3.000000000000000000e+00,4.448779999999999859e+02
1.920696999999999969e-10,3.000000000000000000e+00,4.449390000000000214e+02
4.336682000000000080e-10,3.000000000000000000e+00,4.450000000000000000e+02
6.913011000000000210e-10,3.000000000000000000e+00,4.450620000000000118e+02
7.976073999999999975e-10,3.000000000000000000e+00,4.451229999999999905e+02
8.231242000000000432e-10,3.000000000000000000e+00,4.451840000000000259e+02
7.220592000000000412e-10,3.000000000000000000e+00,4.452450000000000045e+02
7.242951999999999909e-10,3.000000000000000000e+00,4.453050000000000068e+02
5.645655999999999886e-10,3.000000000000000000e+00,4.453659999999999854e+02
3.906520000000000071e-10,3.000000000000000000e+00,4.454270000000000209e+02
1.725659999999999964e-10,3.000000000000000000e+00,4.454879999999999995e+02
-1.166771999999999908e-10,3.000000000000000000e+00,4.455489999999999782e+02
1.084276000000000046e-10,3.000000000000000000e+00,4.456080000000000041e+02
-1.816649999999999874e-10,3.000000000000000000e+00,4.456689999999999827e+02
-4.897219000000000271e-10,3.000000000000000000e+00,4.457300000000000182e+02
-6.069013000000000454e-10,3.000000000000000000e+00,4.457909999999999968e+02
-8.383293999999999526e-10,3.000000000000000000e+00,4.458519999999999754e+02
-9.323810999999999785e-10,3.000000000000000000e+00,4.459139999999999873e+02
-8.551359999999999719e-10,3.000000000000000000e+00,4.459750000000000227e+02
-6.675726000000000031e-10,3.000000000000000000e+00,4.460360000000000014e+02
-5.295787999999999745e-10,3.000000000000000000e+00,4.460969999999999800e+02
-5.234113999999999861e-10,3.000000000000000000e+00,4.461569999999999823e+02
-3.660677999999999795e-10,3.000000000000000000e+00,4.462180000000000177e+02
-2.663115999999999761e-10,3.000000000000000000e+00,4.462780000000000200e+02
5.777986000000000296e-11,3.000000000000000000e+00,4.463399999999999750e+02
3.888789999999999968e-10,3.000000000000000000e+00,4.464010000000000105e+02
6.321733000000000177e-10,3.000000000000000000e+00,4.464619999999999891e+02
8.183447000000000392e-10,3.000000000000000000e+00,4.465240000000000009e+02
8.604353999999999588e-10,3.000000000000000000e+00,4.465849999999999795e+02
8.530347999999999792e-10,3.000000000000000000e+00,4.466449999999999818e+02
3.353791000000000067e-10,3.000000000000000000e+00,4.467080000000000268e+02
1.270833000000000072e-10,3.000000000000000000e+00,4.467690000000000055e+02
3.006888999999999831e-10,3.000000000000000000e+00,4.468290000000000077e+02
6.140307000000000404e-11,3.000000000000000000e+00,4.468899999999999864e+02
-2.188232999999999923e-10,3.000000000000000000e+00,4.469499999999999886e+02
-4.446239000000000139e-10,3.000000000000000000e+00,4.470110000000000241e+02
-6.601714999999999676e-10,3.000000000000000000e+00,4.470720000000000027e+02
-7.730329999999999919e-10,3.000000000000000000e+00,4.471329999999999814e+02
-6.444443999999999547e-10,3.000000000000000000e+00,4.471920000000000073e+02
-7.948498999999999685e-10,3.000000000000000000e+00,4.472529999999999859e+02
-9.045512000000000144e-10,3.000000000000000000e+00,4.473140000000000214e+02
-8.992318999999999913e-10,3.000000000000000000e+00,4.473740000000000236e+02
-9.258288000000000279e-10,3.000000000000000000e+00,4.474350000000000023e+02
-9.451016000000000691e-10,3.000000000000000000e+00,4.474950000000000045e+02
-8.967647999999999926e-10,3.000000000000000000e+00,4.475559999999999832e+02
-9.192758999999999895e-10,3.000000000000000000e+00,4.476159999999999854e+02
-7.647075999999999991e-10,3.000000000000000000e+00,4.476770000000000209e+02
-6.294893000000000505e-10,3.000000000000000000e+00,4.477379999999999995e+02
-4.215737000000000142e-10,3.000000000000000000e+00,4.477989999999999782e+02
-3.253636000000000116e-10,3.000000000000000000e+00,4.478600000000000136e+02
-1.253114999999999917e-10,3.000000000000000000e+00,4.479200000000000159e+02
1.288563999999999977e-10,3.000000000000000000e+00,4.479809999999999945e+02
4.186356000000000076e-10,3.000000000000000000e+00,4.480419999999999732e+02
6.516772000000000045e-10,3.000000000000000000e+00,4.481039999999999850e+02
8.349958000000000170e-10,3.000000000000000000e+00,4.481650000000000205e+02
8.079378000000000263e-10,3.000000000000000000e+00,4.482250000000000227e+02
8.577373000000000465e-10,3.000000000000000000e+00,4.482869999999999777e+02
7.118073000000000138e-10,3.000000000000000000e+00,4.483480000000000132e+02
7.684680000000000185e-10,3.000000000000000000e+00,4.484080000000000155e+02
5.654143000000000417e-10,3.000000000000000000e+00,4.484689999999999941e+02
2.817249999999999758e-10,3.000000000000000000e+00,4.485299999999999727e+02
1.946614999999999900e-11,3.000000000000000000e+00,4.485910000000000082e+02
-7.527918000000000236e-11,3.000000000000000000e+00,4.486519999999999868e+02
-3.894266000000000209e-10,3.000000000000000000e+00,4.487130000000000223e+02
-5.767583999999999881e-10,3.000000000000000000e+00,4.487740000000000009e+02
-7.407315999999999777e-10,3.000000000000000000e+00,4.488349999999999795e+02
-6.960184999999999783e-10,3.000000000000000000e+00,4.488940000000000055e+02
-7.184520999999999824e-10,3.000000000000000000e+00,4.489540000000000077e+02
-8.274596999999999607e-10,3.000000000000000000e+00,4.490149999999999864e+02
-8.891327000000000433e-10,3.000000000000000000e+00,4.490769999999999982e+02
-9.216656000000000272e-10,3.000000000000000000e+00,4.491379999999999768e+02
-7.705657000000000329e-10,3.000000000000000000e+00,4.491979999999999791e+02
-6.996416999999999995e-10,3.000000000000000000e+00,4.492590000000000146e+02
-5.340499000000000006e-10,3.000000000000000000e+00,4.493199999999999932e+02
-3.679181000000000222e-10,3.000000000000000000e+00,4.493809999999999718e+02
3.015367999999999880e-10,3.000000000000000000e+00,4.494429999999999836e+02
2.249869000000000102e-10,3.000000000000000000e+00,4.495029999999999859e+02
4.590808000000000283e-11,3.000000000000000000e+00,4.495629999999999882e+02
-1.501348999999999879e-10,3.000000000000000000e+00,4.496220000000000141e+02
1.078879999999999975e-10,3.000000000000000000e+00,4.496829999999999927e+02
3.566557000000000115e-10,3.000000000000000000e+00,4.497440000000000282e+02
5.853802999999999912e-10,3.000000000000000000e+00,4.498050000000000068e+02
8.249733000000000136e-10,3.000000000000000000e+00,4.498679999999999950e+02
8.035430000000000240e-10,3.000000000000000000e+00,4.499279999999999973e+02
8.184978999999999679e-10,3.000000000000000000e+00,4.499870000000000232e+02
8.284431000000000423e-10,3.000000000000000000e+00,4.500470000000000255e+02
8.521089000000000290e-10,3.000000000000000000e+00,4.501080000000000041e+02
7.303080000000000179e-10,3.000000000000000000e+00,4.501689999999999827e+02
8.224300000000000230e-10,3.000000000000000000e+00,4.502289999999999850e+02
6.425806999999999832e-10,3.000000000000000000e+00,4.502900000000000205e+02
5.435204999999999534e-10,3.000000000000000000e+00,4.503509999999999991e+02
3.329890999999999767e-10,3.000000000000000000e+00,4.504119999999999777e+02
-7.998174000000000085e-11,3.000000000000000000e+00,4.504730000000000132e+02
1.303982000000000047e-10,3.000000000000000000e+00,4.505330000000000155e+02
-1.961585000000000108e-10,3.000000000000000000e+00,4.505939999999999941e+02
-1.789670000000000035e-10,3.000000000000000000e+00,4.506539999999999964e+02
-5.560211000000000498e-10,3.000000000000000000e+00,4.507149999999999750e+02
-7.131333000000000152e-10,3.000000000000000000e+00,4.507760000000000105e+02
-8.950686999999999906e-10,3.000000000000000000e+00,4.508369999999999891e+02
-9.198923000000000247e-10,3.000000000000000000e+00,4.508990000000000009e+02
-6.707332000000000057e-10,3.000000000000000000e+00,4.509610000000000127e+02
-3.262887999999999972e-10,3.000000000000000000e+00,4.510219999999999914e+02
-3.673783999999999832e-10,3.000000000000000000e+00,4.510819999999999936e+02
9.894561999999999658e-11,3.000000000000000000e+00,4.511440000000000055e+02
3.006116999999999826e-10,3.000000000000000000e+00,4.512049999999999841e+02
5.899287999999999781e-10,3.000000000000000000e+00,4.512660000000000196e+02
6.941533000000000456e-10,3.000000000000000000e+00,4.513269999999999982e+02
8.046228999999999512e-10,3.000000000000000000e+00,4.513879999999999768e+02
8.766240999999999817e-10,3.000000000000000000e+00,4.514490000000000123e+02
8.376939000000000327e-10,3.000000000000000000e+00,4.515079999999999814e+02
8.518011000000000355e-10,3.000000000000000000e+00,4.515699999999999932e+02
8.792451999999999573e-10,3.000000000000000000e+00,4.516290000000000191e+02
8.567353000000000328e-10,3.000000000000000000e+00,4.516899999999999977e+02
8.723841000000000046e-10,3.000000000000000000e+00,4.517500000000000000e+02
8.285975000000000434e-10,3.000000000000000000e+00,4.518090000000000259e+02
7.762534999999999602e-10,3.000000000000000000e+00,4.518679999999999950e+02
8.517239000000000350e-10,3.000000000000000000e+00,4.519289999999999736e+02
8.274408000000000364e-10,3.000000000000000000e+00,4.519909999999999854e+02
5.528485000000000477e-10,3.000000000000000000e+00,4.520520000000000209e+02
2.871981000000000156e-10,3.000000000000000000e+00,4.521139999999999759e+02
3.053913000000000185e-10,3.000000000000000000e+00,4.521730000000000018e+02
4.914852999999999757e-10,3.000000000000000000e+00,4.522330000000000041e+02
2.495014999999999785e-10,3.000000000000000000e+00,4.522939999999999827e+02
-4.357584000000000097e-10,3.000000000000000000e+00,4.523559999999999945e+02
-7.701810000000000311e-10,3.000000000000000000e+00,4.524180000000000064e+02
-8.889790999999999871e-10,3.000000000000000000e+00,4.524789999999999850e+02
-9.400136000000000553e-10,3.000000000000000000e+00,4.525400000000000205e+02
-9.410925000000000773e-10,3.000000000000000000e+00,4.526000000000000227e+02
-9.483389999999999447e-10,3.000000000000000000e+00,4.526600000000000250e+02
-8.973813999999999882e-10,3.000000000000000000e+00,4.527210000000000036e+02
-7.407318000000000414e-10,3.000000000000000000e+00,4.527819999999999823e+02
-4.461657999999999752e-10,3.000000000000000000e+00,4.528439999999999941e+02
1.877233000000000105e-11,3.000000000000000000e+00,4.529049999999999727e+02
3.181877999999999856e-10,3.000000000000000000e+00,4.529660000000000082e+02
5.066716999999999927e-10,3.000000000000000000e+00,4.530269999999999868e+02
6.573047999999999737e-10,3.000000000000000000e+00,4.530880000000000223e+02
7.854273000000000139e-10,3.000000000000000000e+00,4.531490000000000009e+02
8.565807999999999999e-10,3.000000000000000000e+00,4.532110000000000127e+02
7.405612000000000462e-10,3.000000000000000000e+00,4.532719999999999914e+02
4.917936000000000252e-10,3.000000000000000000e+00,4.533340000000000032e+02
5.926267999999999620e-10,3.000000000000000000e+00,4.533929999999999723e+02
4.207172999999999881e-10,3.000000000000000000e+00,4.534540000000000077e+02
9.601625999999999461e-11,3.000000000000000000e+00,4.535160000000000196e+02
-2.420278000000000128e-10,3.000000000000000000e+00,4.535769999999999982e+02
-2.285703999999999971e-11,3.000000000000000000e+00,4.536360000000000241e+02
-3.381608999999999753e-10,3.000000000000000000e+00,4.536970000000000027e+02
-5.782234999999999730e-10,3.000000000000000000e+00,4.537579999999999814e+02
-8.057974000000000489e-10,3.000000000000000000e+00,4.538190000000000168e+02
-8.836590000000000191e-10,3.000000000000000000e+00,4.538799999999999955e+02
-9.598251000000000752e-10,3.000000000000000000e+00,4.539409999999999741e+02
-3.662216999999999762e-10,3.000000000000000000e+00,4.540049999999999955e+02
-1.428882000000000050e-10,3.000000000000000000e+00,4.540659999999999741e+02
1.213016000000000033e-10,3.000000000000000000e+00,4.541270000000000095e+02
4.065325999999999926e-10,3.000000000000000000e+00,4.541879999999999882e+02
2.488075000000000220e-10,3.000000000000000000e+00,4.542470000000000141e+02
4.589531000000000082e-10,3.000000000000000000e+00,4.543079999999999927e+02
6.734934999999999966e-10,3.000000000000000000e+00,4.543700000000000045e+02
7.468823000000000193e-10,3.000000000000000000e+00,4.544300000000000068e+02
8.526494999999999930e-10,3.000000000000000000e+00,4.544909999999999854e+02
8.518014000000000277e-10,3.000000000000000000e+00,4.545509999999999877e+02
8.559646000000000284e-10,3.000000000000000000e+00,4.546109999999999900e+02
8.302932000000000213e-10,3.000000000000000000e+00,4.546730000000000018e+02
7.097256999999999617e-10,3.000000000000000000e+00,4.547339999999999804e+02
7.544374999999999603e-10,3.000000000000000000e+00,4.547939999999999827e+02
6.007984000000000416e-10,3.000000000000000000e+00,4.548539999999999850e+02
4.402205999999999904e-10,3.000000000000000000e+00,4.549150000000000205e+02
-1.588463000000000091e-10,3.000000000000000000e+00,4.549769999999999754e+02
-3.598233000000000224e-10,3.000000000000000000e+00,4.550380000000000109e+02
-3.200444000000000203e-10,3.000000000000000000e+00,4.550980000000000132e+02
-5.652721000000000006e-10,3.000000000000000000e+00,4.551589999999999918e+02
-7.557648999999999944e-10,3.000000000000000000e+00,4.552200000000000273e+02
-8.545961999999999528e-10,3.000000000000000000e+00,4.552810000000000059e+02
-9.173487999999999703e-10,3.000000000000000000e+00,4.553419999999999845e+02
-9.451783999999999421e-10,3.000000000000000000e+00,4.554030000000000200e+02
-9.572814000000000605e-10,3.000000000000000000e+00,4.554630000000000223e+02
-8.946063000000000357e-10,3.000000000000000000e+00,4.555230000000000246e+02
-9.420174000000000189e-10,3.000000000000000000e+00,4.555830000000000268e+02
-9.503435999999999565e-10,3.000000000000000000e+00,4.556429999999999723e+02
-8.810386999999999884e-10,3.000000000000000000e+00,4.557040000000000077e+02
-6.369671000000000306e-10,3.000000000000000000e+00,4.557649999999999864e+02
-3.424009000000000041e-10,3.000000000000000000e+00,4.558269999999999982e+02
-6.209658000000000075e-11,3.000000000000000000e+00,4.558879999999999768e+02
1.654739000000000008e-10,3.000000000000000000e+00,4.559490000000000123e+02
4.247257000000000153e-10,3.000000000000000000e+00,4.560099999999999909e+02
4.542508000000000047e-10,3.000000000000000000e+00,4.560699999999999932e+02
3.232760999999999917e-10,3.000000000000000000e+00,4.561290000000000191e+02
5.251734000000000054e-10,3.000000000000000000e+00,4.561899999999999977e+02
6.829755999999999964e-10,3.000000000000000000e+00,4.562509999999999764e+02
7.972216999999999872e-10,3.000000000000000000e+00,4.563120000000000118e+02
8.237407000000000069e-10,3.000000000000000000e+00,4.563729999999999905e+02
8.844103000000000432e-10,3.000000000000000000e+00,4.564340000000000259e+02
8.111753000000000371e-10,3.000000000000000000e+00,4.564950000000000045e+02
8.376167999999999607e-10,3.000000000000000000e+00,4.565550000000000068e+02
8.759308000000000416e-10,3.000000000000000000e+00,4.566139999999999759e+02
7.987646999999999890e-10,3.000000000000000000e+00,4.566750000000000114e+02
5.943228000000000355e-10,3.000000000000000000e+00,4.567359999999999900e+02
4.216423999999999935e-10,3.000000000000000000e+00,4.567970000000000255e+02
1.544501000000000000e-10,3.000000000000000000e+00,4.568580000000000041e+02
-2.087244000000000108e-10,3.000000000000000000e+00,4.569189999999999827e+02
-4.808570000000000074e-10,3.000000000000000000e+00,4.569800000000000182e+02
-3.339978000000000065e-10,3.000000000000000000e+00,4.570400000000000205e+02
-5.472325999999999824e-10,3.000000000000000000e+00,4.571009999999999991e+02
-7.454344999999999656e-10,3.000000000000000000e+00,4.571619999999999777e+02
-9.167314000000000299e-10,3.000000000000000000e+00,4.572230000000000132e+02
-9.413239000000000151e-10,3.000000000000000000e+00,4.572839999999999918e+02
-8.496623000000000511e-10,3.000000000000000000e+00,4.573450000000000273e+02
-7.162160000000000008e-10,3.000000000000000000e+00,4.574060000000000059e+02
-8.481199999999999622e-10,3.000000000000000000e+00,4.574660000000000082e+02
-6.825278000000000427e-10,3.000000000000000000e+00,4.575269999999999868e+02
-6.995650999999999834e-10,3.000000000000000000e+00,4.575860000000000127e+02
-7.316356000000000124e-10,3.000000000000000000e+00,4.576460000000000150e+02
-6.196987000000000409e-10,3.000000000000000000e+00,4.577069999999999936e+02
-5.344354999999999791e-10,3.000000000000000000e+00,4.577679999999999723e+02
-2.009380999999999950e-10,3.000000000000000000e+00,4.578290000000000077e+02
-9.609383999999999477e-11,3.000000000000000000e+00,4.578890000000000100e+02
1.718722000000000003e-10,3.000000000000000000e+00,4.579499999999999886e+02
1.292417999999999900e-10,3.000000000000000000e+00,4.580099999999999909e+02
3.953548999999999951e-10,3.000000000000000000e+00,4.580710000000000264e+02
6.067343999999999888e-10,3.000000000000000000e+00,4.581320000000000050e+02
8.185763000000000408e-10,3.000000000000000000e+00,4.581940000000000168e+02
8.812500999999999614e-10,3.000000000000000000e+00,4.582549999999999955e+02
7.868923999999999988e-10,3.000000000000000000e+00,4.583159999999999741e+02
8.259767999999999885e-10,3.000000000000000000e+00,4.583759999999999764e+02
6.936142999999999712e-10,3.000000000000000000e+00,4.584370000000000118e+02
5.456794000000000378e-10,3.000000000000000000e+00,4.584979999999999905e+02
3.058540000000000173e-10,3.000000000000000000e+00,4.585590000000000259e+02
-6.440929000000000413e-11,3.000000000000000000e+00,4.586200000000000045e+02
-3.606716999999999799e-10,3.000000000000000000e+00,4.586809999999999832e+02
-5.680475999999999772e-10,3.000000000000000000e+00,4.587420000000000186e+02
-8.512817000000000052e-10,3.000000000000000000e+00,4.588039999999999736e+02
-9.149591000000000360e-10,3.000000000000000000e+00,4.588659999999999854e+02
-8.513586000000000135e-10,3.000000000000000000e+00,4.589270000000000209e+02
-8.927562999999999852e-10,3.000000000000000000e+00,4.589870000000000232e+02
-6.459870000000000358e-10,3.000000000000000000e+00,4.590480000000000018e+02
-6.319558999999999932e-10,3.000000000000000000e+00,4.591080000000000041e+02
-4.378400000000000100e-10,3.000000000000000000e+00,4.591689999999999827e+02
-6.448637000000000000e-11,3.000000000000000000e+00,4.592309999999999945e+02
2.639943999999999916e-10,3.000000000000000000e+00,4.592919999999999732e+02
5.234005000000000270e-10,3.000000000000000000e+00,4.593530000000000086e+02
7.200555000000000060e-10,3.000000000000000000e+00,4.594139999999999873e+02
6.876781999999999921e-10,3.000000000000000000e+00,4.594739999999999895e+02
7.137345999999999933e-10,3.000000000000000000e+00,4.595339999999999918e+02
7.085695000000000107e-10,3.000000000000000000e+00,4.595939999999999941e+02
6.205327999999999895e-10,3.000000000000000000e+00,4.596539999999999964e+02
7.550540999999999559e-10,3.000000000000000000e+00,4.597149999999999750e+02
8.563490000000000379e-10,3.000000000000000000e+00,4.597760000000000105e+02
8.579685999999999524e-10,3.000000000000000000e+00,4.598369999999999891e+02
7.580603999999999892e-10,3.000000000000000000e+00,4.598980000000000246e+02
5.491478000000000338e-10,3.000000000000000000e+00,4.599590000000000032e+02
3.433962999999999818e-10,3.000000000000000000e+00,4.600199999999999818e+02
3.434466000000000282e-11,3.000000000000000000e+00,4.600810000000000173e+02
-3.426655000000000044e-11,3.000000000000000000e+00,4.601419999999999959e+02
-3.144939000000000197e-10,3.000000000000000000e+00,4.602029999999999745e+02
-5.245680999999999931e-10,3.000000000000000000e+00,4.602640000000000100e+02
-5.727500000000000126e-10,3.000000000000000000e+00,4.603240000000000123e+02
-4.872555000000000448e-10,3.000000000000000000e+00,4.603829999999999814e+02
-8.867431999999999659e-10,3.000000000000000000e+00,4.604460000000000264e+02
-8.858181999999999924e-10,3.000000000000000000e+00,4.605059999999999718e+02
-9.316109999999999586e-10,3.000000000000000000e+00,4.605659999999999741e+02
-9.250565999999999590e-10,3.000000000000000000e+00,4.606270000000000095e+02
-9.500338000000000493e-10,3.000000000000000000e+00,4.606870000000000118e+02
-9.012363000000000428e-10,3.000000000000000000e+00,4.607479999999999905e+02
-6.877705000000000498e-10,3.000000000000000000e+00,4.608090000000000259e+02
-7.370321000000000361e-10,3.000000000000000000e+00,4.608690000000000282e+02
-5.867807999999999596e-10,3.000000000000000000e+00,4.609300000000000068e+02
-3.799445000000000211e-10,3.000000000000000000e+00,4.609909999999999854e+02
6.016965999999999506e-11,3.000000000000000000e+00,4.610529999999999973e+02
3.350706999999999770e-10,3.000000000000000000e+00,4.611139999999999759e+02
5.242484999999999604e-10,3.000000000000000000e+00,4.611750000000000114e+02
5.046677999999999972e-10,3.000000000000000000e+00,4.612350000000000136e+02
7.089547999999999970e-10,3.000000000000000000e+00,4.612959999999999923e+02
8.223526999999999906e-10,3.000000000000000000e+00,4.613570000000000277e+02
8.145665000000000326e-10,3.000000000000000000e+00,4.614189999999999827e+02
5.967123000000000095e-10,3.000000000000000000e+00,4.614800000000000182e+02
3.423172999999999797e-10,3.000000000000000000e+00,4.615419999999999732e+02
-7.207505000000000195e-12,3.000000000000000000e+00,4.616030000000000086e+02
1.085818999999999996e-10,3.000000000000000000e+00,4.616630000000000109e+02
-2.306185999999999940e-10,3.000000000000000000e+00,4.617239999999999895e+02
9.385777000000000468e-11,3.000000000000000000e+00,4.617830000000000155e+02
2.619130000000000033e-10,3.000000000000000000e+00,4.618419999999999845e+02
-4.505941999999999865e-11,3.000000000000000000e+00,4.619030000000000200e+02
-3.653744999999999877e-10,3.000000000000000000e+00,4.619639999999999986e+02
-5.917918999999999652e-10,3.000000000000000000e+00,4.620249999999999773e+02
-7.590035000000000457e-10,3.000000000000000000e+00,4.620860000000000127e+02
-8.709395000000000404e-10,3.000000000000000000e+00,4.621469999999999914e+02
-8.477353999999999923e-10,3.000000000000000000e+00,4.622069999999999936e+02
-8.696294000000000410e-10,3.000000000000000000e+00,4.622669999999999959e+02
-8.794966999999999951e-10,3.000000000000000000e+00,4.623279999999999745e+02
-9.429434999999999295e-10,3.000000000000000000e+00,4.623879999999999768e+02
-9.140344999999999831e-10,3.000000000000000000e+00,4.624490000000000123e+02
-7.952361999999999634e-10,3.000000000000000000e+00,4.625099999999999909e+02
-8.404115999999999891e-10,3.000000000000000000e+00,4.625699999999999932e+02
-9.080979000000000514e-10,3.000000000000000000e+00,4.626299999999999955e+02
-9.198158999999999690e-10,3.000000000000000000e+00,4.626890000000000214e+02
-7.823621000000000233e-10,3.000000000000000000e+00,4.627509999999999764e+02
-7.511399999999999518e-10,3.000000000000000000e+00,4.628109999999999786e+02
-5.638077999999999605e-10,3.000000000000000000e+00,4.628720000000000141e+02
-3.636011000000000050e-10,3.000000000000000000e+00,4.629329999999999927e+02
-1.405756999999999936e-10,3.000000000000000000e+00,4.629940000000000282e+02
1.919927000000000085e-10,3.000000000000000000e+00,4.630550000000000068e+02
4.554847999999999924e-10,3.000000000000000000e+00,4.631159999999999854e+02
6.135951999999999492e-10,3.000000000000000000e+00,4.631770000000000209e+02
4.728297000000000180e-10,3.000000000000000000e+00,4.632359999999999900e+02
7.500436000000000382e-10,3.000000000000000000e+00,4.632980000000000018e+02
8.334545000000000401e-10,3.000000000000000000e+00,4.633589999999999804e+02
8.665261000000000027e-10,3.000000000000000000e+00,4.634200000000000159e+02
7.433367999999999513e-10,3.000000000000000000e+00,4.634809999999999945e+02
4.465423999999999799e-10,3.000000000000000000e+00,4.635430000000000064e+02
5.455256000000000213e-10,3.000000000000000000e+00,4.636030000000000086e+02
6.054238999999999653e-10,3.000000000000000000e+00,4.636619999999999777e+02
4.567181999999999956e-10,3.000000000000000000e+00,4.637230000000000132e+02
1.880611999999999895e-10,3.000000000000000000e+00,4.637839999999999918e+02
-1.980088000000000018e-10,3.000000000000000000e+00,4.638460000000000036e+02
-9.277897999999999449e-11,3.000000000000000000e+00,4.639049999999999727e+02
-4.200320999999999934e-10,3.000000000000000000e+00,4.639660000000000082e+02
-7.675602999999999762e-10,3.000000000000000000e+00,4.640280000000000200e+02
-8.819639999999999541e-10,3.000000000000000000e+00,4.640889999999999986e+02
-9.571282000000000284e-10,3.000000000000000000e+00,4.641499999999999773e+02
-8.479668999999999620e-10,3.000000000000000000e+00,4.642110000000000127e+02
-5.980364999999999541e-10,3.000000000000000000e+00,4.642730000000000246e+02
-2.108059000000000051e-10,3.000000000000000000e+00,4.643349999999999795e+02
-3.897352000000000109e-10,3.000000000000000000e+00,4.643940000000000055e+02
-6.502601000000000435e-11,3.000000000000000000e+00,4.644549999999999841e+02
1.626986999999999905e-10,3.000000000000000000e+00,4.645160000000000196e+02
4.385249000000000125e-10,3.000000000000000000e+00,4.645769999999999982e+02
6.005671999999999607e-10,3.000000000000000000e+00,4.646379999999999768e+02
6.785043000000000100e-10,3.000000000000000000e+00,4.646990000000000123e+02
7.905929999999999809e-10,3.000000000000000000e+00,4.647599999999999909e+02
8.847187000000000212e-10,3.000000000000000000e+00,4.648210000000000264e+02
7.629948000000000503e-10,3.000000000000000000e+00,4.648820000000000050e+02
8.221994000000000301e-10,3.000000000000000000e+00,4.649420000000000073e+02
8.294457000000000405e-10,3.000000000000000000e+00,4.650020000000000095e+02
7.142739999999999883e-10,3.000000000000000000e+00,4.650629999999999882e+02
5.271778999999999854e-10,3.000000000000000000e+00,4.651240000000000236e+02
2.663842000000000095e-10,3.000000000000000000e+00,4.651850000000000023e+02
-2.455308999999999873e-11,3.000000000000000000e+00,4.652459999999999809e+02
-3.335354999999999801e-10,3.000000000000000000e+00,4.653070000000000164e+02
-1.462035000000000008e-10,3.000000000000000000e+00,4.653670000000000186e+02
-4.813199000000000183e-10,3.000000000000000000e+00,4.654279999999999973e+02
-4.134022000000000182e-10,3.000000000000000000e+00,4.654879999999999995e+02
-6.682666999999999915e-10,3.000000000000000000e+00,4.655489999999999782e+02
-8.088814000000000353e-10,3.000000000000000000e+00,4.656100000000000136e+02
-7.544549000000000269e-10,3.000000000000000000e+00,4.656700000000000159e+02
-9.002346999999999498e-10,3.000000000000000000e+00,4.657309999999999945e+02
-9.556629000000000831e-10,3.000000000000000000e+00,4.657919999999999732e+02
-8.256870000000000460e-10,3.000000000000000000e+00,4.658530000000000086e+02
-7.691787000000000252e-10,3.000000000000000000e+00,4.659139999999999873e+02
-5.531686999999999615e-10,3.000000000000000000e+00,4.659750000000000227e+02
-5.921769999999999911e-10,3.000000000000000000e+00,4.660350000000000250e+02
-5.560979000000000262e-10,3.000000000000000000e+00,4.660950000000000273e+02
-6.123749000000000377e-10,3.000000000000000000e+00,4.661549999999999727e+02
-3.923562000000000063e-10,3.000000000000000000e+00,4.662160000000000082e+02
-1.589235000000000096e-10,3.000000000000000000e+00,4.662769999999999868e+02
1.387238999999999897e-10,3.000000000000000000e+00,4.663380000000000223e+02
3.919629999999999833e-10,3.000000000000000000e+00,4.663990000000000009e+02
5.965582000000000007e-10,3.000000000000000000e+00,4.664599999999999795e+02
7.962198000000000053e-10,3.000000000000000000e+00,4.665219999999999914e+02
8.693780999999999635e-10,3.000000000000000000e+00,4.665830000000000268e+02
8.531896000000000044e-10,3.000000000000000000e+00,4.666429999999999723e+02
6.326362000000000285e-10,3.000000000000000000e+00,4.667049999999999841e+02
4.762988000000000303e-10,3.000000000000000000e+00,4.667660000000000196e+02
4.017533000000000006e-10,3.000000000000000000e+00,4.668260000000000218e+02
1.425010999999999878e-10,3.000000000000000000e+00,4.668870000000000005e+02
-1.491327999999999940e-10,3.000000000000000000e+00,4.669479999999999791e+02
1.800139999999999961e-11,3.000000000000000000e+00,4.670079999999999814e+02
1.694825999999999944e-10,3.000000000000000000e+00,4.670670000000000073e+02
1.040335999999999989e-10,3.000000000000000000e+00,4.671279999999999859e+02
-2.269180999999999921e-10,3.000000000000000000e+00,4.671890000000000214e+02
-4.804717000000000211e-10,3.000000000000000000e+00,4.672500000000000000e+02
-6.907002999999999956e-10,3.000000000000000000e+00,4.673109999999999786e+02
-5.745234000000000470e-10,3.000000000000000000e+00,4.673700000000000045e+02
-4.573446000000000132e-10,3.000000000000000000e+00,4.674300000000000068e+02
-8.007098999999999876e-10,3.000000000000000000e+00,4.674909999999999854e+02
-9.037043000000000181e-10,3.000000000000000000e+00,4.675520000000000209e+02
-9.126467000000000306e-10,3.000000000000000000e+00,4.676139999999999759e+02
-8.132756999999999816e-10,3.000000000000000000e+00,4.676750000000000114e+02
-5.871664000000000415e-10,3.000000000000000000e+00,4.677359999999999900e+02
-4.238866000000000239e-10,3.000000000000000000e+00,4.677970000000000255e+02
-3.926642999999999920e-10,3.000000000000000000e+00,4.678570000000000277e+02
-7.589592999999999405e-11,3.000000000000000000e+00,4.679180000000000064e+02
4.881705000000000360e-10,3.000000000000000000e+00,4.679809999999999945e+02
6.613909000000000058e-10,3.000000000000000000e+00,4.680419999999999732e+02
5.980234000000000175e-10,3.000000000000000000e+00,4.681009999999999991e+02
7.405618000000000306e-10,3.000000000000000000e+00,4.681619999999999777e+02
8.402389000000000483e-10,3.000000000000000000e+00,4.682230000000000132e+02
8.372318999999999986e-10,3.000000000000000000e+00,4.682850000000000250e+02
6.795066000000000159e-10,3.000000000000000000e+00,4.683460000000000036e+02
4.546366999999999754e-10,3.000000000000000000e+00,4.684069999999999823e+02
2.421008000000000187e-10,3.000000000000000000e+00,4.684680000000000177e+02
-2.887017000000000077e-11,3.000000000000000000e+00,4.685289999999999964e+02
-8.518047000000000328e-12,3.000000000000000000e+00,4.685889999999999986e+02
-7.882537999999999627e-11,3.000000000000000000e+00,4.686490000000000009e+02
-3.513436000000000088e-10,3.000000000000000000e+00,4.687099999999999795e+02
-5.300415000000000251e-10,3.000000000000000000e+00,4.687710000000000150e+02
-7.734188999999999626e-10,3.000000000000000000e+00,4.688319999999999936e+02
-6.755128000000000416e-10,3.000000000000000000e+00,4.688919999999999959e+02
-8.970741999999999792e-10,3.000000000000000000e+00,4.689540000000000077e+02
-9.345398000000001026e-10,3.000000000000000000e+00,4.690140000000000100e+02
-6.425949999999999921e-10,3.000000000000000000e+00,4.690769999999999982e+02
-4.097787999999999850e-10,3.000000000000000000e+00,4.691379999999999768e+02
-1.984713999999999946e-10,3.000000000000000000e+00,4.691990000000000123e+02
1.238456000000000102e-10,3.000000000000000000e+00,4.692599999999999909e+02
2.907442999999999966e-10,3.000000000000000000e+00,4.693210000000000264e+02
5.256360999999999526e-10,3.000000000000000000e+00,4.693820000000000050e+02
6.234626999999999671e-10,3.000000000000000000e+00,4.694429999999999836e+02
7.394051000000000237e-10,3.000000000000000000e+00,4.695040000000000191e+02
7.619153000000000438e-10,3.000000000000000000e+00,4.695629999999999882e+02
6.664786000000000274e-10,3.000000000000000000e+00,4.696229999999999905e+02
6.571507999999999968e-10,3.000000000000000000e+00,4.696829999999999927e+02
7.532048000000000251e-10,3.000000000000000000e+00,4.697440000000000282e+02
8.530353999999999637e-10,3.000000000000000000e+00,4.698050000000000068e+02
6.678666999999999722e-10,3.000000000000000000e+00,4.698670000000000186e+02
5.840701999999999917e-10,3.000000000000000000e+00,4.699279999999999973e+02
2.723199999999999964e-10,3.000000000000000000e+00,4.699889999999999759e+02
-6.294465000000000039e-11,3.000000000000000000e+00,4.700500000000000114e+02
-3.087893000000000102e-10,3.000000000000000000e+00,4.701109999999999900e+02
-5.203278999999999522e-10,3.000000000000000000e+00,4.701720000000000255e+02
-7.016471999999999880e-10,3.000000000000000000e+00,4.702330000000000041e+02
-7.653243999999999550e-10,3.000000000000000000e+00,4.702939999999999827e+02
-8.789568999999999760e-10,3.000000000000000000e+00,4.703550000000000182e+02
-8.514352999999999580e-10,3.000000000000000000e+00,4.704159999999999968e+02
-7.602357000000000282e-10,3.000000000000000000e+00,4.704769999999999754e+02
-5.132350999999999661e-10,3.000000000000000000e+00,4.705380000000000109e+02
-3.035466999999999833e-10,3.000000000000000000e+00,4.706000000000000227e+02
-5.299639000000000004e-10,3.000000000000000000e+00,4.706580000000000155e+02
-5.511644999999999737e-10,3.000000000000000000e+00,4.707189999999999941e+02
-3.617508000000000139e-10,3.000000000000000000e+00,4.707799999999999727e+02
-1.075802999999999971e-10,3.000000000000000000e+00,4.708410000000000082e+02
2.603710000000000101e-10,3.000000000000000000e+00,4.709019999999999868e+02
4.991943999999999652e-10,3.000000000000000000e+00,4.709639999999999986e+02
4.199462000000000113e-10,3.000000000000000000e+00,4.710230000000000246e+02
6.004117999999999511e-10,3.000000000000000000e+00,4.710840000000000032e+02
7.222138000000000026e-10,3.000000000000000000e+00,4.711460000000000150e+02
7.073357000000000351e-10,3.000000000000000000e+00,4.712080000000000268e+02
4.974213999999999549e-10,3.000000000000000000e+00,4.712690000000000055e+02
3.902670000000000131e-10,3.000000000000000000e+00,4.713299999999999841e+02
1.538333999999999984e-10,3.000000000000000000e+00,4.713910000000000196e+02
2.360109000000000230e-10,3.000000000000000000e+00,4.714510000000000218e+02
-1.853995000000000159e-11,3.000000000000000000e+00,4.715110000000000241e+02
-2.593734999999999833e-10,3.000000000000000000e+00,4.715720000000000027e+02
-2.508933999999999972e-10,3.000000000000000000e+00,4.716320000000000050e+02
-9.879206000000000223e-11,3.000000000000000000e+00,4.716920000000000073e+02
2.120358000000000041e-10,3.000000000000000000e+00,4.717509999999999764e+02
4.488547999999999853e-10,3.000000000000000000e+00,4.718100000000000023e+02
5.528488999999999684e-10,3.000000000000000000e+00,4.718700000000000045e+02
3.713798999999999823e-10,3.000000000000000000e+00,4.719309999999999832e+02
5.058240000000000516e-10,3.000000000000000000e+00,4.719900000000000091e+02
4.692064999999999968e-10,3.000000000000000000e+00,4.720500000000000114e+02
-2.225239000000000002e-10,3.000000000000000000e+00,4.721129999999999995e+02
-3.938981000000000193e-10,3.000000000000000000e+00,4.721739999999999782e+02
-6.065934000000000200e-10,3.000000000000000000e+00,4.722350000000000136e+02
-5.623429000000000393e-10,3.000000000000000000e+00,4.722959999999999923e+02
-6.856121000000000213e-10,3.000000000000000000e+00,4.723559999999999945e+02
-9.381640000000000289e-10,3.000000000000000000e+00,4.724169999999999732e+02
-1.025585999999999936e-09,3.000000000000000000e+00,4.724780000000000086e+02
-2.323917000000000103e-10,3.000000000000000000e+00,4.725389999999999873e+02
-6.412846000000000005e-10,3.000000000000000000e+00,4.725989999999999895e+02
-9.420953000000000358e-10,3.000000000000000000e+00,4.726589999999999918e+02
-8.290022000000000099e-10,3.000000000000000000e+00,4.727189999999999941e+02
-7.569217000000000333e-10,3.000000000000000000e+00,4.727799999999999727e+02
-4.008362999999999923e-10,3.000000000000000000e+00,4.728410000000000082e+02
-3.471034999999999998e-10,3.000000000000000000e+00,4.729010000000000105e+02
-4.468599000000000153e-10,3.000000000000000000e+00,4.729610000000000127e+02
-1.603881999999999963e-10,3.000000000000000000e+00,4.730219999999999914e+02
2.834209000000000175e-10,3.000000000000000000e+00,4.730840000000000032e+02
3.951237000000000177e-10,3.000000000000000000e+00,4.731449999999999818e+02
4.984235000000000004e-10,3.000000000000000000e+00,4.732060000000000173e+02
6.026486999999999809e-10,3.000000000000000000e+00,4.732669999999999959e+02
7.108825000000000006e-10,3.000000000000000000e+00,4.733279999999999745e+02
6.329450000000000306e-10,3.000000000000000000e+00,4.733890000000000100e+02
7.524338999999999570e-10,3.000000000000000000e+00,4.734490000000000123e+02
7.125012000000000417e-10,3.000000000000000000e+00,4.735099999999999909e+02
5.025089000000000161e-10,3.000000000000000000e+00,4.735710000000000264e+02
4.046825999999999938e-10,3.000000000000000000e+00,4.736320000000000050e+02
2.712407999999999822e-10,3.000000000000000000e+00,4.736920000000000073e+02
1.553446999999999893e-11,3.000000000000000000e+00,4.737529999999999859e+02
-3.382379000000000154e-10,3.000000000000000000e+00,4.738140000000000214e+02
-5.743687999999999822e-10,3.000000000000000000e+00,4.738750000000000000e+02
-7.364921999999999851e-10,3.000000000000000000e+00,4.739359999999999786e+02
-8.143544999999999717e-10,3.000000000000000000e+00,4.739970000000000141e+02
-9.327672000000000130e-10,3.000000000000000000e+00,4.740579999999999927e+02
-7.147526000000000408e-10,3.000000000000000000e+00,4.741200000000000045e+02
-4.056927000000000046e-10,3.000000000000000000e+00,4.741820000000000164e+02
4.374957000000000136e-11,3.000000000000000000e+00,4.742440000000000282e+02
3.881084000000000243e-10,3.000000000000000000e+00,4.743050000000000068e+02
5.935519999999999993e-10,3.000000000000000000e+00,4.743659999999999854e+02
7.451870999999999940e-10,3.000000000000000000e+00,4.744279999999999973e+02
8.254372000000000331e-10,3.000000000000000000e+00,4.744889999999999759e+02
7.202100999999999674e-10,3.000000000000000000e+00,4.745500000000000114e+02
7.646908999999999489e-10,3.000000000000000000e+00,4.746100000000000136e+02
7.390195000000000452e-10,3.000000000000000000e+00,4.746700000000000159e+02
7.202100000000000389e-10,3.000000000000000000e+00,4.747300000000000182e+02
4.328205999999999953e-10,3.000000000000000000e+00,4.747919999999999732e+02
2.238307000000000075e-10,3.000000000000000000e+00,4.748530000000000086e+02
-7.003705000000000115e-11,3.000000000000000000e+00,4.749139999999999873e+02
4.047869999999999795e-12,3.000000000000000000e+00,4.749739999999999895e+02
-3.733145999999999942e-10,3.000000000000000000e+00,4.750350000000000250e+02
-3.477205000000000195e-10,3.000000000000000000e+00,4.750950000000000273e+02
-5.648100000000000379e-10,3.000000000000000000e+00,4.751560000000000059e+02
-5.077620999999999583e-10,3.000000000000000000e+00,4.752160000000000082e+02
-3.864202999999999875e-10,3.000000000000000000e+00,4.752749999999999773e+02
-5.735211999999999695e-10,3.000000000000000000e+00,4.753360000000000127e+02
-6.792906999999999526e-10,3.000000000000000000e+00,4.753969999999999914e+02
-7.842116000000000178e-10,3.000000000000000000e+00,4.754580000000000268e+02
-8.402573000000000200e-10,3.000000000000000000e+00,4.755190000000000055e+02
-8.311609999999999591e-10,3.000000000000000000e+00,4.755779999999999745e+02
-7.300165000000000505e-10,3.000000000000000000e+00,4.756379999999999768e+02
-8.195198000000000179e-10,3.000000000000000000e+00,4.756979999999999791e+02
-8.531314999999999919e-10,3.000000000000000000e+00,4.757590000000000146e+02
-8.414909999999999637e-10,3.000000000000000000e+00,4.758199999999999932e+02
-8.882854999999999514e-10,3.000000000000000000e+00,4.758799999999999955e+02
-9.002343999999999576e-10,3.000000000000000000e+00,4.759399999999999977e+02
-8.172838999999999967e-10,3.000000000000000000e+00,4.760009999999999764e+02
-6.438286000000000074e-10,3.000000000000000000e+00,4.760620000000000118e+02
-4.482473999999999756e-10,3.000000000000000000e+00,4.761229999999999905e+02
-1.256969999999999900e-10,3.000000000000000000e+00,4.761840000000000259e+02
1.803522000000000061e-10,3.000000000000000000e+00,4.762450000000000045e+02
4.880164999999999556e-10,3.000000000000000000e+00,4.763070000000000164e+02
6.983940000000000390e-10,3.000000000000000000e+00,4.763690000000000282e+02
8.309102999999999694e-10,3.000000000000000000e+00,4.764300000000000068e+02
7.515854999999999995e-10,3.000000000000000000e+00,4.764909999999999854e+02
6.069655999999999662e-10,3.000000000000000000e+00,4.765520000000000209e+02
4.383708000000000037e-10,3.000000000000000000e+00,4.766129999999999995e+02
6.704102999999999550e-10,3.000000000000000000e+00,4.766720000000000255e+02
4.712880000000000170e-10,3.000000000000000000e+00,4.767330000000000041e+02
2.969116999999999850e-10,3.000000000000000000e+00,4.767939999999999827e+02
-2.615322000000000039e-10,3.000000000000000000e+00,4.768559999999999945e+02
-7.287060000000000270e-10,3.000000000000000000e+00,4.769180000000000064e+02
-8.548274999999999621e-10,3.000000000000000000e+00,4.769800000000000182e+02
-8.250704000000000504e-10,3.000000000000000000e+00,4.770409999999999968e+02
-7.058868999999999729e-10,3.000000000000000000e+00,4.771019999999999754e+02
-6.965588999999999819e-10,3.000000000000000000e+00,4.771619999999999777e+02
-5.206360999999999698e-10,3.000000000000000000e+00,4.772230000000000132e+02
-2.700891000000000181e-10,3.000000000000000000e+00,4.772839999999999918e+02
-2.802216999999999953e-11,3.000000000000000000e+00,4.773450000000000273e+02
2.351628000000000061e-10,3.000000000000000000e+00,4.774060000000000059e+02
3.849478000000000218e-10,3.000000000000000000e+00,4.774669999999999845e+02
6.583070999999999797e-10,3.000000000000000000e+00,4.775289999999999964e+02
7.222145000000000189e-10,3.000000000000000000e+00,4.775899999999999750e+02
8.093252999999999866e-10,3.000000000000000000e+00,4.776510000000000105e+02
7.537440999999999883e-10,3.000000000000000000e+00,4.777099999999999795e+02
7.777183999999999848e-10,3.000000000000000000e+00,4.777710000000000150e+02
7.501205000000000465e-10,3.000000000000000000e+00,4.778310000000000173e+02
6.139805999999999674e-10,3.000000000000000000e+00,4.778929999999999723e+02
4.534033000000000239e-10,3.000000000000000000e+00,4.779540000000000077e+02
2.436426999999999800e-10,3.000000000000000000e+00,4.780149999999999864e+02
-1.067661000000000008e-11,3.000000000000000000e+00,4.780760000000000218e+02
3.997220000000000208e-11,3.000000000000000000e+00,4.781360000000000241e+02
-2.616863000000000127e-10,3.000000000000000000e+00,4.781970000000000027e+02
-1.032633999999999988e-10,3.000000000000000000e+00,4.782559999999999718e+02
-3.546583000000000201e-10,3.000000000000000000e+00,4.783170000000000073e+02
-5.861635999999999796e-10,3.000000000000000000e+00,4.783779999999999859e+02
-8.020964999999999712e-10,3.000000000000000000e+00,4.784390000000000214e+02
-8.458072999999999646e-10,3.000000000000000000e+00,4.785000000000000000e+02
-8.636153000000000131e-10,3.000000000000000000e+00,4.785609999999999786e+02
-8.042551999999999919e-10,3.000000000000000000e+00,4.786229999999999905e+02
-7.643989000000000289e-10,3.000000000000000000e+00,4.786829999999999927e+02
-6.108331000000000049e-10,3.000000000000000000e+00,4.787440000000000282e+02
-6.327270000000000217e-10,3.000000000000000000e+00,4.788039999999999736e+02
-4.613526000000000163e-10,3.000000000000000000e+00,4.788650000000000091e+02
-3.535018000000000252e-10,3.000000000000000000e+00,4.789250000000000114e+02
-6.641364999999999378e-11,3.000000000000000000e+00,4.789870000000000232e+02
1.885235999999999961e-10,3.000000000000000000e+00,4.790470000000000255e+02
3.808619000000000018e-10,3.000000000000000000e+00,4.791080000000000041e+02
5.691144999999999996e-10,3.000000000000000000e+00,4.791689999999999827e+02
4.436899000000000148e-10,3.000000000000000000e+00,4.792289999999999850e+02
6.741871999999999608e-10,3.000000000000000000e+00,4.792900000000000205e+02
7.129634999999999648e-10,3.000000000000000000e+00,4.793509999999999991e+02
7.808022000000000109e-10,3.000000000000000000e+00,4.794119999999999777e+02
7.468827000000000434e-10,3.000000000000000000e+00,4.794730000000000132e+02
5.735084000000000252e-10,3.000000000000000000e+00,4.795339999999999918e+02
6.788893000000000040e-10,3.000000000000000000e+00,4.795939999999999941e+02
5.254045999999999829e-10,3.000000000000000000e+00,4.796549999999999727e+02
6.630092999999999513e-10,3.000000000000000000e+00,4.797139999999999986e+02
2.830352999999999873e-10,3.000000000000000000e+00,4.797760000000000105e+02
-3.544270999999999909e-10,3.000000000000000000e+00,4.798389999999999986e+02
-7.331768999999999893e-10,3.000000000000000000e+00,4.798999999999999773e+02
-8.465013999999999530e-10,3.000000000000000000e+00,4.799619999999999891e+02
-8.643098000000000256e-10,3.000000000000000000e+00,4.800230000000000246e+02
-8.165127000000000398e-10,3.000000000000000000e+00,4.800830000000000268e+02
-7.142895999999999981e-10,3.000000000000000000e+00,4.801440000000000055e+02
-6.054364999999999493e-10,3.000000000000000000e+00,4.802049999999999841e+02
-3.652197999999999944e-10,3.000000000000000000e+00,4.802660000000000196e+02
-7.103916999999999365e-11,3.000000000000000000e+00,4.803269999999999982e+02
-2.640322000000000147e-11,3.000000000000000000e+00,4.803879999999999768e+02
2.636858000000000015e-10,3.000000000000000000e+00,4.804490000000000123e+02
4.283490999999999968e-10,3.000000000000000000e+00,4.805099999999999909e+02
3.567327000000000000e-10,3.000000000000000000e+00,4.805690000000000168e+02
4.715962000000000346e-10,3.000000000000000000e+00,4.806299999999999955e+02
5.873847000000000427e-10,3.000000000000000000e+00,4.806909999999999741e+02
6.781190999999999522e-10,3.000000000000000000e+00,4.807520000000000095e+02
7.647675999999999968e-10,3.000000000000000000e+00,4.808129999999999882e+02
7.708574999999999925e-10,3.000000000000000000e+00,4.808740000000000236e+02
7.828065000000000306e-10,3.000000000000000000e+00,4.809329999999999927e+02
7.628403000000000174e-10,3.000000000000000000e+00,4.809940000000000282e+02
6.330987000000000153e-10,3.000000000000000000e+00,4.810550000000000068e+02
4.481609000000000090e-10,3.000000000000000000e+00,4.811159999999999854e+02
2.263745000000000024e-10,3.000000000000000000e+00,4.811770000000000209e+02
-6.590742000000000191e-12,3.000000000000000000e+00,4.812379999999999995e+02
1.307065000000000025e-10,3.000000000000000000e+00,4.812980000000000018e+02
-1.917640000000000008e-10,3.000000000000000000e+00,4.813589999999999804e+02
-4.738414000000000218e-10,3.000000000000000000e+00,4.814200000000000159e+02
-6.530017000000000447e-10,3.000000000000000000e+00,4.814809999999999945e+02
-8.313146000000000153e-10,3.000000000000000000e+00,4.815430000000000064e+02
-8.623821999999999505e-10,3.000000000000000000e+00,4.816039999999999850e+02
-8.758731999999999817e-10,3.000000000000000000e+00,4.816639999999999873e+02
-8.646177999999999794e-10,3.000000000000000000e+00,4.817239999999999895e+02
-8.189027999999999982e-10,3.000000000000000000e+00,4.817830000000000155e+02
-7.507533000000000362e-10,3.000000000000000000e+00,4.818419999999999845e+02
-8.084182999999999607e-10,3.000000000000000000e+00,4.819030000000000200e+02
-8.663137999999999496e-10,3.000000000000000000e+00,4.819639999999999986e+02
-8.323936999999999976e-10,3.000000000000000000e+00,4.820249999999999773e+02
-7.139812000000000201e-10,3.000000000000000000e+00,4.820860000000000127e+02
-5.046011000000000350e-10,3.000000000000000000e+00,4.821469999999999914e+02
7.927509999999999852e-10,3.000000000000000000e+00,4.822149999999999750e+02
6.913011999999999495e-10,3.000000000000000000e+00,4.822760000000000105e+02
5.005047000000000284e-10,3.000000000000000000e+00,4.823369999999999891e+02
5.711957999999999560e-10,3.000000000000000000e+00,4.823969999999999914e+02
3.919624999999999790e-10,3.000000000000000000e+00,4.824580000000000268e+02
3.365353999999999895e-10,3.000000000000000000e+00,4.825179999999999723e+02
1.210702999999999939e-10,3.000000000000000000e+00,4.825790000000000077e+02
-1.684055000000000033e-10,3.000000000000000000e+00,4.826399999999999864e+02
-4.286659000000000158e-10,3.000000000000000000e+00,4.827010000000000218e+02
-3.546581999999999882e-10,3.000000000000000000e+00,4.827610000000000241e+02
-5.973417999999999813e-10,3.000000000000000000e+00,4.828220000000000027e+02
-7.697947999999999647e-10,3.000000000000000000e+00,4.828829999999999814e+02
-7.286284000000000023e-10,3.000000000000000000e+00,4.829429999999999836e+02
-8.236823000000000023e-10,3.000000000000000000e+00,4.830040000000000191e+02
-8.101914000000000029e-10,3.000000000000000000e+00,4.830629999999999882e+02
-8.560603000000000325e-10,3.000000000000000000e+00,4.831240000000000236e+02
-8.082636999999999993e-10,3.000000000000000000e+00,4.831859999999999786e+02
-5.310431000000000147e-10,3.000000000000000000e+00,4.832470000000000141e+02
-2.864321999999999903e-10,3.000000000000000000e+00,4.833090000000000259e+02
2.484218000000000117e-10,3.000000000000000000e+00,4.833709999999999809e+02
4.096159999999999946e-10,3.000000000000000000e+00,4.834320000000000164e+02
3.440127999999999972e-10,3.000000000000000000e+00,4.834909999999999854e+02
5.241706000000000469e-10,3.000000000000000000e+00,4.835520000000000209e+02
4.759125999999999640e-10,3.000000000000000000e+00,4.836120000000000232e+02
6.199931000000000022e-10,3.000000000000000000e+00,4.836730000000000018e+02
5.582442999999999517e-10,3.000000000000000000e+00,4.837330000000000041e+02
6.216889000000000120e-10,3.000000000000000000e+00,4.837930000000000064e+02
7.293058999999999724e-10,3.000000000000000000e+00,4.838539999999999850e+02
7.969134999999999695e-10,3.000000000000000000e+00,4.839150000000000205e+02
7.084914999999999620e-10,3.000000000000000000e+00,4.839769999999999754e+02
4.193294999999999839e-10,3.000000000000000000e+00,4.840389999999999873e+02
1.828189000000000065e-10,3.000000000000000000e+00,4.841000000000000227e+02
-2.715537999999999789e-10,3.000000000000000000e+00,4.841610000000000014e+02
-5.154708000000000270e-10,3.000000000000000000e+00,4.842219999999999800e+02
-6.711954000000000002e-10,3.000000000000000000e+00,4.842830000000000155e+02
-6.772857999999999485e-10,3.000000000000000000e+00,4.843430000000000177e+02
-7.797400000000000391e-10,3.000000000000000000e+00,4.844039999999999964e+02
-8.709389999999999845e-10,3.000000000000000000e+00,4.844649999999999750e+02
-8.313910999999999995e-10,3.000000000000000000e+00,4.845260000000000105e+02
-8.362480999999999962e-10,3.000000000000000000e+00,4.845869999999999891e+02
-6.788272999999999891e-10,3.000000000000000000e+00,4.846480000000000246e+02
-6.085199999999999831e-10,3.000000000000000000e+00,4.847080000000000268e+02
-6.434424999999999729e-10,3.000000000000000000e+00,4.847679999999999723e+02
9.917685999999999712e-11,3.000000000000000000e+00,4.848310000000000173e+02
3.814784000000000172e-10,3.000000000000000000e+00,4.848919999999999959e+02
4.877848000000000256e-10,3.000000000000000000e+00,4.849529999999999745e+02
7.199781000000000452e-10,3.000000000000000000e+00,4.850149999999999864e+02
7.996114000000000249e-10,3.000000000000000000e+00,4.850760000000000218e+02
7.890499000000000506e-10,3.000000000000000000e+00,4.851360000000000241e+02
7.820346999999999857e-10,3.000000000000000000e+00,4.851970000000000027e+02
7.999195000000000107e-10,3.000000000000000000e+00,4.852570000000000050e+02
4.912538000000000061e-10,3.000000000000000000e+00,4.853190000000000168e+02
1.627757000000000048e-10,3.000000000000000000e+00,4.853809999999999718e+02
-2.920600000000000234e-10,3.000000000000000000e+00,4.854420000000000073e+02
-6.472199000000000347e-10,3.000000000000000000e+00,4.855040000000000191e+02
-8.387918000000000109e-10,3.000000000000000000e+00,4.855649999999999977e+02
-8.054110999999999506e-10,3.000000000000000000e+00,4.856250000000000000e+02
-7.642446999999999882e-10,3.000000000000000000e+00,4.856850000000000023e+02
-6.956333000000000239e-10,3.000000000000000000e+00,4.857440000000000282e+02
-8.353231000000000227e-10,3.000000000000000000e+00,4.858059999999999832e+02
-8.693975000000000472e-10,3.000000000000000000e+00,4.858670000000000186e+02
-6.713496000000000409e-10,3.000000000000000000e+00,4.859289999999999736e+02
-3.747021000000000062e-10,3.000000000000000000e+00,4.859900000000000091e+02
-4.822005999999999840e-11,3.000000000000000000e+00,4.860520000000000209e+02
2.098002000000000010e-10,3.000000000000000000e+00,4.861129999999999995e+02
1.872129999999999924e-10,3.000000000000000000e+00,4.861720000000000255e+02
3.972048000000000137e-10,3.000000000000000000e+00,4.862339999999999804e+02
6.075049000000000328e-10,3.000000000000000000e+00,4.862950000000000159e+02
7.283042999999999828e-10,3.000000000000000000e+00,4.863559999999999945e+02
7.924424000000000469e-10,3.000000000000000000e+00,4.864169999999999732e+02
6.850566999999999924e-10,3.000000000000000000e+00,4.864789999999999850e+02
5.933201000000000055e-10,3.000000000000000000e+00,4.865389999999999873e+02
2.760199999999999940e-10,3.000000000000000000e+00,4.866009999999999991e+02
4.197651000000000165e-11,3.000000000000000000e+00,4.866619999999999777e+02
-6.533433000000000076e-11,3.000000000000000000e+00,4.867219999999999800e+02
-3.122579999999999985e-10,3.000000000000000000e+00,4.867830000000000155e+02
-6.079807000000000200e-10,3.000000000000000000e+00,4.868450000000000273e+02
-7.455109999999999498e-10,3.000000000000000000e+00,4.869060000000000059e+02
-8.727121999999999551e-10,3.000000000000000000e+00,4.869669999999999845e+02
-8.464238999999999602e-10,3.000000000000000000e+00,4.870280000000000200e+02
-7.696410999999999801e-10,3.000000000000000000e+00,4.870889999999999986e+02
-6.037404999999999791e-10,3.000000000000000000e+00,4.871499999999999773e+02
-7.096642000000000028e-10,3.000000000000000000e+00,4.872090000000000032e+02
-5.372872999999999795e-10,3.000000000000000000e+00,4.872699999999999818e+02
-3.388545999999999912e-10,3.000000000000000000e+00,4.873310000000000173e+02
-2.179752000000000012e-10,3.000000000000000000e+00,4.873919999999999959e+02
5.539009000000000233e-11,3.000000000000000000e+00,4.874529999999999745e+02
3.096310000000000033e-10,3.000000000000000000e+00,4.875140000000000100e+02
1.487454000000000104e-10,3.000000000000000000e+00,4.875729999999999791e+02
1.936116000000000100e-10,3.000000000000000000e+00,4.876340000000000146e+02
4.266529999999999948e-10,3.000000000000000000e+00,4.876949999999999932e+02
4.076118000000000068e-10,3.000000000000000000e+00,4.877549999999999955e+02
5.062861000000000142e-10,3.000000000000000000e+00,4.878149999999999977e+02
6.437370999999999979e-10,3.000000000000000000e+00,4.878759999999999764e+02
7.519700000000000409e-10,3.000000000000000000e+00,4.879370000000000118e+02
7.904374000000000109e-10,3.000000000000000000e+00,4.879979999999999905e+02
7.438751000000000093e-10,3.000000000000000000e+00,4.880590000000000259e+02
6.260059000000000292e-10,3.000000000000000000e+00,4.881200000000000045e+02
4.142413999999999898e-10,3.000000000000000000e+00,4.881820000000000164e+02
1.861338000000000040e-10,3.000000000000000000e+00,4.882429999999999950e+02
-1.402671000000000036e-10,3.000000000000000000e+00,4.883039999999999736e+02
-5.087639000000000116e-10,3.000000000000000000e+00,4.883650000000000091e+02
-7.497511999999999907e-10,3.000000000000000000e+00,4.884270000000000209e+02
-8.475021999999999977e-10,3.000000000000000000e+00,4.884879999999999995e+02
-8.444192000000000199e-10,3.000000000000000000e+00,4.885489999999999782e+02
-8.365564999999999742e-10,3.000000000000000000e+00,4.886080000000000041e+02
-8.628443000000000165e-10,3.000000000000000000e+00,4.886689999999999827e+02
-8.328560000000000240e-10,3.000000000000000000e+00,4.887300000000000182e+02
-7.202252000000000246e-10,3.000000000000000000e+00,4.887900000000000205e+02
-5.255698000000000145e-10,3.000000000000000000e+00,4.888519999999999754e+02
-3.656822999999999812e-10,3.000000000000000000e+00,4.889119999999999777e+02
-1.680970999999999995e-10,3.000000000000000000e+00,4.889730000000000132e+02
8.930940000000000232e-11,3.000000000000000000e+00,4.890339999999999918e+02
-2.040986999999999975e-10,3.000000000000000000e+00,4.890930000000000177e+02
-3.682260999999999761e-10,3.000000000000000000e+00,4.891530000000000200e+02
-1.367979999999999912e-10,3.000000000000000000e+00,4.892139999999999986e+02
2.384773999999999855e-10,3.000000000000000000e+00,4.892749999999999773e+02
4.860115000000000230e-10,3.000000000000000000e+00,4.893360000000000127e+02
5.025089000000000161e-10,3.000000000000000000e+00,4.893960000000000150e+02
4.943373999999999684e-10,3.000000000000000000e+00,4.894560000000000173e+02
5.933971000000000456e-10,3.000000000000000000e+00,4.895169999999999959e+02
7.303849000000000262e-10,3.000000000000000000e+00,4.895779999999999745e+02
7.740176000000000424e-10,3.000000000000000000e+00,4.896390000000000100e+02
7.262221999999999781e-10,3.000000000000000000e+00,4.897010000000000218e+02
7.684674999999999625e-10,3.000000000000000000e+00,4.897599999999999909e+02
6.669403999999999978e-10,3.000000000000000000e+00,4.898210000000000264e+02
2.167382999999999938e-10,3.000000000000000000e+00,4.898840000000000146e+02
-3.727305999999999991e-11,3.000000000000000000e+00,4.899449999999999932e+02
-3.011569000000000170e-10,3.000000000000000000e+00,4.900059999999999718e+02
-4.713744999999999835e-10,3.000000000000000000e+00,4.900670000000000073e+02
-7.071969000000000438e-10,3.000000000000000000e+00,4.901279999999999859e+02
-8.101909000000000503e-10,3.000000000000000000e+00,4.901890000000000214e+02
-8.840443000000000054e-10,3.000000000000000000e+00,4.902500000000000000e+02
-8.788789999999999591e-10,3.000000000000000000e+00,4.903100000000000023e+02
-8.257635000000000302e-10,3.000000000000000000e+00,4.903709999999999809e+02
-6.475277999999999567e-10,3.000000000000000000e+00,4.904320000000000164e+02
-4.851737000000000324e-10,3.000000000000000000e+00,4.904929999999999950e+02
-2.894388999999999961e-10,3.000000000000000000e+00,4.905539999999999736e+02
-3.923557999999999822e-10,3.000000000000000000e+00,4.906129999999999995e+02
-1.454322000000000119e-10,3.000000000000000000e+00,4.906750000000000114e+02
-8.252562999999999598e-11,3.000000000000000000e+00,4.907350000000000136e+02
1.093526999999999971e-10,3.000000000000000000e+00,4.907959999999999923e+02
3.856411999999999938e-10,3.000000000000000000e+00,4.908570000000000277e+02
5.757440999999999826e-10,3.000000000000000000e+00,4.909180000000000064e+02
5.164621999999999704e-10,3.000000000000000000e+00,4.909780000000000086e+02
6.475914999999999965e-10,3.000000000000000000e+00,4.910389999999999873e+02
7.908231999999999497e-10,3.000000000000000000e+00,4.911009999999999991e+02
6.699473000000000156e-10,3.000000000000000000e+00,4.911619999999999777e+02
5.028943000000000343e-10,3.000000000000000000e+00,4.912230000000000132e+02
5.688058000000000294e-10,3.000000000000000000e+00,4.912830000000000155e+02
5.373530999999999649e-10,3.000000000000000000e+00,4.913430000000000177e+02
3.645958000000000181e-10,3.000000000000000000e+00,4.914039999999999964e+02
-3.026212999999999856e-10,3.000000000000000000e+00,4.914669999999999845e+02
-5.061425999999999723e-10,3.000000000000000000e+00,4.915280000000000200e+02
-5.252608999999999806e-10,3.000000000000000000e+00,4.915880000000000223e+02
-5.580250000000000453e-10,3.000000000000000000e+00,4.916480000000000246e+02
-4.466281999999999818e-10,3.000000000000000000e+00,4.917080000000000268e+02
-2.155082999999999888e-10,3.000000000000000000e+00,4.917669999999999959e+02
5.739439000000000259e-11,3.000000000000000000e+00,4.918260000000000218e+02
2.270682999999999985e-10,3.000000000000000000e+00,4.918849999999999909e+02
-5.122662000000000089e-11,3.000000000000000000e+00,4.919460000000000264e+02
1.343296999999999978e-10,3.000000000000000000e+00,4.920059999999999718e+02
-1.283179000000000052e-10,3.000000000000000000e+00,4.920670000000000073e+02
-3.657588999999999972e-10,3.000000000000000000e+00,4.921279999999999859e+02
-2.202106999999999983e-10,3.000000000000000000e+00,4.921870000000000118e+02
-5.389063000000000129e-10,3.000000000000000000e+00,4.922479999999999905e+02
-6.829131999999999574e-10,3.000000000000000000e+00,4.923090000000000259e+02
-5.678155999999999515e-10,3.000000000000000000e+00,4.923690000000000282e+02
-7.717995000000000085e-10,3.000000000000000000e+00,4.924300000000000068e+02
-8.465781000000000009e-10,3.000000000000000000e+00,4.924909999999999854e+02
-8.687802000000000353e-10,3.000000000000000000e+00,4.925520000000000209e+02
-7.812811999999999841e-10,3.000000000000000000e+00,4.926129999999999995e+02
-6.486072000000000347e-10,3.000000000000000000e+00,4.926739999999999782e+02
-6.227045000000000183e-10,3.000000000000000000e+00,4.927339999999999804e+02
-6.438277000000000307e-10,3.000000000000000000e+00,4.927939999999999827e+02
-4.447778999999999908e-10,3.000000000000000000e+00,4.928550000000000182e+02
-2.680845999999999864e-10,3.000000000000000000e+00,4.929159999999999968e+02
-2.863888000000000045e-11,3.000000000000000000e+00,4.929769999999999754e+02
2.026307999999999989e-10,3.000000000000000000e+00,4.930380000000000109e+02
2.668463000000000239e-10,3.000000000000000000e+00,4.930980000000000132e+02
4.624222000000000206e-10,3.000000000000000000e+00,4.931589999999999918e+02
4.248794999999999802e-10,3.000000000000000000e+00,4.932189999999999941e+02
5.803690000000000252e-10,3.000000000000000000e+00,4.932799999999999727e+02
6.764226999999999579e-10,3.000000000000000000e+00,4.933410000000000082e+02
7.948314999999999968e-10,3.000000000000000000e+00,4.934019999999999868e+02
7.332373000000000111e-10,3.000000000000000000e+00,4.934639999999999986e+02
5.832206999999999938e-10,3.000000000000000000e+00,4.935249999999999773e+02
6.377233999999999942e-10,3.000000000000000000e+00,4.935840000000000032e+02
4.894805000000000035e-10,3.000000000000000000e+00,4.936449999999999818e+02
2.806455000000000211e-10,3.000000000000000000e+00,4.937060000000000173e+02
1.979284999999999954e-10,3.000000000000000000e+00,4.937669999999999959e+02
-4.259239000000000164e-11,3.000000000000000000e+00,4.938279999999999745e+02
-3.635236999999999924e-10,3.000000000000000000e+00,4.938890000000000100e+02
-5.656572999999999549e-10,3.000000000000000000e+00,4.939499999999999886e+02
-7.623940999999999533e-10,3.000000000000000000e+00,4.940110000000000241e+02
-6.587065000000000145e-10,3.000000000000000000e+00,4.940699999999999932e+02
-5.298093999999999675e-10,3.000000000000000000e+00,4.941299999999999955e+02
-6.841457000000000356e-10,3.000000000000000000e+00,4.941909999999999741e+02
-8.151247999999999519e-10,3.000000000000000000e+00,4.942520000000000095e+02
-7.920742999999999600e-10,3.000000000000000000e+00,4.943120000000000118e+02
-8.706306000000000065e-10,3.000000000000000000e+00,4.943729999999999905e+02
-8.525912999999999486e-10,3.000000000000000000e+00,4.944340000000000259e+02
-7.458195999999999915e-10,3.000000000000000000e+00,4.944950000000000045e+02
-7.087386000000000448e-10,3.000000000000000000e+00,4.945550000000000068e+02
-7.604670000000000376e-10,3.000000000000000000e+00,4.946150000000000091e+02
-5.088408999999999484e-10,3.000000000000000000e+00,4.946759999999999877e+02
-3.064758999999999963e-10,3.000000000000000000e+00,4.947370000000000232e+02
-4.033023999999999824e-10,3.000000000000000000e+00,4.947970000000000255e+02
-2.246048999999999902e-10,3.000000000000000000e+00,4.948580000000000041e+02
1.707158000000000114e-10,3.000000000000000000e+00,4.949189999999999827e+02
1.848230999999999943e-10,3.000000000000000000e+00,4.949789999999999850e+02
4.024462000000000200e-10,3.000000000000000000e+00,4.950400000000000205e+02
1.936884999999999924e-10,3.000000000000000000e+00,4.950989999999999895e+02
4.227210000000000233e-10,3.000000000000000000e+00,4.951610000000000014e+02
5.820648000000000350e-10,3.000000000000000000e+00,4.952210000000000036e+02
6.909921999999999871e-10,3.000000000000000000e+00,4.952819999999999823e+02
6.542206999999999554e-10,3.000000000000000000e+00,4.953419999999999845e+02
7.190523999999999519e-10,3.000000000000000000e+00,4.954030000000000200e+02
8.029261999999999647e-10,3.000000000000000000e+00,4.954639999999999986e+02
7.661548999999999968e-10,3.000000000000000000e+00,4.955249999999999773e+02
7.669254000000000408e-10,3.000000000000000000e+00,4.955849999999999795e+02
6.004124999999999674e-10,3.000000000000000000e+00,4.956460000000000150e+02
3.366892999999999863e-10,3.000000000000000000e+00,4.957080000000000268e+02
4.449230000000000258e-10,3.000000000000000000e+00,4.957669999999999959e+02
2.343146000000000089e-10,3.000000000000000000e+00,4.958279999999999745e+02
-4.182149999999999744e-11,3.000000000000000000e+00,4.958890000000000100e+02
-2.548247999999999843e-10,3.000000000000000000e+00,4.959499999999999886e+02
-5.456135999999999490e-10,3.000000000000000000e+00,4.960110000000000241e+02
-7.603898000000000370e-10,3.000000000000000000e+00,4.960729999999999791e+02
-7.350271000000000001e-10,3.000000000000000000e+00,4.961320000000000050e+02
-6.223192999999999605e-10,3.000000000000000000e+00,4.961920000000000073e+02
-7.610836000000000331e-10,3.000000000000000000e+00,4.962529999999999859e+02
-8.379434999999999819e-10,3.000000000000000000e+00,4.963140000000000214e+02
-8.803441999999999759e-10,3.000000000000000000e+00,4.963750000000000000e+02
-7.916120999999999655e-10,3.000000000000000000e+00,4.964359999999999786e+02
-7.065027999999999521e-10,3.000000000000000000e+00,4.964959999999999809e+02
-7.970852000000000053e-10,3.000000000000000000e+00,4.965559999999999832e+02
-6.617900999999999768e-10,3.000000000000000000e+00,4.966170000000000186e+02
-4.811652000000000250e-10,3.000000000000000000e+00,4.966779999999999973e+02
-2.151999000000000108e-10,3.000000000000000000e+00,4.967389999999999759e+02
-3.824881999999999841e-10,3.000000000000000000e+00,4.967980000000000018e+02
-1.960041000000000097e-10,3.000000000000000000e+00,4.968589999999999804e+02
-1.557624000000000028e-10,3.000000000000000000e+00,4.969189999999999827e+02
1.098923000000000042e-10,3.000000000000000000e+00,4.969800000000000182e+02
1.118412999999999992e-12,3.000000000000000000e+00,4.970400000000000205e+02
2.933650999999999799e-10,3.000000000000000000e+00,4.971009999999999991e+02
2.967571000000000236e-10,3.000000000000000000e+00,4.971610000000000014e+02
3.450150000000000230e-10,3.000000000000000000e+00,4.972219999999999800e+02
5.150744000000000179e-10,3.000000000000000000e+00,4.972830000000000155e+02
6.987778999999999926e-10,3.000000000000000000e+00,4.973439999999999941e+02
7.724750999999999932e-10,3.000000000000000000e+00,4.974049999999999727e+02
7.970668999999999620e-10,3.000000000000000000e+00,4.974660000000000082e+02
7.013992000000000319e-10,3.000000000000000000e+00,4.975269999999999868e+02
7.458795999999999893e-10,3.000000000000000000e+00,4.975869999999999891e+02
6.187597000000000507e-10,3.000000000000000000e+00,4.976480000000000246e+02
4.097701000000000034e-10,3.000000000000000000e+00,4.977090000000000032e+02
5.563169999999999722e-10,3.000000000000000000e+00,4.977679999999999723e+02
3.339141000000000019e-10,3.000000000000000000e+00,4.978290000000000077e+02
1.091984999999999952e-10,3.000000000000000000e+00,4.978899999999999864e+02
-2.074137000000000010e-10,3.000000000000000000e+00,4.979510000000000218e+02
-4.454716999999999869e-10,3.000000000000000000e+00,4.980120000000000005e+02
-5.385980999999999953e-10,3.000000000000000000e+00,4.980729999999999791e+02
-6.758202000000000109e-10,3.000000000000000000e+00,4.981340000000000146e+02
-8.325469999999999582e-10,3.000000000000000000e+00,4.981949999999999932e+02
-8.721717000000000230e-10,3.000000000000000000e+00,4.982559999999999718e+02
-8.263792999999999775e-10,3.000000000000000000e+00,4.983170000000000073e+02
-6.350391000000000348e-10,3.000000000000000000e+00,4.983779999999999859e+02
-3.679948999999999986e-10,3.000000000000000000e+00,4.984399999999999977e+02
-1.192982999999999922e-10,3.000000000000000000e+00,4.985009999999999764e+02
-3.023129999999999878e-10,3.000000000000000000e+00,4.985600000000000023e+02
-2.714764999999999982e-10,3.000000000000000000e+00,4.986200000000000045e+02
-1.117238000000000050e-12,3.000000000000000000e+00,4.986809999999999832e+02
3.309846999999999768e-10,3.000000000000000000e+00,4.987429999999999950e+02
3.188817000000000136e-10,3.000000000000000000e+00,4.988029999999999973e+02
5.015064000000000498e-10,3.000000000000000000e+00,4.988639999999999759e+02
5.276397999999999877e-10,3.000000000000000000e+00,4.989239999999999782e+02
6.627004999999999492e-10,3.000000000000000000e+00,4.989850000000000136e+02
7.684671999999999703e-10,3.000000000000000000e+00,4.990459999999999923e+02
8.125622000000000129e-10,3.000000000000000000e+00,4.991070000000000277e+02
7.522781999999999552e-10,3.000000000000000000e+00,4.991680000000000064e+02
5.763599999999999618e-10,3.000000000000000000e+00,4.992289999999999850e+02
3.031550000000000249e-10,3.000000000000000000e+00,4.992909999999999968e+02
4.092302000000000041e-10,3.000000000000000000e+00,4.993500000000000227e+02
4.234146999999999875e-10,3.000000000000000000e+00,4.994100000000000250e+02
2.017828999999999940e-10,3.000000000000000000e+00,4.994710000000000036e+02
3.278239999999999942e-10,3.000000000000000000e+00,4.995310000000000059e+02
1.682490000000000050e-10,3.000000000000000000e+00,4.995910000000000082e+02
-9.108281000000000375e-11,3.000000000000000000e+00,4.996519999999999868e+02
-1.382625999999999977e-10,3.000000000000000000e+00,4.997130000000000223e+02
-1.712577000000000020e-10,3.000000000000000000e+00,4.997730000000000246e+02
-4.490946999999999960e-10,3.000000000000000000e+00,4.998340000000000032e+02
-6.444440999999999625e-10,3.000000000000000000e+00,4.998949999999999818e+02
-7.757305000000000232e-10,3.000000000000000000e+00,4.999560000000000173e+02
-7.736491000000000349e-10,3.000000000000000000e+00,5.000160000000000196e+02
-7.491344999999999632e-10,3.000000000000000000e+00,5.000760000000000218e+02
-8.324697999999999577e-10,3.000000000000000000e+00,5.001370000000000005e+02
-8.566765000000000040e-10,3.000000000000000000e+00,5.001970000000000027e+02
-8.771825999999999648e-10,3.000000000000000000e+00,5.002579999999999814e+02
-7.251584000000000133e-10,3.000000000000000000e+00,5.003190000000000168e+02
1.432720000000000042e-10,3.000000000000000000e+00,5.003829999999999814e+02
-2.260696000000000028e-10,3.000000000000000000e+00,5.004420000000000073e+02
-4.012981999999999946e-10,3.000000000000000000e+00,5.005009999999999764e+02
-1.572270999999999895e-10,3.000000000000000000e+00,5.005620000000000118e+02
1.034938000000000056e-10,3.000000000000000000e+00,5.006229999999999905e+02
3.774694000000000055e-10,3.000000000000000000e+00,5.006840000000000259e+02
3.884935999999999787e-10,3.000000000000000000e+00,5.007450000000000045e+02
2.881228999999999771e-10,3.000000000000000000e+00,5.008039999999999736e+02
4.808466000000000009e-10,3.000000000000000000e+00,5.008650000000000091e+02
6.689448999999999778e-10,3.000000000000000000e+00,5.009259999999999877e+02
7.448006999999999673e-10,3.000000000000000000e+00,5.009870000000000232e+02
8.198085000000000233e-10,3.000000000000000000e+00,5.010480000000000018e+02
7.358585000000000186e-10,3.000000000000000000e+00,5.011089999999999804e+02
6.078899999999999553e-10,3.000000000000000000e+00,5.011700000000000159e+02
4.511671999999999907e-10,3.000000000000000000e+00,5.012309999999999945e+02
5.872300000000000494e-10,3.000000000000000000e+00,5.012909999999999968e+02
3.909603999999999851e-10,3.000000000000000000e+00,5.013519999999999754e+02
1.286250000000000082e-10,3.000000000000000000e+00,5.014130000000000109e+02
-1.182960999999999923e-10,3.000000000000000000e+00,5.014739999999999895e+02
-3.582814000000000094e-10,3.000000000000000000e+00,5.015350000000000250e+02
-2.037131999999999992e-10,3.000000000000000000e+00,5.015939999999999941e+02
-4.830925000000000045e-10,3.000000000000000000e+00,5.016549999999999727e+02
-7.933074000000000227e-10,3.000000000000000000e+00,5.017169999999999845e+02
-6.827585999999999960e-10,3.000000000000000000e+00,5.017760000000000105e+02
-4.322890999999999853e-10,3.000000000000000000e+00,5.018349999999999795e+02
-4.027631999999999994e-10,3.000000000000000000e+00,5.018949999999999818e+02
-5.654256000000000249e-10,3.000000000000000000e+00,5.019560000000000173e+02
-7.580768999999999757e-10,3.000000000000000000e+00,5.020169999999999959e+02
-8.241443000000000364e-10,3.000000000000000000e+00,5.020779999999999745e+02
-7.959286999999999586e-10,3.000000000000000000e+00,5.021379999999999768e+02
-8.583730999999999586e-10,3.000000000000000000e+00,5.021990000000000123e+02
-7.453568000000000125e-10,3.000000000000000000e+00,5.022610000000000241e+02
-2.060257000000000106e-10,3.000000000000000000e+00,5.023229999999999791e+02
-3.578959000000000110e-10,3.000000000000000000e+00,5.023829999999999814e+02
2.300747000000000120e-10,3.000000000000000000e+00,5.024529999999999745e+02
-3.451760000000000083e-10,3.000000000000000000e+00,5.025149999999999864e+02
-5.766813000000000194e-10,3.000000000000000000e+00,5.025769999999999982e+02
-7.613149999999999709e-10,3.000000000000000000e+00,5.026379999999999768e+02
-8.377896999999999654e-10,3.000000000000000000e+00,5.026990000000000123e+02
-8.858170000000000234e-10,3.000000000000000000e+00,5.027599999999999909e+02
-8.727881999999999867e-10,3.000000000000000000e+00,5.028199999999999932e+02
-8.485821000000000283e-10,3.000000000000000000e+00,5.028809999999999718e+02
-5.998084000000000274e-10,3.000000000000000000e+00,5.029420000000000073e+02
-4.217274999999999791e-10,3.000000000000000000e+00,5.030029999999999859e+02
-1.622380999999999890e-10,3.000000000000000000e+00,5.030640000000000214e+02
4.590808000000000283e-11,3.000000000000000000e+00,5.031250000000000000e+02
3.318327999999999938e-10,3.000000000000000000e+00,5.031859999999999786e+02
5.978681000000000398e-10,3.000000000000000000e+00,5.032479999999999905e+02
7.535114999999999782e-10,3.000000000000000000e+00,5.033090000000000259e+02
6.954630999999999494e-10,3.000000000000000000e+00,5.033690000000000282e+02
7.498883999999999889e-10,3.000000000000000000e+00,5.034289999999999736e+02
7.871225999999999677e-10,3.000000000000000000e+00,5.034900000000000091e+02
7.219820999999999692e-10,3.000000000000000000e+00,5.035520000000000209e+02
6.970048999999999823e-10,3.000000000000000000e+00,5.036120000000000232e+02
6.810474999999999687e-10,3.000000000000000000e+00,5.036720000000000255e+02
5.178493000000000100e-10,3.000000000000000000e+00,5.037330000000000041e+02
5.580130000000000458e-10,3.000000000000000000e+00,5.037930000000000064e+02
4.372137000000000243e-10,3.000000000000000000e+00,5.038539999999999850e+02
3.528010000000000207e-10,3.000000000000000000e+00,5.039139999999999873e+02
9.840595999999999361e-11,3.000000000000000000e+00,5.039750000000000227e+02
-1.581524000000000070e-10,3.000000000000000000e+00,5.040360000000000014e+02
-4.096240999999999917e-10,3.000000000000000000e+00,5.040969999999999800e+02
-6.516909000000000289e-10,3.000000000000000000e+00,5.041580000000000155e+02
-7.706429000000000334e-10,3.000000000000000000e+00,5.042189999999999941e+02
-8.854317999999999657e-10,3.000000000000000000e+00,5.042810000000000059e+02
-8.313134000000000464e-10,3.000000000000000000e+00,5.043419999999999845e+02
-7.389581000000000148e-10,3.000000000000000000e+00,5.044030000000000200e+02
-7.398826000000000357e-10,3.000000000000000000e+00,5.044619999999999891e+02
-5.536304000000000034e-10,3.000000000000000000e+00,5.045240000000000009e+02
-5.278047999999999556e-10,3.000000000000000000e+00,5.045840000000000032e+02
4.600321000000000104e-10,3.000000000000000000e+00,5.046480000000000246e+02
6.299369000000000439e-10,3.000000000000000000e+00,5.047090000000000032e+02
6.768846999999999921e-10,3.000000000000000000e+00,5.047699999999999818e+02
6.801998000000000275e-10,3.000000000000000000e+00,5.048299999999999841e+02
7.806476000000000495e-10,3.000000000000000000e+00,5.048910000000000196e+02
8.137187999999999880e-10,3.000000000000000000e+00,5.049519999999999982e+02
7.862743999999999706e-10,3.000000000000000000e+00,5.050120000000000005e+02
7.388647000000000200e-10,3.000000000000000000e+00,5.050729999999999791e+02
7.075666000000000203e-10,3.000000000000000000e+00,5.051329999999999814e+02
4.409913999999999750e-10,3.000000000000000000e+00,5.051949999999999932e+02
2.875062999999999815e-10,3.000000000000000000e+00,5.052549999999999955e+02
2.013204000000000072e-10,3.000000000000000000e+00,5.053159999999999741e+02
-6.271321000000000072e-11,3.000000000000000000e+00,5.053770000000000095e+02
-3.131059000000000034e-10,3.000000000000000000e+00,5.054379999999999882e+02
-5.479259000000000259e-10,3.000000000000000000e+00,5.054990000000000236e+02
-5.581022000000000458e-10,3.000000000000000000e+00,5.055590000000000259e+02
-7.300155000000000419e-10,3.000000000000000000e+00,5.056200000000000045e+02
-8.809598999999999948e-10,3.000000000000000000e+00,5.056820000000000164e+02
-7.927674999999999717e-10,3.000000000000000000e+00,5.057429999999999950e+02
-8.437251000000000315e-10,3.000000000000000000e+00,5.058029999999999973e+02
-4.086991000000000182e-10,3.000000000000000000e+00,5.058650000000000091e+02
-2.349351000000000069e-10,3.000000000000000000e+00,5.059259999999999877e+02
5.855071999999999631e-11,3.000000000000000000e+00,5.059870000000000232e+02
9.092828000000000522e-11,3.000000000000000000e+00,5.060480000000000018e+02
3.504112999999999829e-10,3.000000000000000000e+00,5.061089999999999804e+02
4.944142000000000482e-10,3.000000000000000000e+00,5.061689999999999827e+02
6.947693999999999852e-10,3.000000000000000000e+00,5.062309999999999945e+02
7.734779999999999836e-10,3.000000000000000000e+00,5.062919999999999732e+02
7.813407000000000293e-10,3.000000000000000000e+00,5.063530000000000086e+02
6.270850000000000116e-10,3.000000000000000000e+00,5.064139999999999873e+02
4.791503999999999670e-10,3.000000000000000000e+00,5.064750000000000227e+02
2.489614999999999989e-10,3.000000000000000000e+00,5.065369999999999777e+02
3.842535000000000214e-10,3.000000000000000000e+00,5.065960000000000036e+02
1.209161000000000050e-10,3.000000000000000000e+00,5.066569999999999823e+02
-1.847486000000000014e-10,3.000000000000000000e+00,5.067180000000000177e+02
-4.857132999999999878e-10,3.000000000000000000e+00,5.067789999999999964e+02
-5.745221999999999747e-10,3.000000000000000000e+00,5.068399999999999750e+02
-7.324053000000000082e-10,3.000000000000000000e+00,5.069010000000000105e+02
-7.002578999999999709e-10,3.000000000000000000e+00,5.069610000000000127e+02
-7.943863999999999732e-10,3.000000000000000000e+00,5.070219999999999914e+02
-8.805747999999999689e-10,3.000000000000000000e+00,5.070830000000000268e+02
-8.369413000000000079e-10,3.000000000000000000e+00,5.071419999999999959e+02
-8.820389000000000487e-10,3.000000000000000000e+00,5.072029999999999745e+02
-6.844544000000000058e-10,3.000000000000000000e+00,5.072649999999999864e+02
-7.276258000000000042e-10,3.000000000000000000e+00,5.073249999999999886e+02
-5.251836000000000516e-10,3.000000000000000000e+00,5.073860000000000241e+02
-1.931074999999999908e-11,3.000000000000000000e+00,5.074479999999999791e+02
2.733989000000000184e-10,3.000000000000000000e+00,5.075090000000000146e+02
5.460638999999999759e-10,3.000000000000000000e+00,5.075710000000000264e+02
6.684818000000000066e-10,3.000000000000000000e+00,5.076320000000000050e+02
7.141188999999999709e-10,3.000000000000000000e+00,5.076920000000000073e+02
7.879707000000000364e-10,3.000000000000000000e+00,5.077529999999999859e+02
7.680811999999999677e-10,3.000000000000000000e+00,5.078129999999999882e+02
8.108658000000000187e-10,3.000000000000000000e+00,5.078740000000000236e+02
7.182813000000000268e-10,3.000000000000000000e+00,5.079350000000000023e+02
5.982534000000000261e-10,3.000000000000000000e+00,5.079959999999999809e+02
6.461261000000000194e-10,3.000000000000000000e+00,5.080559999999999832e+02
4.966497999999999738e-10,3.000000000000000000e+00,5.081159999999999854e+02
3.190356999999999905e-10,3.000000000000000000e+00,5.081770000000000209e+02
2.027078999999999934e-10,3.000000000000000000e+00,5.082379999999999995e+02
-5.469569000000000238e-11,3.000000000000000000e+00,5.082989999999999782e+02
7.042251000000000221e-11,3.000000000000000000e+00,5.083580000000000041e+02
4.868328999999999945e-11,3.000000000000000000e+00,5.084189999999999827e+02
-2.625339000000000254e-10,3.000000000000000000e+00,5.084800000000000182e+02
-4.597335000000000027e-10,3.000000000000000000e+00,5.085409999999999968e+02
-6.691906000000000280e-10,3.000000000000000000e+00,5.086019999999999754e+02
-7.929218000000000442e-10,3.000000000000000000e+00,5.086630000000000109e+02
-7.860605999999999563e-10,3.000000000000000000e+00,5.087219999999999800e+02
-6.716571000000000421e-10,3.000000000000000000e+00,5.087819999999999823e+02
-8.192094000000000228e-10,3.000000000000000000e+00,5.088430000000000177e+02
-8.663899000000000131e-10,3.000000000000000000e+00,5.089039999999999964e+02
-3.756267000000000073e-10,3.000000000000000000e+00,5.089680000000000177e+02
3.580935000000000311e-11,3.000000000000000000e+00,5.090289999999999964e+02
3.134081000000000212e-10,3.000000000000000000e+00,5.090910000000000082e+02
5.011982000000000322e-10,3.000000000000000000e+00,5.091510000000000105e+02
6.129776000000000485e-10,3.000000000000000000e+00,5.092119999999999891e+02
5.742016999999999653e-10,3.000000000000000000e+00,5.092719999999999914e+02
6.780411000000000069e-10,3.000000000000000000e+00,5.093330000000000268e+02
7.680814000000000314e-10,3.000000000000000000e+00,5.093940000000000055e+02
7.815719000000000067e-10,3.000000000000000000e+00,5.094549999999999841e+02
7.993027999999999832e-10,3.000000000000000000e+00,5.095149999999999864e+02
7.578282000000000032e-10,3.000000000000000000e+00,5.095760000000000218e+02
6.025704999999999718e-10,3.000000000000000000e+00,5.096370000000000005e+02
4.250335999999999890e-10,3.000000000000000000e+00,5.096979999999999791e+02
5.049754999999999588e-10,3.000000000000000000e+00,5.097570000000000050e+02
6.219197999999999972e-10,3.000000000000000000e+00,5.098170000000000073e+02
5.679573999999999685e-10,3.000000000000000000e+00,5.098770000000000095e+02
3.822489000000000096e-10,3.000000000000000000e+00,5.099379999999999882e+02
1.772682999999999999e-10,3.000000000000000000e+00,5.099990000000000236e+02
-6.325274999999999904e-11,3.000000000000000000e+00,5.100600000000000023e+02
-3.930494000000000179e-10,3.000000000000000000e+00,5.101209999999999809e+02
-6.723508000000000064e-10,3.000000000000000000e+00,5.101829999999999927e+02
-8.548258999999999690e-10,3.000000000000000000e+00,5.102440000000000282e+02
-8.810375000000000194e-10,3.000000000000000000e+00,5.103050000000000068e+02
-8.071069999999999923e-10,3.000000000000000000e+00,5.103659999999999854e+02
-6.346538000000000485e-10,3.000000000000000000e+00,5.104270000000000209e+02
-4.336766999999999775e-10,3.000000000000000000e+00,5.104879999999999995e+02
-2.984582999999999970e-10,3.000000000000000000e+00,5.105489999999999782e+02
-4.157141999999999995e-10,3.000000000000000000e+00,5.106089999999999804e+02
-2.064112999999999891e-10,3.000000000000000000e+00,5.106689999999999827e+02
1.920695000000000107e-10,3.000000000000000000e+00,5.107309999999999945e+02
5.357340000000000031e-10,3.000000000000000000e+00,5.107919999999999732e+02
5.703473999999999985e-10,3.000000000000000000e+00,5.108530000000000086e+02
7.548990999999999704e-10,3.000000000000000000e+00,5.109150000000000205e+02
7.764844999999999773e-10,3.000000000000000000e+00,5.109759999999999991e+02
7.496569000000000192e-10,3.000000000000000000e+00,5.110369999999999777e+02
5.899280000000000333e-10,3.000000000000000000e+00,5.110980000000000132e+02
-5.693133000000000274e-11,3.000000000000000000e+00,5.111610000000000014e+02
-3.609023000000000246e-10,3.000000000000000000e+00,5.112219999999999800e+02
-5.717468999999999584e-10,3.000000000000000000e+00,5.112830000000000155e+02
-7.849816000000000058e-10,3.000000000000000000e+00,5.113439999999999941e+02
-8.401792000000000428e-10,3.000000000000000000e+00,5.114049999999999727e+02
-8.489675000000000464e-10,3.000000000000000000e+00,5.114660000000000082e+02
-7.222292999999999805e-10,3.000000000000000000e+00,5.115269999999999868e+02
-5.609543000000000385e-10,3.000000000000000000e+00,5.115880000000000223e+02
-3.415524999999999949e-10,3.000000000000000000e+00,5.116490000000000009e+02
-8.129216999999999691e-11,3.000000000000000000e+00,5.117099999999999795e+02
-3.659133999999999784e-10,3.000000000000000000e+00,5.117690000000000055e+02
-5.643464000000000107e-10,3.000000000000000000e+00,5.118279999999999745e+02
-6.184645000000000412e-10,3.000000000000000000e+00,5.118879999999999768e+02
-5.348972999999999495e-10,3.000000000000000000e+00,5.119479999999999791e+02
-4.891047999999999755e-10,3.000000000000000000e+00,5.120090000000000146e+02
-2.699345000000000050e-10,3.000000000000000000e+00,5.120700000000000500e+02
9.290106999999999766e-12,3.000000000000000000e+00,5.121309999999999718e+02
3.107100999999999857e-10,3.000000000000000000e+00,5.121920000000000073e+02
2.151193999999999923e-10,3.000000000000000000e+00,5.122519999999999527e+02
4.822343000000000250e-10,3.000000000000000000e+00,5.123129999999999882e+02
6.374922000000000167e-10,3.000000000000000000e+00,5.123740000000000236e+02
7.569032999999999581e-10,3.000000000000000000e+00,5.124349999999999454e+02
8.012296000000000101e-10,3.000000000000000000e+00,5.124959999999999809e+02
7.305387000000000428e-10,3.000000000000000000e+00,5.125570000000000164e+02
5.389718000000000061e-10,3.000000000000000000e+00,5.126190000000000282e+02
2.646106000000000147e-10,3.000000000000000000e+00,5.126801000000000386e+02
2.691588999999999896e-10,3.000000000000000000e+00,5.127400999999999840e+02
2.461863000000000146e-10,3.000000000000000000e+00,5.127999999999999545e+02
2.454153999999999981e-10,3.000000000000000000e+00,5.128600000000000136e+02
1.733368000000000068e-10,3.000000000000000000e+00,5.129199999999999591e+02
-1.125140999999999961e-10,3.000000000000000000e+00,5.129819999999999709e+02
8.133742000000000381e-12,3.000000000000000000e+00,5.130410000000000537e+02
-2.899012000000000225e-10,3.000000000000000000e+00,5.131020999999999503e+02
-5.948742999999999586e-10,3.000000000000000000e+00,5.131639999999999873e+02
-7.810500000000000067e-10,3.000000000000000000e+00,5.132250000000000227e+02
-8.909050000000000373e-10,3.000000000000000000e+00,5.132859999999999445e+02
-8.260710999999999599e-10,3.000000000000000000e+00,5.133469999999999800e+02
-5.976498000000000386e-10,3.000000000000000000e+00,5.134089999999999918e+02
-2.617627000000000167e-10,3.000000000000000000e+00,5.134700000000000273e+02
1.991617000000000124e-10,3.000000000000000000e+00,5.135320000000000391e+02
3.925020999999999861e-10,3.000000000000000000e+00,5.135929999999999609e+02
5.605567999999999889e-10,3.000000000000000000e+00,5.136540999999999713e+02
7.185901000000000289e-10,3.000000000000000000e+00,5.137150000000000318e+02
6.426571000000000389e-10,3.000000000000000000e+00,5.137749999999999773e+02
6.243096999999999953e-10,3.000000000000000000e+00,5.138350000000000364e+02
6.876002000000000468e-10,3.000000000000000000e+00,5.138949999999999818e+02
7.933661000000000196e-10,3.000000000000000000e+00,5.139569999999999936e+02
6.808930999999999676e-10,3.000000000000000000e+00,5.140180000000000291e+02
7.524322000000000355e-10,3.000000000000000000e+00,5.140779999999999745e+02
7.384021000000000014e-10,3.000000000000000000e+00,5.141380000000000337e+02
6.087375000000000395e-10,3.000000000000000000e+00,5.141989999999999554e+02
4.451539999999999912e-10,3.000000000000000000e+00,5.142599999999999909e+02
4.897887999999999496e-10,3.000000000000000000e+00,5.143200000000000500e+02
3.299824000000000226e-10,3.000000000000000000e+00,5.143809999999999718e+02
6.294481999999999512e-11,3.000000000000000000e+00,5.144420000000000073e+02
-2.143517999999999939e-10,3.000000000000000000e+00,5.145019999999999527e+02
-4.790832999999999807e-10,3.000000000000000000e+00,5.145639999999999645e+02
-6.385845999999999994e-10,3.000000000000000000e+00,5.146240000000000236e+02
-8.009384999999999634e-10,3.000000000000000000e+00,5.146860000000000355e+02
-8.419516999999999971e-10,3.000000000000000000e+00,5.147459999999999809e+02
-8.727111000000000181e-10,3.000000000000000000e+00,5.148070000000000164e+02
-7.364911999999999765e-10,3.000000000000000000e+00,5.148690000000000282e+02
-4.783893000000000243e-10,3.000000000000000000e+00,5.149301000000000386e+02
-2.596042999999999883e-10,3.000000000000000000e+00,5.149909999999999854e+02
9.131369999999999612e-11,3.000000000000000000e+00,5.150520000000000209e+02
-7.643540999999999651e-11,3.000000000000000000e+00,5.151119999999999663e+02
1.248475999999999981e-10,3.000000000000000000e+00,5.151730000000000018e+02
4.937204999999999806e-10,3.000000000000000000e+00,5.152340000000000373e+02
5.250185999999999803e-10,3.000000000000000000e+00,5.152949999999999591e+02
6.815868999999999637e-10,3.000000000000000000e+00,5.153559999999999945e+02
7.739398999999999859e-10,3.000000000000000000e+00,5.154171000000000049e+02
7.730919999999999810e-10,3.000000000000000000e+00,5.154779999999999518e+02
6.845165999999999810e-10,3.000000000000000000e+00,5.155389999999999873e+02
4.301213999999999908e-10,3.000000000000000000e+00,5.156000000000000227e+02
4.940285000000000379e-10,3.000000000000000000e+00,5.156599999999999682e+02
2.504259999999999994e-10,3.000000000000000000e+00,5.157210000000000036e+02
-4.769245999999999601e-10,3.000000000000000000e+00,5.157839999999999918e+02
-4.044590000000000092e-10,3.000000000000000000e+00,5.158440000000000509e+02
-6.092136000000000189e-10,3.000000000000000000e+00,5.159049999999999727e+02
-7.792768000000000360e-10,3.000000000000000000e+00,5.159660000000000082e+02
-8.855088000000000058e-10,3.000000000000000000e+00,5.160270000000000437e+02
-7.701798999999999906e-10,3.000000000000000000e+00,5.160891000000000304e+02
-5.795328000000000276e-10,3.000000000000000000e+00,5.161499999999999773e+02
-7.242333000000000079e-10,3.000000000000000000e+00,5.162089999999999463e+02
-7.748827999999999786e-10,3.000000000000000000e+00,5.162690000000000055e+02
-6.960949000000000340e-10,3.000000000000000000e+00,5.163289999999999509e+02
-3.537327999999999905e-10,3.000000000000000000e+00,5.163911000000000513e+02
-8.183177999999999687e-11,3.000000000000000000e+00,5.164519999999999982e+02
2.319247999999999910e-10,3.000000000000000000e+00,5.165130000000000337e+02
1.368734999999999927e-10,3.000000000000000000e+00,5.165729999999999791e+02
2.881997000000000052e-10,3.000000000000000000e+00,5.166340000000000146e+02
4.277317000000000047e-10,3.000000000000000000e+00,5.166939999999999600e+02
5.355025999999999619e-10,3.000000000000000000e+00,5.167549999999999955e+02
3.629766000000000243e-10,3.000000000000000000e+00,5.168139999999999645e+02
5.593233000000000056e-10,3.000000000000000000e+00,5.168750000000000000e+02
6.448155999999999958e-10,3.000000000000000000e+00,5.169360000000000355e+02
7.817261000000000474e-10,3.000000000000000000e+00,5.169969999999999573e+02
7.883557000000000304e-10,3.000000000000000000e+00,5.170579999999999927e+02
6.970050000000000141e-10,3.000000000000000000e+00,5.171190000000000282e+02
5.326506000000000011e-10,3.000000000000000000e+00,5.171801000000000386e+02
3.447063999999999813e-10,3.000000000000000000e+00,5.172409999999999854e+02
4.767606000000000007e-10,3.000000000000000000e+00,5.173010000000000446e+02
4.420702000000000168e-10,3.000000000000000000e+00,5.173609999999999900e+02
1.783475999999999943e-10,3.000000000000000000e+00,5.174220000000000255e+02
-1.187586000000000049e-10,3.000000000000000000e+00,5.174829999999999472e+02
-4.847108999999999500e-10,3.000000000000000000e+00,5.175439999999999827e+02
-7.061173000000000055e-10,3.000000000000000000e+00,5.176050000000000182e+02
-8.139681000000000484e-10,3.000000000000000000e+00,5.176671000000000049e+02
-8.811147000000000199e-10,3.000000000000000000e+00,5.177279999999999518e+02
-8.209056999999999852e-10,3.000000000000000000e+00,5.177889999999999873e+02
-8.714004999999999626e-10,3.000000000000000000e+00,5.178479999999999563e+02
-7.260839000000000428e-10,3.000000000000000000e+00,5.179089999999999918e+02
-5.320451999999999568e-10,3.000000000000000000e+00,5.179700000000000273e+02
-2.900556000000000235e-10,3.000000000000000000e+00,5.180320000000000391e+02
-3.125994000000000140e-11,3.000000000000000000e+00,5.180929999999999609e+02
2.643023999999999971e-10,3.000000000000000000e+00,5.181540999999999713e+02
4.517068999999999780e-10,3.000000000000000000e+00,5.182150000000000318e+02
6.820497999999999746e-10,3.000000000000000000e+00,5.182759999999999536e+02
7.633017999999999955e-10,3.000000000000000000e+00,5.183369999999999891e+02
7.701632000000000438e-10,3.000000000000000000e+00,5.183990000000000009e+02
4.364430000000000199e-10,3.000000000000000000e+00,5.184610000000000127e+02
2.760199000000000138e-10,3.000000000000000000e+00,5.185220000000000482e+02
-1.880636000000000050e-10,3.000000000000000000e+00,5.185829999999999700e+02
-4.809331999999999993e-10,3.000000000000000000e+00,5.186449999999999818e+02
-5.917905999999999644e-10,3.000000000000000000e+00,5.187050000000000409e+02
-8.118859000000000119e-10,3.000000000000000000e+00,5.187670000000000528e+02
-7.708739999999999790e-10,3.000000000000000000e+00,5.188260000000000218e+02
-7.611604000000000095e-10,3.000000000000000000e+00,5.188859999999999673e+02
-8.562910999999999859e-10,3.000000000000000000e+00,5.189470000000000027e+02
-8.495063999999999855e-10,3.000000000000000000e+00,5.190080000000000382e+02
-7.536820999999999734e-10,3.000000000000000000e+00,5.190689999999999600e+02
-5.567908999999999741e-10,3.000000000000000000e+00,5.191299999999999955e+02
-3.982916000000000208e-10,3.000000000000000000e+00,5.191910000000000309e+02
-4.613521999999999922e-10,3.000000000000000000e+00,5.192509999999999764e+02
-2.383271999999999791e-10,3.000000000000000000e+00,5.193120000000000118e+02
5.975180000000000395e-12,3.000000000000000000e+00,5.193730000000000473e+02
3.679103999999999975e-10,3.000000000000000000e+00,5.194339999999999691e+02
5.564713000000000448e-10,3.000000000000000000e+00,5.194950000000000045e+02
6.889877000000000071e-10,3.000000000000000000e+00,5.195570000000000164e+02
6.304769000000000234e-10,3.000000000000000000e+00,5.196159999999999854e+02
7.287657000000000325e-10,3.000000000000000000e+00,5.196770000000000209e+02
7.784115999999999965e-10,3.000000000000000000e+00,5.197380000000000564e+02
7.868912000000000299e-10,3.000000000000000000e+00,5.197980000000000018e+02
7.593701999999999964e-10,3.000000000000000000e+00,5.198579999999999472e+02
7.343934999999999621e-10,3.000000000000000000e+00,5.199171000000000049e+02
7.286888000000000242e-10,3.000000000000000000e+00,5.199770999999999503e+02
7.989166000000000203e-10,3.000000000000000000e+00,5.200380000000000109e+02
7.044823000000000417e-10,3.000000000000000000e+00,5.200990000000000464e+02
5.351171000000000153e-10,3.000000000000000000e+00,5.201609999999999445e+02
6.057310000000000458e-10,3.000000000000000000e+00,5.202200000000000273e+02
6.657836999999999908e-10,3.000000000000000000e+00,5.202799999999999727e+02
4.876300000000000004e-10,3.000000000000000000e+00,5.203410000000000082e+02
2.464944999999999805e-10,3.000000000000000000e+00,5.204020000000000437e+02
-7.288917000000000535e-11,3.000000000000000000e+00,5.204629999999999654e+02
5.076468000000000135e-11,3.000000000000000000e+00,5.205230000000000246e+02
-1.967748999999999943e-10,3.000000000000000000e+00,5.205839999999999463e+02
-4.639731000000000074e-10,3.000000000000000000e+00,5.206449999999999818e+02
-6.871523999999999897e-10,3.000000000000000000e+00,5.207060999999999922e+02
-8.096504000000000148e-10,3.000000000000000000e+00,5.207670000000000528e+02
-7.775804999999999702e-10,3.000000000000000000e+00,5.208269999999999982e+02
-8.710920999999999847e-10,3.000000000000000000e+00,5.208880000000000337e+02
-8.438016000000000157e-10,3.000000000000000000e+00,5.209489999999999554e+02
-7.217663999999999696e-10,3.000000000000000000e+00,5.210099999999999909e+02
-5.691254999999999906e-10,3.000000000000000000e+00,5.210710000000000264e+02
-3.592834000000000231e-10,3.000000000000000000e+00,5.211319999999999482e+02
-3.611332999999999900e-10,3.000000000000000000e+00,5.211920000000000073e+02
-1.460487000000000015e-10,3.000000000000000000e+00,5.212531000000000176e+02
1.512121000000000108e-10,3.000000000000000000e+00,5.213139999999999645e+02
3.450918999999999796e-10,3.000000000000000000e+00,5.213750000000000000e+02
6.460483000000000344e-10,3.000000000000000000e+00,5.214360000000000355e+02
7.340844999999999997e-10,3.000000000000000000e+00,5.214969999999999573e+02
7.964498000000000138e-10,3.000000000000000000e+00,5.215579999999999927e+02
7.625306999999999671e-10,3.000000000000000000e+00,5.216190000000000282e+02
6.840536999999999702e-10,3.000000000000000000e+00,5.216801000000000386e+02
4.793044999999999758e-10,3.000000000000000000e+00,5.217409999999999854e+02
6.627771999999999971e-10,3.000000000000000000e+00,5.217999999999999545e+02
7.407142000000000145e-10,3.000000000000000000e+00,5.218590000000000373e+02
5.602479999999999869e-10,3.000000000000000000e+00,5.219210000000000491e+02
3.716106999999999873e-10,3.000000000000000000e+00,5.219819999999999709e+02
4.468498999999999812e-10,3.000000000000000000e+00,5.220410000000000537e+02
2.887396000000000045e-10,3.000000000000000000e+00,5.221020999999999503e+02
-5.511404000000000009e-12,3.000000000000000000e+00,5.221630000000000109e+02
-3.103302000000000147e-10,3.000000000000000000e+00,5.222240000000000464e+02
-1.169082999999999881e-10,3.000000000000000000e+00,5.222839999999999918e+02
-4.147118999999999935e-10,3.000000000000000000e+00,5.223450000000000273e+02
-6.723510999999999986e-10,3.000000000000000000e+00,5.224059999999999491e+02
-7.676357999999999518e-10,3.000000000000000000e+00,5.224669999999999845e+02
-8.499694000000000283e-10,3.000000000000000000e+00,5.225280000000000200e+02
-8.638447999999999657e-10,3.000000000000000000e+00,5.225891000000000304e+02
-7.607745999999999673e-10,3.000000000000000000e+00,5.226499999999999773e+02
-5.530904999999999524e-10,3.000000000000000000e+00,5.227110000000000127e+02
-3.638316000000000178e-10,3.000000000000000000e+00,5.227720000000000482e+02
-3.071694000000000002e-10,3.000000000000000000e+00,5.228319999999999936e+02
-3.084028999999999835e-10,3.000000000000000000e+00,5.228920000000000528e+02
-3.125986999999999976e-11,3.000000000000000000e+00,5.229529999999999745e+02
2.456464000000000152e-10,3.000000000000000000e+00,5.230140000000000100e+02
4.521689000000000121e-10,3.000000000000000000e+00,5.230750000000000455e+02
6.081206999999999802e-10,3.000000000000000000e+00,5.231359999999999673e+02
7.588300999999999850e-10,3.000000000000000000e+00,5.231979999999999791e+02
7.904371000000000187e-10,3.000000000000000000e+00,5.232590000000000146e+02
7.665394000000000382e-10,3.000000000000000000e+00,5.233180999999999585e+02
7.871221000000000151e-10,3.000000000000000000e+00,5.233790000000000191e+02
6.994718000000000205e-10,3.000000000000000000e+00,5.234400000000000546e+02
4.859340999999999588e-10,3.000000000000000000e+00,5.235009999999999764e+02
2.578267999999999911e-10,3.000000000000000000e+00,5.235620000000000118e+02
-8.568630000000000012e-11,3.000000000000000000e+00,5.236240000000000236e+02
-1.589230000000000053e-10,3.000000000000000000e+00,5.236839999999999691e+02
-1.149809999999999956e-10,3.000000000000000000e+00,5.237440000000000282e+02
-4.585767999999999958e-10,3.000000000000000000e+00,5.238051000000000386e+02
-3.703844000000000243e-10,3.000000000000000000e+00,5.238650999999999840e+02
-6.367343999999999886e-10,3.000000000000000000e+00,5.239260000000000446e+02
-7.759614000000000084e-10,3.000000000000000000e+00,5.239869999999999663e+02
-8.690874000000000443e-10,3.000000000000000000e+00,5.240489999999999782e+02
-6.866896000000000106e-10,3.000000000000000000e+00,5.241100000000000136e+02
-1.824359000000000038e-10,3.000000000000000000e+00,5.241730000000000018e+02
-1.955411999999999989e-10,3.000000000000000000e+00,5.242329999999999472e+02
-1.003336000000000013e-10,3.000000000000000000e+00,5.242930000000000064e+02
2.350853000000000133e-10,3.000000000000000000e+00,5.243540000000000418e+02
4.258812000000000017e-10,3.000000000000000000e+00,5.244149999999999636e+02
6.280867000000000330e-10,3.000000000000000000e+00,5.244770999999999503e+02
7.334683000000000282e-10,3.000000000000000000e+00,5.245380000000000109e+02
8.025401000000000336e-10,3.000000000000000000e+00,5.245990000000000464e+02
6.423484999999999972e-10,3.000000000000000000e+00,5.246609999999999445e+02
4.594153999999999829e-10,3.000000000000000000e+00,5.247219999999999800e+02
1.861815000000000100e-11,3.000000000000000000e+00,5.247830000000000155e+02
1.501328999999999965e-10,3.000000000000000000e+00,5.248429999999999609e+02
-1.526787000000000086e-10,3.000000000000000000e+00,5.249040999999999713e+02
-4.117054999999999800e-10,3.000000000000000000e+00,5.249650000000000318e+02
-6.652590000000000288e-10,3.000000000000000000e+00,5.250259999999999536e+02
-7.953888000000000110e-10,3.000000000000000000e+00,5.250869999999999891e+02
-8.653108000000000307e-10,3.000000000000000000e+00,5.251490000000000009e+02
-8.198263000000000106e-10,3.000000000000000000e+00,5.252100000000000364e+02
-7.405767000000000240e-10,3.000000000000000000e+00,5.252699999999999818e+02
-6.746636999999999643e-10,3.000000000000000000e+00,5.253310999999999922e+02
-4.961975000000000332e-10,3.000000000000000000e+00,5.253920000000000528e+02
-3.030064999999999917e-10,3.000000000000000000e+00,5.254529999999999745e+02
-1.368308000000000070e-11,3.000000000000000000e+00,5.255140000000000100e+02
3.459399000000000163e-10,3.000000000000000000e+00,5.255750000000000455e+02
4.935659000000000192e-10,3.000000000000000000e+00,5.256359999999999673e+02
6.333291000000000479e-10,3.000000000000000000e+00,5.256970000000000027e+02
7.486547999999999736e-10,3.000000000000000000e+00,5.257580000000000382e+02
7.879704000000000441e-10,3.000000000000000000e+00,5.258189999999999600e+02
7.773319999999999581e-10,3.000000000000000000e+00,5.258799999999999955e+02
6.373375000000000235e-10,3.000000000000000000e+00,5.259410000000000309e+02
4.640406000000000178e-10,3.000000000000000000e+00,5.260019999999999527e+02
2.659982999999999871e-10,3.000000000000000000e+00,5.260629999999999882e+02
3.482524000000000019e-10,3.000000000000000000e+00,5.261219999999999573e+02
5.978411999999999952e-11,3.000000000000000000e+00,5.261839999999999691e+02
-2.175123999999999964e-10,3.000000000000000000e+00,5.262450000000000045e+02
-5.120008000000000379e-10,3.000000000000000000e+00,5.263060000000000400e+02
-4.155595999999999864e-10,3.000000000000000000e+00,5.263650999999999840e+02
-6.338822999999999959e-10,3.000000000000000000e+00,5.264260000000000446e+02
-7.675583999999999910e-10,3.000000000000000000e+00,5.264869999999999663e+02
-8.854304999999999649e-10,3.000000000000000000e+00,5.265489999999999782e+02
-8.401017000000000500e-10,3.000000000000000000e+00,5.266079999999999472e+02
-8.744841999999999569e-10,3.000000000000000000e+00,5.266689999999999827e+02
-7.538367999999999667e-10,3.000000000000000000e+00,5.267300000000000182e+02
-5.964931999999999601e-10,3.000000000000000000e+00,5.267910000000000537e+02
-6.728900999999999695e-10,3.000000000000000000e+00,5.268509999999999991e+02
-4.922649999999999539e-10,3.000000000000000000e+00,5.269120000000000346e+02
-2.901321000000000077e-10,3.000000000000000000e+00,5.269729999999999563e+02
-3.496026000000000274e-11,3.000000000000000000e+00,5.270339999999999918e+02
2.217488999999999951e-10,3.000000000000000000e+00,5.270950000000000273e+02
2.224426000000000110e-10,3.000000000000000000e+00,5.271549999999999727e+02
4.319715000000000215e-10,3.000000000000000000e+00,5.272160000000000082e+02
5.927029000000000254e-10,3.000000000000000000e+00,5.272770000000000437e+02
5.189285000000000242e-10,3.000000000000000000e+00,5.273369999999999891e+02
6.828972999999999554e-10,3.000000000000000000e+00,5.273980000000000246e+02
7.606800000000000036e-10,3.000000000000000000e+00,5.274589999999999463e+02
7.906672999999999875e-10,3.000000000000000000e+00,5.275199999999999818e+02
6.746481999999999864e-10,3.000000000000000000e+00,5.275810999999999922e+02
4.712096999999999760e-10,3.000000000000000000e+00,5.276420000000000528e+02
4.765291000000000311e-10,3.000000000000000000e+00,5.277019999999999982e+02
3.100932999999999780e-10,3.000000000000000000e+00,5.277630000000000337e+02
2.655357000000000201e-10,3.000000000000000000e+00,5.278229999999999791e+02
-1.504428999999999934e-10,3.000000000000000000e+00,5.278849999999999909e+02
-4.164079999999999955e-10,3.000000000000000000e+00,5.279460000000000264e+02
-3.109470000000000223e-10,3.000000000000000000e+00,5.280049999999999955e+02
-3.377747999999999925e-10,3.000000000000000000e+00,5.280650000000000546e+02
-4.671340999999999823e-10,3.000000000000000000e+00,5.281259999999999764e+02
-7.061171000000000451e-10,3.000000000000000000e+00,5.281870000000000118e+02
-8.208284999999999847e-10,3.000000000000000000e+00,5.282480000000000473e+02
-8.058725000000000003e-10,3.000000000000000000e+00,5.283079999999999927e+02
-8.734047999999999823e-10,3.000000000000000000e+00,5.283690000000000282e+02
-8.303108999999999767e-10,3.000000000000000000e+00,5.284301000000000386e+02
-7.377243999999999676e-10,3.000000000000000000e+00,5.284909999999999854e+02
-7.766552000000000045e-10,3.000000000000000000e+00,5.285510000000000446e+02
-7.163699000000000493e-10,3.000000000000000000e+00,5.286109999999999900e+02
-7.680980000000000498e-10,3.000000000000000000e+00,5.286710000000000491e+02
-6.358092999999999832e-10,3.000000000000000000e+00,5.287319999999999709e+02
-4.345242000000000100e-10,3.000000000000000000e+00,5.287930000000000064e+02
-5.519344000000000333e-10,3.000000000000000000e+00,5.288520999999999503e+02
-3.329949999999999963e-10,3.000000000000000000e+00,5.289130000000000109e+02
-4.618915000000000071e-10,3.000000000000000000e+00,5.289729999999999563e+02
-2.491967999999999909e-10,3.000000000000000000e+00,5.290339999999999918e+02
-2.982269000000000075e-10,3.000000000000000000e+00,5.290941000000000258e+02
-4.875956999999999880e-11,3.000000000000000000e+00,5.291540999999999713e+02
3.046196000000000055e-10,3.000000000000000000e+00,5.292160000000000082e+02
5.319560999999999886e-10,3.000000000000000000e+00,5.292770000000000437e+02
6.558389999999999724e-10,3.000000000000000000e+00,5.293379999999999654e+02
7.895893000000000456e-10,3.000000000000000000e+00,5.293999999999999773e+02
6.383395000000000372e-10,3.000000000000000000e+00,5.294619999999999891e+02
2.661523000000000157e-10,3.000000000000000000e+00,5.295240000000000009e+02
-7.284502999999999621e-12,3.000000000000000000e+00,5.295850000000000364e+02
-3.892715999999999837e-10,3.000000000000000000e+00,5.296459999999999582e+02
-6.405889000000000191e-10,3.000000000000000000e+00,5.297069999999999936e+02
-8.239886999999999631e-10,3.000000000000000000e+00,5.297690000000000055e+02
-7.453560999999999962e-10,3.000000000000000000e+00,5.298310999999999922e+02
-7.665563000000000488e-10,3.000000000000000000e+00,5.298911000000000513e+02
-5.831560999999999773e-10,3.000000000000000000e+00,5.299519999999999982e+02
-4.027626000000000149e-10,3.000000000000000000e+00,5.300130000000000337e+02
-1.302451000000000045e-10,3.000000000000000000e+00,5.300739999999999554e+02
-1.316325999999999907e-10,3.000000000000000000e+00,5.301340000000000146e+02
1.836667000000000054e-10,3.000000000000000000e+00,5.301960000000000264e+02
4.059154000000000126e-10,3.000000000000000000e+00,5.302569999999999482e+02
7.914392999999999927e-10,3.000000000000000000e+00,5.303200000000000500e+02
7.625306999999999671e-10,3.000000000000000000e+00,5.303809999999999718e+02
6.878311000000000320e-10,3.000000000000000000e+00,5.304420000000000073e+02
5.075190000000000131e-10,3.000000000000000000e+00,5.305031000000000176e+02
6.472822000000000419e-10,3.000000000000000000e+00,5.305620000000000118e+02
5.888483999999999949e-10,3.000000000000000000e+00,5.306219999999999573e+02
4.020344000000000262e-11,3.000000000000000000e+00,5.306849999999999454e+02
-3.336120000000000159e-10,3.000000000000000000e+00,5.307459999999999809e+02
-5.529367000000000392e-10,3.000000000000000000e+00,5.308070000000000164e+02
-5.565598999999999570e-10,3.000000000000000000e+00,5.308669999999999618e+02
-6.722737999999999662e-10,3.000000000000000000e+00,5.309279999999999973e+02
-8.233726000000000235e-10,3.000000000000000000e+00,5.309890000000000327e+02
-7.906860999999999834e-10,3.000000000000000000e+00,5.310489999999999782e+02
-8.107294999999999971e-10,3.000000000000000000e+00,5.311090000000000373e+02
-7.338690999999999923e-10,3.000000000000000000e+00,5.311680000000000064e+02
-6.855330000000000355e-10,3.000000000000000000e+00,5.312279999999999518e+02
-7.300148999999999541e-10,3.000000000000000000e+00,5.312880000000000109e+02
-8.357072999999999685e-10,3.000000000000000000e+00,5.313500000000000227e+02
-8.545948999999999519e-10,3.000000000000000000e+00,5.314109999999999445e+02
-6.923943999999999804e-10,3.000000000000000000e+00,5.314719999999999800e+02
-7.623162999999999683e-10,3.000000000000000000e+00,5.315320000000000391e+02
-6.690356000000000425e-10,3.000000000000000000e+00,5.315919999999999845e+02
-4.773093999999999937e-10,3.000000000000000000e+00,5.316530000000000200e+02
-2.212898000000000065e-10,3.000000000000000000e+00,5.317150000000000318e+02
-1.693302999999999907e-10,3.000000000000000000e+00,5.317749999999999773e+02
-3.833355000000000045e-10,3.000000000000000000e+00,5.318339999999999463e+02
-5.798407999999999815e-10,3.000000000000000000e+00,5.318930000000000291e+02
-3.955160000000000123e-10,3.000000000000000000e+00,5.319539999999999509e+02
-2.101116000000000047e-10,3.000000000000000000e+00,5.320149999999999864e+02
8.306510999999999844e-11,3.000000000000000000e+00,5.320760000000000218e+02
2.999173000000000020e-10,3.000000000000000000e+00,5.321369999999999436e+02
2.064851999999999975e-10,3.000000000000000000e+00,5.321960000000000264e+02
3.693749999999999782e-10,3.000000000000000000e+00,5.322569999999999482e+02
5.680341000000000165e-10,3.000000000000000000e+00,5.323180999999999585e+02
6.843620000000000196e-10,3.000000000000000000e+00,5.323790000000000191e+02
7.865824999999999563e-10,3.000000000000000000e+00,5.324400000000000546e+02
7.672331000000000024e-10,3.000000000000000000e+00,5.325019999999999527e+02
7.897434999999999829e-10,3.000000000000000000e+00,5.325610000000000355e+02
7.217504999999999676e-10,3.000000000000000000e+00,5.326219999999999573e+02
6.521389999999999749e-10,3.000000000000000000e+00,5.326829999999999927e+02
4.933343000000000176e-10,3.000000000000000000e+00,5.327440000000000282e+02
5.061309999999999968e-10,3.000000000000000000e+00,5.328039999999999736e+02
5.255578000000000150e-10,3.000000000000000000e+00,5.328640000000000327e+02
5.890792999999999802e-10,3.000000000000000000e+00,5.329230000000000018e+02
4.098465999999999876e-10,3.000000000000000000e+00,5.329840000000000373e+02
1.404194999999999875e-10,3.000000000000000000e+00,5.330449999999999591e+02
-5.171654999999999963e-10,3.000000000000000000e+00,5.331079999999999472e+02
-7.215350999999999603e-10,3.000000000000000000e+00,5.331689999999999827e+02
-7.880644999999999518e-10,3.000000000000000000e+00,5.332300000000000182e+02
-6.828350000000000517e-10,3.000000000000000000e+00,5.332889999999999873e+02
-8.449577999999999667e-10,3.000000000000000000e+00,5.333509999999999991e+02
-8.680854000000000306e-10,3.000000000000000000e+00,5.334109999999999445e+02
-7.408849000000000417e-10,3.000000000000000000e+00,5.334729999999999563e+02
-8.173593999999999723e-10,3.000000000000000000e+00,5.335320000000000391e+02
-7.172178999999999827e-10,3.000000000000000000e+00,5.335929999999999609e+02
-5.502383999999999597e-10,3.000000000000000000e+00,5.336540999999999713e+02
-3.238211999999999943e-10,3.000000000000000000e+00,5.337150000000000318e+02
-3.973660999999999912e-10,3.000000000000000000e+00,5.337749999999999773e+02
-3.309905000000000163e-10,3.000000000000000000e+00,5.338350000000000364e+02
-3.797122000000000032e-10,3.000000000000000000e+00,5.338949999999999818e+02
-1.446611000000000093e-10,3.000000000000000000e+00,5.339560999999999922e+02
-1.270073000000000015e-10,3.000000000000000000e+00,5.340161000000000513e+02
1.327106999999999903e-10,3.000000000000000000e+00,5.340769999999999982e+02
4.313547999999999940e-10,3.000000000000000000e+00,5.341380000000000337e+02
6.573037000000000367e-10,3.000000000000000000e+00,5.342000000000000455e+02
6.445838999999999624e-10,3.000000000000000000e+00,5.342590000000000146e+02
7.303843999999999702e-10,3.000000000000000000e+00,5.343210000000000264e+02
6.965409000000000343e-10,3.000000000000000000e+00,5.343799999999999955e+02
7.870443999999999586e-10,3.000000000000000000e+00,5.344410000000000309e+02
7.670785000000000410e-10,3.000000000000000000e+00,5.345019999999999527e+02
6.418857000000000182e-10,3.000000000000000000e+00,5.345629999999999882e+02
7.036340000000000126e-10,3.000000000000000000e+00,5.346230000000000473e+02
5.127610000000000039e-10,3.000000000000000000e+00,5.346839999999999691e+02
3.534945000000000246e-10,3.000000000000000000e+00,5.347450000000000045e+02
-4.644688999999999981e-11,3.000000000000000000e+00,5.348070000000000164e+02
1.285478000000000077e-10,3.000000000000000000e+00,5.348659999999999854e+02
5.361698999999999891e-11,3.000000000000000000e+00,5.349260000000000446e+02
-2.279968000000000021e-10,3.000000000000000000e+00,5.349869999999999663e+02
-5.371328999999999785e-10,3.000000000000000000e+00,5.350489999999999782e+02
-8.452661000000000162e-10,3.000000000000000000e+00,5.351109999999999900e+02
-8.041000999999999745e-10,3.000000000000000000e+00,5.351730000000000018e+02
-5.923302000000000232e-10,3.000000000000000000e+00,5.352340000000000373e+02
-4.427732999999999789e-10,3.000000000000000000e+00,5.352949999999999591e+02
-2.270716999999999966e-10,3.000000000000000000e+00,5.353559999999999945e+02
1.355629999999999950e-10,3.000000000000000000e+00,5.354171000000000049e+02
1.195284000000000067e-10,3.000000000000000000e+00,5.354770999999999503e+02
1.512892000000000053e-10,3.000000000000000000e+00,5.355370000000000346e+02
3.901887000000000239e-10,3.000000000000000000e+00,5.355990000000000464e+02
5.792890999999999947e-10,3.000000000000000000e+00,5.356599999999999682e+02
6.707171999999999718e-10,3.000000000000000000e+00,5.357210000000000036e+02
7.993792999999999674e-10,3.000000000000000000e+00,5.357820000000000391e+02
7.666160999999999827e-10,3.000000000000000000e+00,5.358429999999999609e+02
7.508902000000000423e-10,3.000000000000000000e+00,5.359030000000000200e+02
5.774390000000000157e-10,3.000000000000000000e+00,5.359641000000000304e+02
6.013365999999999643e-10,3.000000000000000000e+00,5.360240000000000009e+02
6.058078999999999507e-10,3.000000000000000000e+00,5.360839999999999463e+02
6.996249000000000208e-10,3.000000000000000000e+00,5.361440000000000055e+02
5.431341000000000301e-10,3.000000000000000000e+00,5.362050000000000409e+02
3.941206000000000152e-10,3.000000000000000000e+00,5.362661000000000513e+02
1.593064000000000063e-10,3.000000000000000000e+00,5.363269999999999982e+02
-1.052674000000000004e-10,3.000000000000000000e+00,5.363880000000000337e+02
-4.090839999999999803e-10,3.000000000000000000e+00,5.364489999999999554e+02
-2.542848000000000047e-10,3.000000000000000000e+00,5.365080000000000382e+02
-4.270457000000000135e-10,3.000000000000000000e+00,5.365689999999999600e+02
-6.406658000000000274e-10,3.000000000000000000e+00,5.366299999999999955e+02
-7.990114999999999762e-10,3.000000000000000000e+00,5.366910000000000309e+02
-8.688558000000000428e-10,3.000000000000000000e+00,5.367519999999999527e+02
-7.953882000000000265e-10,3.000000000000000000e+00,5.368129999999999882e+02
-8.702441999999999798e-10,3.000000000000000000e+00,5.368730000000000473e+02
-7.038812999999999524e-10,3.000000000000000000e+00,5.369339999999999691e+02
-7.246953000000000421e-10,3.000000000000000000e+00,5.369940000000000282e+02
-7.166774999999999790e-10,3.000000000000000000e+00,5.370539999999999736e+02
-5.495442000000000429e-10,3.000000000000000000e+00,5.371150999999999840e+02
-3.114864000000000174e-10,3.000000000000000000e+00,5.371760000000000446e+02
2.393745000000000157e-11,3.000000000000000000e+00,5.372380000000000564e+02
3.028468000000000072e-10,3.000000000000000000e+00,5.372989999999999782e+02
5.000412999999999615e-10,3.000000000000000000e+00,5.373600000000000136e+02
6.663222000000000092e-10,3.000000000000000000e+00,5.374210000000000491e+02
6.281635000000000094e-10,3.000000000000000000e+00,5.374809999999999945e+02
7.342389000000000007e-10,3.000000000000000000e+00,5.375421000000000049e+02
6.677878999999999786e-10,3.000000000000000000e+00,5.376009999999999991e+02
7.589075999999999778e-10,3.000000000000000000e+00,5.376620000000000346e+02
7.816485000000000228e-10,3.000000000000000000e+00,5.377229999999999563e+02
6.990086000000000174e-10,3.000000000000000000e+00,5.377839999999999918e+02
5.197761999999999654e-10,3.000000000000000000e+00,5.378450000000000273e+02
5.216265000000000081e-10,3.000000000000000000e+00,5.379049999999999727e+02
3.820948999999999809e-10,3.000000000000000000e+00,5.379660000000000082e+02
1.648569000000000069e-10,3.000000000000000000e+00,5.380270000000000437e+02
-3.750428000000000183e-11,3.000000000000000000e+00,5.380879999999999654e+02
-6.821967000000000147e-12,3.000000000000000000e+00,5.381480000000000246e+02
-2.804958999999999992e-10,3.000000000000000000e+00,5.382089999999999463e+02
-1.488240999999999979e-10,3.000000000000000000e+00,5.382680000000000291e+02
-1.616212000000000012e-10,3.000000000000000000e+00,5.383279999999999745e+02
-5.104591000000000369e-10,3.000000000000000000e+00,5.383899999999999864e+02
-6.886167999999999582e-10,3.000000000000000000e+00,5.384510000000000218e+02
-8.584489999999999583e-10,3.000000000000000000e+00,5.385119999999999436e+02
-8.412577000000000406e-10,3.000000000000000000e+00,5.385739999999999554e+02
-7.698712999999999489e-10,3.000000000000000000e+00,5.386340000000000146e+02
-6.616352999999999517e-10,3.000000000000000000e+00,5.386950000000000500e+02
-5.365933000000000231e-10,3.000000000000000000e+00,5.387559999999999718e+02
-4.576514999999999783e-10,3.000000000000000000e+00,5.388160000000000309e+02
-4.053833999999999983e-10,3.000000000000000000e+00,5.388769999999999527e+02
-1.165227000000000096e-10,3.000000000000000000e+00,5.389379999999999882e+02
8.183168999999999662e-11,3.000000000000000000e+00,5.389980000000000473e+02
3.054675999999999906e-10,3.000000000000000000e+00,5.390589999999999691e+02
5.782867999999999887e-10,3.000000000000000000e+00,5.391209999999999809e+02
4.633469000000000019e-10,3.000000000000000000e+00,5.391801000000000386e+02
6.102792999999999690e-10,3.000000000000000000e+00,5.392409999999999854e+02
6.929962000000000145e-10,3.000000000000000000e+00,5.393020000000000209e+02
8.027714000000000430e-10,3.000000000000000000e+00,5.393630000000000564e+02
6.875993999999999986e-10,3.000000000000000000e+00,5.394249999999999545e+02
4.355946000000000107e-10,3.000000000000000000e+00,5.394859999999999900e+02
-2.129639999999999896e-10,3.000000000000000000e+00,5.395489999999999782e+02
-6.300274999999999732e-10,3.000000000000000000e+00,5.396109999999999900e+02
-7.903007999999999971e-10,3.000000000000000000e+00,5.396720000000000255e+02
-7.564570999999999975e-10,3.000000000000000000e+00,5.397320999999999458e+02
-7.865227999999999508e-10,3.000000000000000000e+00,5.397921000000000049e+02
-8.407177999999999896e-10,3.000000000000000000e+00,5.398529999999999518e+02
-8.760255000000000372e-10,3.000000000000000000e+00,5.399139999999999873e+02
-7.085838000000000197e-10,3.000000000000000000e+00,5.399750000000000227e+02
-4.605040999999999752e-10,3.000000000000000000e+00,5.400370000000000346e+02
2.454923999999999866e-10,3.000000000000000000e+00,5.400990000000000464e+02
4.324337000000000160e-10,3.000000000000000000e+00,5.401599999999999682e+02
3.270527999999999855e-10,3.000000000000000000e+00,5.402200000000000273e+02
3.019216000000000216e-10,3.000000000000000000e+00,5.402799999999999727e+02
4.912527999999999975e-10,3.000000000000000000e+00,5.403410000000000082e+02
6.237697000000000158e-10,3.000000000000000000e+00,5.404020000000000437e+02
7.256813000000000219e-10,3.000000000000000000e+00,5.404629999999999654e+02
7.841922999999999660e-10,3.000000000000000000e+00,5.405240000000000009e+02
7.767147000000000496e-10,3.000000000000000000e+00,5.405829999999999700e+02
7.949854000000000452e-10,3.000000000000000000e+00,5.406440000000000055e+02
7.330826000000000178e-10,3.000000000000000000e+00,5.407050000000000409e+02
6.741859999999999919e-10,3.000000000000000000e+00,5.407649999999999864e+02
4.870128000000000204e-10,3.000000000000000000e+00,5.408269999999999982e+02
4.475433999999999850e-10,3.000000000000000000e+00,5.408869999999999436e+02
2.492697000000000166e-10,3.000000000000000000e+00,5.409479999999999791e+02
-1.145186000000000020e-10,3.000000000000000000e+00,5.410090000000000146e+02
-4.228836999999999818e-10,3.000000000000000000e+00,5.410700000000000500e+02
-3.653733999999999989e-10,3.000000000000000000e+00,5.411299999999999955e+02
-6.061293000000000402e-10,3.000000000000000000e+00,5.411910000000000309e+02
-7.256206000000000078e-10,3.000000000000000000e+00,5.412519999999999527e+02
-6.369658999999999583e-10,3.000000000000000000e+00,5.413110000000000355e+02
-6.612495000000000129e-10,3.000000000000000000e+00,5.413719999999999573e+02
-8.088022000000000176e-10,3.000000000000000000e+00,5.414329999999999927e+02
-7.112047999999999634e-10,3.000000000000000000e+00,5.414959999999999809e+02
-5.406018000000000305e-10,3.000000000000000000e+00,5.415570000000000164e+02
-6.206224000000000136e-10,3.000000000000000000e+00,5.416159999999999854e+02
-3.767059000000000216e-10,3.000000000000000000e+00,5.416779999999999973e+02
2.123925999999999850e-11,3.000000000000000000e+00,5.417390000000000327e+02
-2.590645000000000208e-10,3.000000000000000000e+00,5.417980000000000018e+02
-3.529615999999999819e-10,3.000000000000000000e+00,5.418579999999999472e+02
-4.164849999999999840e-10,3.000000000000000000e+00,5.419180000000000064e+02
-1.448152999999999983e-10,3.000000000000000000e+00,5.419790000000000418e+02
1.538332000000000122e-10,3.000000000000000000e+00,5.420399999999999636e+02
3.550362000000000256e-10,3.000000000000000000e+00,5.421009999999999991e+02
5.372752999999999800e-10,3.000000000000000000e+00,5.421620000000000346e+02
6.810470000000000161e-10,3.000000000000000000e+00,5.422229999999999563e+02
6.396499000000000288e-10,3.000000000000000000e+00,5.422820000000000391e+02
7.774853999999999506e-10,3.000000000000000000e+00,5.423441000000000258e+02
7.570570000000000462e-10,3.000000000000000000e+00,5.424040999999999713e+02
7.534334000000000010e-10,3.000000000000000000e+00,5.424650000000000318e+02
5.578582999999999491e-10,3.000000000000000000e+00,5.425270000000000437e+02
3.881077000000000080e-10,3.000000000000000000e+00,5.425879999999999654e+02
2.592914000000000234e-10,3.000000000000000000e+00,5.426490000000000009e+02
3.282092000000000002e-10,3.000000000000000000e+00,5.427079999999999700e+02
1.209159999999999989e-10,3.000000000000000000e+00,5.427690000000000055e+02
-2.116534000000000117e-10,3.000000000000000000e+00,5.428300000000000409e+02
1.206540000000000067e-11,3.000000000000000000e+00,5.428899999999999864e+02
-5.068687999999999697e-11,3.000000000000000000e+00,5.429500000000000455e+02
-3.277527999999999934e-10,3.000000000000000000e+00,5.430109999999999673e+02
-1.697157999999999890e-10,3.000000000000000000e+00,5.430700000000000500e+02
-4.349864999999999847e-10,3.000000000000000000e+00,5.431309999999999718e+02
-6.471415999999999938e-10,3.000000000000000000e+00,5.431920000000000073e+02
-7.488242000000000000e-10,3.000000000000000000e+00,5.432531000000000176e+02
-8.764102000000000389e-10,3.000000000000000000e+00,5.433150000000000546e+02
-8.586026000000000145e-10,3.000000000000000000e+00,5.433740000000000236e+02
-8.756402999999999794e-10,3.000000000000000000e+00,5.434349999999999454e+02
-7.184504999999999893e-10,3.000000000000000000e+00,5.434959999999999809e+02
-4.436208999999999916e-10,3.000000000000000000e+00,5.435579999999999927e+02
-2.626874999999999782e-10,3.000000000000000000e+00,5.436190000000000282e+02
-3.549984999999999762e-11,3.000000000000000000e+00,5.436801000000000386e+02
2.719337999999999817e-10,3.000000000000000000e+00,5.437409999999999854e+02
6.145958999999999621e-10,3.000000000000000000e+00,5.438029999999999973e+02
7.680032999999999508e-10,3.000000000000000000e+00,5.438640000000000327e+02
7.493478999999999534e-10,3.000000000000000000e+00,5.439239999999999782e+02
7.824960000000000036e-10,3.000000000000000000e+00,5.439850000000000136e+02
7.770228999999999638e-10,3.000000000000000000e+00,5.440449999999999591e+02
7.772543000000000050e-10,3.000000000000000000e+00,5.441050000000000182e+02
7.910535999999999824e-10,3.000000000000000000e+00,5.441660000000000537e+02
6.404982999999999863e-10,3.000000000000000000e+00,5.442270999999999503e+02
4.732910999999999643e-10,3.000000000000000000e+00,5.442880000000000109e+02
2.063309000000000025e-10,3.000000000000000000e+00,5.443490000000000464e+02
-5.145778000000000048e-11,3.000000000000000000e+00,5.444099999999999682e+02
-3.023898000000000160e-10,3.000000000000000000e+00,5.444710000000000036e+02
-1.259279000000000010e-10,3.000000000000000000e+00,5.445309999999999491e+02
-4.450853999999999921e-10,3.000000000000000000e+00,5.445919999999999845e+02
-6.453684000000000231e-10,3.000000000000000000e+00,5.446530000000000200e+02
-6.158427000000000493e-10,3.000000000000000000e+00,5.447129999999999654e+02
-7.403451000000000225e-10,3.000000000000000000e+00,5.447740000000000009e+02
-8.453434999999999770e-10,3.000000000000000000e+00,5.448350000000000364e+02
-7.623931999999999766e-10,3.000000000000000000e+00,5.448940000000000055e+02
-8.555192000000000125e-10,3.000000000000000000e+00,5.449550000000000409e+02
-8.629967000000000004e-10,3.000000000000000000e+00,5.450149999999999864e+02
-8.766424000000000250e-10,3.000000000000000000e+00,5.450760000000000218e+02
-7.965446000000000413e-10,3.000000000000000000e+00,5.451369999999999436e+02
-8.468847999999999539e-10,3.000000000000000000e+00,5.451960000000000264e+02
-7.237703999999999970e-10,3.000000000000000000e+00,5.452569999999999482e+02
-7.311706999999999844e-10,3.000000000000000000e+00,5.453170000000000073e+02
-5.469996000000000515e-10,3.000000000000000000e+00,5.453781000000000176e+02
-3.408581000000000143e-10,3.000000000000000000e+00,5.454389999999999645e+02
-1.146724999999999987e-10,3.000000000000000000e+00,5.455000000000000000e+02
2.678481000000000255e-10,3.000000000000000000e+00,5.455620000000000118e+02
9.200745999999999497e-11,3.000000000000000000e+00,5.456209999999999809e+02
3.749254999999999788e-10,3.000000000000000000e+00,5.456820000000000164e+02
5.542351999999999598e-10,3.000000000000000000e+00,5.457430000000000518e+02
7.087218999999999946e-10,3.000000000000000000e+00,5.458051000000000386e+02
6.677106999999999781e-10,3.000000000000000000e+00,5.458640000000000327e+02
7.536645999999999784e-10,3.000000000000000000e+00,5.459249999999999545e+02
7.814167999999999893e-10,3.000000000000000000e+00,5.459859999999999900e+02
7.505038000000000155e-10,3.000000000000000000e+00,5.460470000000000255e+02
6.990083999999999537e-10,3.000000000000000000e+00,5.461070999999999458e+02
5.890791000000000198e-10,3.000000000000000000e+00,5.461680000000000064e+02
3.291342000000000255e-10,3.000000000000000000e+00,5.462300000000000182e+02
3.442173999999999869e-11,3.000000000000000000e+00,5.462910000000000537e+02
-2.799562000000000119e-10,3.000000000000000000e+00,5.463520999999999503e+02
-1.218420000000000069e-10,3.000000000000000000e+00,5.464109999999999445e+02
-3.091735000000000077e-10,3.000000000000000000e+00,5.464719999999999800e+02
-1.796604000000000013e-10,3.000000000000000000e+00,5.465309999999999491e+02
-4.200305999999999805e-10,3.000000000000000000e+00,5.465919999999999845e+02
-6.296416000000000025e-10,3.000000000000000000e+00,5.466530000000000200e+02
-8.540535999999999716e-10,3.000000000000000000e+00,5.467160000000000082e+02
-8.532060999999999908e-10,3.000000000000000000e+00,5.467770000000000437e+02
-7.539127999999999983e-10,3.000000000000000000e+00,5.468379999999999654e+02
-7.320187999999999496e-10,3.000000000000000000e+00,5.468980000000000246e+02
-5.086079000000000175e-10,3.000000000000000000e+00,5.469589999999999463e+02
-2.855837999999999811e-10,3.000000000000000000e+00,5.470199999999999818e+02
-2.501988999999999848e-10,3.000000000000000000e+00,5.470800000000000409e+02
1.272637999999999974e-12,3.000000000000000000e+00,5.471411000000000513e+02
-1.563017999999999979e-10,3.000000000000000000e+00,5.472010000000000218e+02
1.256184000000000085e-10,3.000000000000000000e+00,5.472619999999999436e+02
2.652269999999999982e-10,3.000000000000000000e+00,5.473220000000000027e+02
4.572564000000000217e-10,3.000000000000000000e+00,5.473830000000000382e+02
6.468189000000000069e-10,3.000000000000000000e+00,5.474450000000000500e+02
5.994091000000000244e-10,3.000000000000000000e+00,5.475040000000000191e+02
5.227054999999999586e-10,3.000000000000000000e+00,5.475639999999999645e+02
6.464339000000000129e-10,3.000000000000000000e+00,5.476250000000000000e+02
7.409449999999999679e-10,3.000000000000000000e+00,5.476860000000000355e+02
7.804921000000000080e-10,3.000000000000000000e+00,5.477469999999999573e+02
6.966184999999999555e-10,3.000000000000000000e+00,5.478079999999999927e+02
5.610183999999999990e-10,3.000000000000000000e+00,5.478690000000000282e+02
6.730292999999999849e-10,3.000000000000000000e+00,5.479279999999999973e+02
4.720577000000000128e-10,3.000000000000000000e+00,5.479900999999999840e+02
1.909129999999999900e-10,3.000000000000000000e+00,5.480510000000000446e+02
2.428711999999999791e-10,3.000000000000000000e+00,5.481109999999999900e+02
-5.878139000000000385e-11,3.000000000000000000e+00,5.481720000000000255e+02
1.322479999999999914e-10,3.000000000000000000e+00,5.482309999999999945e+02
9.285541999999999573e-11,3.000000000000000000e+00,5.482910000000000537e+02
-2.237565000000000069e-10,3.000000000000000000e+00,5.483520999999999503e+02
-5.422969999999999524e-10,3.000000000000000000e+00,5.484139999999999873e+02
-5.957983999999999554e-10,3.000000000000000000e+00,5.484740000000000464e+02
-7.435823999999999695e-10,3.000000000000000000e+00,5.485349999999999682e+02
-8.216758000000000051e-10,3.000000000000000000e+00,5.485960000000000036e+02
-8.754858999999999783e-10,3.000000000000000000e+00,5.486570000000000391e+02
-8.558275999999999905e-10,3.000000000000000000e+00,5.487169999999999845e+02
-7.599263999999999702e-10,3.000000000000000000e+00,5.487780000000000200e+02
-7.582298000000000155e-10,3.000000000000000000e+00,5.488379999999999654e+02
-5.796869000000000364e-10,3.000000000000000000e+00,5.488990000000000009e+02
-3.619811999999999949e-10,3.000000000000000000e+00,5.489600000000000364e+02
-1.262361999999999988e-10,3.000000000000000000e+00,5.490209999999999582e+02
1.300895999999999888e-10,3.000000000000000000e+00,5.490819999999999936e+02
3.761588000000000018e-10,3.000000000000000000e+00,5.491440000000000055e+02
6.000261000000000441e-10,3.000000000000000000e+00,5.492050000000000409e+02
7.417931000000000365e-10,3.000000000000000000e+00,5.492661000000000513e+02
7.429495999999999797e-10,3.000000000000000000e+00,5.493260000000000218e+02
7.964496999999999820e-10,3.000000000000000000e+00,5.493880000000000337e+02
6.750338999999999968e-10,3.000000000000000000e+00,5.494489999999999554e+02
4.947220000000000417e-10,3.000000000000000000e+00,5.495099999999999909e+02
1.458156999999999931e-10,3.000000000000000000e+00,5.495720000000000027e+02
-1.339452999999999883e-10,3.000000000000000000e+00,5.496330000000000382e+02
-4.169470999999999984e-10,3.000000000000000000e+00,5.496939999999999600e+02
-6.122964000000000364e-10,3.000000000000000000e+00,5.497549999999999955e+02
-7.812022999999999587e-10,3.000000000000000000e+00,5.498160000000000309e+02
-8.623789999999999644e-10,3.000000000000000000e+00,5.498769999999999527e+02
-8.518956999999999992e-10,3.000000000000000000e+00,5.499370000000000118e+02
-7.892970999999999585e-10,3.000000000000000000e+00,5.499959999999999809e+02
-8.613005999999999984e-10,3.000000000000000000e+00,5.500570000000000164e+02
-8.491205000000000148e-10,3.000000000000000000e+00,5.501180000000000518e+02
-7.724150999999999955e-10,3.000000000000000000e+00,5.501789999999999736e+02
-7.613139000000000339e-10,3.000000000000000000e+00,5.502390000000000327e+02
-8.101124999999999774e-10,3.000000000000000000e+00,5.502989999999999782e+02
-7.256972999999999524e-10,3.000000000000000000e+00,5.503590000000000373e+02
-6.438265999999999902e-10,3.000000000000000000e+00,5.504199999999999591e+02
-5.894000999999999818e-10,3.000000000000000000e+00,5.504800000000000182e+02
-3.935886000000000009e-10,3.000000000000000000e+00,5.505410000000000537e+02
-3.507011000000000191e-12,3.000000000000000000e+00,5.506029999999999518e+02
3.021527999999999991e-10,3.000000000000000000e+00,5.506639999999999873e+02
1.866730999999999931e-10,3.000000000000000000e+00,5.507229999999999563e+02
4.123905999999999945e-10,3.000000000000000000e+00,5.507839999999999918e+02
5.523075999999999881e-10,3.000000000000000000e+00,5.508450000000000273e+02
6.833592999999999896e-10,3.000000000000000000e+00,5.509059999999999491e+02
6.542194999999999865e-10,3.000000000000000000e+00,5.509660000000000082e+02
7.912069999999999748e-10,3.000000000000000000e+00,5.510270000000000437e+02
7.676179999999999646e-10,3.000000000000000000e+00,5.510879999999999654e+02
6.721815000000000119e-10,3.000000000000000000e+00,5.511499999999999773e+02
5.182343000000000040e-10,3.000000000000000000e+00,5.512100000000000364e+02
3.756189000000000025e-10,3.000000000000000000e+00,5.512709999999999582e+02
1.475117999999999951e-10,3.000000000000000000e+00,5.513319999999999936e+02
-6.876914999999999925e-10,3.000000000000000000e+00,5.513959999999999582e+02
-7.957735000000000128e-10,3.000000000000000000e+00,5.514569999999999936e+02
-7.341008000000000258e-10,3.000000000000000000e+00,5.515161000000000513e+02
-8.109606999999999746e-10,3.000000000000000000e+00,5.515769999999999982e+02
-8.201342999999999645e-10,3.000000000000000000e+00,5.516390000000000100e+02
-7.129005000000000447e-10,3.000000000000000000e+00,5.517000000000000455e+02
-4.968138000000000365e-10,3.000000000000000000e+00,5.517609999999999673e+02
-7.297066000000000080e-10,3.000000000000000000e+00,5.518200000000000500e+02
-8.055642999999999827e-10,3.000000000000000000e+00,5.518790000000000191e+02
-8.291544999999999619e-10,3.000000000000000000e+00,5.519389999999999645e+02
-7.382637000000000342e-10,3.000000000000000000e+00,5.519990000000000236e+02
-7.234621999999999794e-10,3.000000000000000000e+00,5.520599999999999454e+02
-5.446103000000000379e-10,3.000000000000000000e+00,5.521209999999999809e+02
-3.811769000000000157e-10,3.000000000000000000e+00,5.521820000000000164e+02
-1.650131999999999932e-10,3.000000000000000000e+00,5.522430000000000518e+02
-2.513553999999999797e-10,3.000000000000000000e+00,5.523020000000000209e+02
-5.346215000000000237e-11,3.000000000000000000e+00,5.523630000000000564e+02
4.102322000000000178e-10,3.000000000000000000e+00,5.524249999999999545e+02
5.461406999999999523e-10,3.000000000000000000e+00,5.524859999999999900e+02
6.807386000000000381e-10,3.000000000000000000e+00,5.525470000000000255e+02
7.487313999999999897e-10,3.000000000000000000e+00,5.526079999999999472e+02
7.677722000000000053e-10,3.000000000000000000e+00,5.526689999999999827e+02
4.990389999999999556e-10,3.000000000000000000e+00,5.527309999999999945e+02
-1.055758000000000042e-10,3.000000000000000000e+00,5.527939999999999827e+02
-5.016707000000000014e-10,3.000000000000000000e+00,5.528550000000000182e+02
-3.469483999999999824e-10,3.000000000000000000e+00,5.529149999999999636e+02
-3.091737000000000198e-10,3.000000000000000000e+00,5.529750000000000227e+02
-3.930487999999999817e-10,3.000000000000000000e+00,5.530349999999999682e+02
-3.919694999999999873e-10,3.000000000000000000e+00,5.530950000000000273e+02
-3.864189999999999867e-10,3.000000000000000000e+00,5.531549999999999727e+02
-5.873960999999999544e-10,3.000000000000000000e+00,5.532160000000000082e+02
-6.977901999999999878e-10,3.000000000000000000e+00,5.532770000000000437e+02
-6.765131999999999588e-10,3.000000000000000000e+00,5.533360000000000127e+02
-5.749068000000000480e-10,3.000000000000000000e+00,5.533959999999999582e+02
-7.392650999999999600e-10,3.000000000000000000e+00,5.534569999999999936e+02
-8.337019000000000118e-10,3.000000000000000000e+00,5.535180000000000291e+02
-8.538225999999999545e-10,3.000000000000000000e+00,5.535789999999999509e+02
-8.673909000000000182e-10,3.000000000000000000e+00,5.536390000000000100e+02
-7.452012999999999710e-10,3.000000000000000000e+00,5.537000000000000455e+02
-5.698188000000000341e-10,3.000000000000000000e+00,5.537609999999999673e+02
-4.126299000000000208e-10,3.000000000000000000e+00,5.538220000000000027e+02
-3.765511999999999766e-10,3.000000000000000000e+00,5.538819999999999482e+02
-4.946546999999999917e-10,3.000000000000000000e+00,5.539420000000000073e+02
-2.851210999999999823e-10,3.000000000000000000e+00,5.540031000000000176e+02
-5.176606999999999896e-11,3.000000000000000000e+00,5.540639999999999645e+02
1.081190999999999948e-10,3.000000000000000000e+00,5.541240000000000236e+02
-6.436465999999999647e-12,3.000000000000000000e+00,5.541839999999999691e+02
1.559915000000000088e-10,3.000000000000000000e+00,5.542450999999999794e+02
2.122666999999999893e-10,3.000000000000000000e+00,5.543051000000000386e+02
4.010582999999999839e-10,3.000000000000000000e+00,5.543659999999999854e+02
2.218258000000000034e-10,3.000000000000000000e+00,5.544249999999999545e+02
-6.386939000000000479e-11,3.000000000000000000e+00,5.544840000000000373e+02
-2.104968000000000108e-10,3.000000000000000000e+00,5.545430000000000064e+02
-3.740842000000000098e-10,3.000000000000000000e+00,5.546029999999999518e+02
-4.457019999999999877e-10,3.000000000000000000e+00,5.546620000000000346e+02
-4.461644999999999744e-10,3.000000000000000000e+00,5.547219999999999800e+02
-3.898880000000000189e-10,3.000000000000000000e+00,5.547830000000000155e+02
-2.070275999999999924e-10,3.000000000000000000e+00,5.548429999999999609e+02
-2.858919000000000186e-10,3.000000000000000000e+00,5.549030000000000200e+02
-2.657712000000000241e-10,3.000000000000000000e+00,5.549629999999999654e+02
1.761597999999999902e-11,3.000000000000000000e+00,5.550240000000000009e+02
4.591064000000000205e-10,3.000000000000000000e+00,5.550860000000000127e+02
5.917000000000000350e-10,3.000000000000000000e+00,5.551470000000000482e+02
6.043426000000000054e-10,3.000000000000000000e+00,5.552069999999999936e+02
5.214715999999999511e-10,3.000000000000000000e+00,5.552670000000000528e+02
4.796891999999999776e-10,3.000000000000000000e+00,5.553269999999999982e+02
6.238457999999999758e-10,3.000000000000000000e+00,5.553869999999999436e+02
6.952308000000000349e-10,3.000000000000000000e+00,5.554479999999999791e+02
7.599081999999999588e-10,3.000000000000000000e+00,5.555090000000000146e+02
7.562850000000000410e-10,3.000000000000000000e+00,5.555689999999999600e+02
7.633000999999999706e-10,3.000000000000000000e+00,5.556290000000000191e+02
6.963871000000000177e-10,3.000000000000000000e+00,5.556879999999999882e+02
7.636090000000000046e-10,3.000000000000000000e+00,5.557490000000000236e+02
7.355487000000000079e-10,3.000000000000000000e+00,5.558099999999999454e+02
7.847313999999999688e-10,3.000000000000000000e+00,5.558700999999999794e+02
7.794121000000000490e-10,3.000000000000000000e+00,5.559289999999999736e+02
7.436420999999999750e-10,3.000000000000000000e+00,5.559890000000000327e+02
8.073177999999999809e-10,3.000000000000000000e+00,5.560499999999999545e+02
7.724736000000000321e-10,3.000000000000000000e+00,5.561109999999999900e+02
6.929175999999999813e-10,3.000000000000000000e+00,5.561710000000000491e+02
7.123439999999999753e-10,3.000000000000000000e+00,5.562309999999999945e+02
7.242933000000000056e-10,3.000000000000000000e+00,5.562910000000000537e+02
5.907749000000000296e-10,3.000000000000000000e+00,5.563520999999999503e+02
4.968028999999999740e-10,3.000000000000000000e+00,5.564130000000000109e+02
4.826953999999999790e-10,3.000000000000000000e+00,5.564729999999999563e+02
3.452454999999999841e-10,3.000000000000000000e+00,5.565330000000000155e+02
8.406718999999999371e-11,3.000000000000000000e+00,5.565941000000000258e+02
-2.391745999999999797e-10,3.000000000000000000e+00,5.566559999999999491e+02
-6.000381000000000437e-10,3.000000000000000000e+00,5.567169999999999845e+02
-7.376451999999999500e-10,3.000000000000000000e+00,5.567780000000000200e+02
-8.296150000000000349e-10,3.000000000000000000e+00,5.568391000000000304e+02
-8.871253999999999980e-10,3.000000000000000000e+00,5.568999999999999773e+02
-8.817291999999999665e-10,3.000000000000000000e+00,5.569589999999999463e+02
-8.582163000000000197e-10,3.000000000000000000e+00,5.570199999999999818e+02
-8.254528000000000428e-10,3.000000000000000000e+00,5.570810999999999922e+02
-8.758701999999999560e-10,3.000000000000000000e+00,5.571399999999999864e+02
-7.899912000000000502e-10,3.000000000000000000e+00,5.572010000000000218e+02
-6.234739999999999503e-10,3.000000000000000000e+00,5.572619999999999436e+02
-7.518305999999999618e-10,3.000000000000000000e+00,5.573220000000000027e+02
-8.343951999999999519e-10,3.000000000000000000e+00,5.573809999999999718e+02
-6.216240000000000032e-10,3.000000000000000000e+00,5.574420000000000073e+02
-4.575738000000000252e-10,3.000000000000000000e+00,5.575031000000000176e+02
-2.286129999999999994e-10,3.000000000000000000e+00,5.575639999999999645e+02
8.275666999999999739e-11,3.000000000000000000e+00,5.576259999999999764e+02
4.443052000000000096e-10,3.000000000000000000e+00,5.576870000000000118e+02
6.704848999999999539e-10,3.000000000000000000e+00,5.577490000000000236e+02
8.049285999999999991e-10,3.000000000000000000e+00,5.578099999999999454e+02
6.176016000000000110e-10,3.000000000000000000e+00,5.578719999999999573e+02
7.454922999999999859e-10,3.000000000000000000e+00,5.579310000000000400e+02
7.148109000000000136e-10,3.000000000000000000e+00,5.579919999999999618e+02
5.862264999999999711e-10,3.000000000000000000e+00,5.580529999999999973e+02
3.242001000000000084e-10,3.000000000000000000e+00,5.581140000000000327e+02
1.208386999999999924e-10,3.000000000000000000e+00,5.581749999999999545e+02
-2.296151999999999993e-10,3.000000000000000000e+00,5.582359999999999900e+02
-1.710259999999999944e-10,3.000000000000000000e+00,5.582960000000000491e+02
-4.976166999999999914e-11,3.000000000000000000e+00,5.583550000000000182e+02
-2.268399999999999890e-10,3.000000000000000000e+00,5.584160000000000537e+02
-6.159961999999999702e-10,3.000000000000000000e+00,5.584779999999999518e+02
-7.760368999999999840e-10,3.000000000000000000e+00,5.585389999999999873e+02
-8.794930999999999849e-10,3.000000000000000000e+00,5.586000000000000227e+02
-8.783366000000000417e-10,3.000000000000000000e+00,5.586609999999999445e+02
-8.825770000000000429e-10,3.000000000000000000e+00,5.587210000000000036e+02
-8.516633999999999812e-10,3.000000000000000000e+00,5.587809999999999491e+02
-8.192081000000000220e-10,3.000000000000000000e+00,5.588419999999999845e+02
-6.592443000000000165e-10,3.000000000000000000e+00,5.589030000000000200e+02
-4.651285000000000136e-10,3.000000000000000000e+00,5.589641000000000304e+02
-2.020165999999999929e-10,3.000000000000000000e+00,5.590249999999999773e+02
6.101752000000000272e-11,3.000000000000000000e+00,5.590860000000000127e+02
3.167993999999999969e-10,3.000000000000000000e+00,5.591470000000000482e+02
4.888624999999999753e-10,3.000000000000000000e+00,5.592079999999999700e+02
6.384154000000000369e-10,3.000000000000000000e+00,5.592690000000000055e+02
7.851159000000000102e-10,3.000000000000000000e+00,5.593300000000000409e+02
7.779469999999999606e-10,3.000000000000000000e+00,5.593920000000000528e+02
7.336976999999999489e-10,3.000000000000000000e+00,5.594519999999999982e+02
6.834351999999999893e-10,3.000000000000000000e+00,5.595130000000000337e+02
-3.397780000000000234e-10,3.000000000000000000e+00,5.595769999999999982e+02
-4.874076000000000365e-10,3.000000000000000000e+00,5.596380000000000337e+02
-7.073486000000000114e-10,3.000000000000000000e+00,5.596989999999999554e+02
-8.401763000000000489e-10,3.000000000000000000e+00,5.597599999999999909e+02
-7.546817000000000493e-10,3.000000000000000000e+00,5.598189999999999600e+02
-8.554398999999999630e-10,3.000000000000000000e+00,5.598799999999999955e+02
-8.654620999999999741e-10,3.000000000000000000e+00,5.599410000000000309e+02
-9.137210000000000338e-10,3.000000000000000000e+00,5.600009999999999764e+02
-8.645369000000000402e-10,3.000000000000000000e+00,5.600620000000000118e+02
-7.293966999999999655e-10,3.000000000000000000e+00,5.601230000000000473e+02
-5.120763000000000135e-10,3.000000000000000000e+00,5.601839999999999691e+02
-3.264411999999999811e-10,3.000000000000000000e+00,5.602450999999999794e+02
-8.753613999999999701e-11,3.000000000000000000e+00,5.603060000000000400e+02
1.152882000000000047e-10,3.000000000000000000e+00,5.603669999999999618e+02
-1.886796999999999962e-10,3.000000000000000000e+00,5.604260000000000446e+02
-3.254393999999999795e-10,3.000000000000000000e+00,5.604850000000000136e+02
-6.872604000000000631e-11,3.000000000000000000e+00,5.605460000000000491e+02
2.208233000000000113e-10,3.000000000000000000e+00,5.606070999999999458e+02
5.005028999999999716e-10,3.000000000000000000e+00,5.606680000000000064e+02
7.162755999999999744e-10,3.000000000000000000e+00,5.607300000000000182e+02
7.516595000000000139e-10,3.000000000000000000e+00,5.607921000000000049e+02
7.030161000000000163e-10,3.000000000000000000e+00,5.608529999999999518e+02
7.650730999999999809e-10,3.000000000000000000e+00,5.609130000000000109e+02
7.807222999999999769e-10,3.000000000000000000e+00,5.609719999999999800e+02
6.592298000000000472e-10,3.000000000000000000e+00,5.610330000000000155e+02
4.234138000000000108e-10,3.000000000000000000e+00,5.610950000000000273e+02
1.566853000000000049e-10,3.000000000000000000e+00,5.611559999999999491e+02
-7.396823999999999623e-11,3.000000000000000000e+00,5.612169999999999845e+02
-1.545283999999999893e-10,3.000000000000000000e+00,5.612770000000000437e+02
-4.629700000000000050e-10,3.000000000000000000e+00,5.613379999999999654e+02
-6.796731999999999769e-10,3.000000000000000000e+00,5.613990000000000009e+02
-8.138107000000000216e-10,3.000000000000000000e+00,5.614610000000000127e+02
-8.827310999999999483e-10,3.000000000000000000e+00,5.615220000000000482e+02
-8.105737999999999953e-10,3.000000000000000000e+00,5.615819999999999936e+02
-7.115887999999999488e-10,3.000000000000000000e+00,5.616440000000000055e+02
-4.765379999999999730e-10,3.000000000000000000e+00,5.617050000000000409e+02
-2.568283999999999876e-10,3.000000000000000000e+00,5.617661000000000513e+02
-4.713730000000000224e-10,3.000000000000000000e+00,5.618250000000000455e+02
-6.030443999999999736e-10,3.000000000000000000e+00,5.618840000000000146e+02
-7.509816000000000198e-10,3.000000000000000000e+00,5.619430999999999585e+02
-6.289466000000000375e-10,3.000000000000000000e+00,5.620040000000000191e+02
-4.286643000000000228e-10,3.000000000000000000e+00,5.620650000000000546e+02
-1.329429000000000021e-10,3.000000000000000000e+00,5.621259999999999764e+02
1.106629000000000026e-10,3.000000000000000000e+00,5.621870000000000118e+02
8.267950999999999411e-11,3.000000000000000000e+00,5.622469999999999573e+02
3.448598000000000254e-10,3.000000000000000000e+00,5.623079999999999927e+02
5.893866999999999495e-10,3.000000000000000000e+00,5.623690000000000282e+02
7.405588000000000049e-10,3.000000000000000000e+00,5.624310000000000400e+02
8.205004000000000342e-10,3.000000000000000000e+00,5.624930000000000518e+02
6.822021000000000300e-10,3.000000000000000000e+00,5.625539999999999736e+02
4.738298000000000464e-10,3.000000000000000000e+00,5.626150999999999840e+02
5.365804000000000468e-10,3.000000000000000000e+00,5.626749999999999545e+02
3.781623000000000249e-10,3.000000000000000000e+00,5.627359999999999900e+02
-6.587363999999999556e-11,3.000000000000000000e+00,5.627970000000000255e+02
-1.442752000000000127e-10,3.000000000000000000e+00,5.628579999999999472e+02
-6.017338999999999501e-10,3.000000000000000000e+00,5.629189999999999827e+02
-5.813045999999999656e-10,3.000000000000000000e+00,5.629790000000000418e+02
-8.274564000000000461e-10,3.000000000000000000e+00,5.630410000000000537e+02
-8.734028999999999970e-10,3.000000000000000000e+00,5.631020999999999503e+02
-7.594621999999999585e-10,3.000000000000000000e+00,5.631639999999999873e+02
-5.035966999999999801e-10,3.000000000000000000e+00,5.632250000000000227e+02
-5.010528000000000050e-10,3.000000000000000000e+00,5.632849999999999682e+02
-2.997678999999999922e-10,3.000000000000000000e+00,5.633460000000000036e+02
-5.469990999999999955e-10,3.000000000000000000e+00,5.634049999999999727e+02
-5.724393000000000252e-10,3.000000000000000000e+00,5.634650000000000318e+02
-3.964401999999999893e-10,3.000000000000000000e+00,5.635259999999999536e+02
-1.562244000000000111e-10,3.000000000000000000e+00,5.635869999999999891e+02
2.175856999999999944e-10,3.000000000000000000e+00,5.636480000000000246e+02
6.242313999999999543e-10,3.000000000000000000e+00,5.637100000000000364e+02
8.036951000000000157e-10,3.000000000000000000e+00,5.637720000000000482e+02
8.044655999999999563e-10,3.000000000000000000e+00,5.638329999999999700e+02
6.339443000000000108e-10,3.000000000000000000e+00,5.638949999999999818e+02
6.855940999999999703e-10,3.000000000000000000e+00,5.639539999999999509e+02
5.540028000000000134e-10,3.000000000000000000e+00,5.640149999999999864e+02
3.507186000000000238e-10,3.000000000000000000e+00,5.640760000000000218e+02
-1.852106999999999899e-10,3.000000000000000000e+00,5.641380000000000337e+02
-5.185526000000000359e-10,3.000000000000000000e+00,5.641989999999999554e+02
-7.330972000000000190e-10,3.000000000000000000e+00,5.642609999999999673e+02
-7.734930000000000089e-10,3.000000000000000000e+00,5.643210000000000264e+02
-7.027226000000000317e-10,3.000000000000000000e+00,5.643799999999999955e+02
-8.239876999999999545e-10,3.000000000000000000e+00,5.644410000000000309e+02
-8.723235000000000224e-10,3.000000000000000000e+00,5.645031000000000176e+02
-7.389559999999999657e-10,3.000000000000000000e+00,5.645650000000000546e+02
-4.726835000000000459e-10,3.000000000000000000e+00,5.646259999999999764e+02
-3.717712000000000200e-10,3.000000000000000000e+00,5.646860000000000355e+02
-7.782272999999999509e-11,3.000000000000000000e+00,5.647469999999999573e+02
3.832502999999999871e-10,3.000000000000000000e+00,5.648089999999999691e+02
5.678791000000000310e-10,3.000000000000000000e+00,5.648700999999999794e+02
7.396338000000000314e-10,3.000000000000000000e+00,5.649320000000000164e+02
6.917611000000000381e-10,3.000000000000000000e+00,5.649909999999999854e+02
7.956001999999999840e-10,3.000000000000000000e+00,5.650520000000000209e+02
8.305213999999999730e-10,3.000000000000000000e+00,5.651130000000000564e+02
7.213634000000000280e-10,3.000000000000000000e+00,5.651749999999999545e+02
5.489920000000000001e-10,3.000000000000000000e+00,5.652359999999999900e+02
3.172618999999999837e-10,3.000000000000000000e+00,5.652970000000000255e+02
6.309890999999999816e-11,3.000000000000000000e+00,5.653579999999999472e+02
-3.922772000000000007e-10,3.000000000000000000e+00,5.654189999999999827e+02
-6.073612000000000305e-10,3.000000000000000000e+00,5.654800000000000182e+02
-7.876006999999999642e-10,3.000000000000000000e+00,5.655410000000000537e+02
-9.141070000000000364e-10,3.000000000000000000e+00,5.656029999999999518e+02
-8.687775000000000018e-10,3.000000000000000000e+00,5.656639999999999873e+02
-7.556849000000000319e-10,3.000000000000000000e+00,5.657250000000000227e+02
-4.662073999999999839e-10,3.000000000000000000e+00,5.657859999999999445e+02
-2.374783000000000173e-10,3.000000000000000000e+00,5.658469999999999800e+02
-4.922195000000000031e-11,3.000000000000000000e+00,5.659080000000000155e+02
-2.033270000000000104e-10,3.000000000000000000e+00,5.659679999999999609e+02
2.673852999999999948e-10,3.000000000000000000e+00,5.660290999999999713e+02
4.352853999999999846e-10,3.000000000000000000e+00,5.660900000000000318e+02
6.156744999999999919e-10,3.000000000000000000e+00,5.661509999999999536e+02
7.238303999999999947e-10,3.000000000000000000e+00,5.662119999999999891e+02
8.218105000000000336e-10,3.000000000000000000e+00,5.662730000000000246e+02
7.867352000000000358e-10,3.000000000000000000e+00,5.663339999999999463e+02
6.851312999999999913e-10,3.000000000000000000e+00,5.663949999999999818e+02
4.635002000000000141e-10,3.000000000000000000e+00,5.664560999999999922e+02
3.141524999999999783e-11,3.000000000000000000e+00,5.665180000000000291e+02
-2.343949000000000154e-10,3.000000000000000000e+00,5.665789999999999509e+02
-5.864697999999999800e-10,3.000000000000000000e+00,5.666411000000000513e+02
-8.104192000000000339e-10,3.000000000000000000e+00,5.667019999999999982e+02
-8.828848999999999649e-10,3.000000000000000000e+00,5.667630000000000337e+02
-7.394959000000000168e-10,3.000000000000000000e+00,5.668250000000000455e+02
-4.609655000000000250e-10,3.000000000000000000e+00,5.668869999999999436e+02
-4.453159999999999851e-10,3.000000000000000000e+00,5.669470000000000027e+02
-3.105608000000000077e-10,3.000000000000000000e+00,5.670069999999999482e+02
-2.478409999999999897e-11,3.000000000000000000e+00,5.670689999999999600e+02
3.713785000000000013e-10,3.000000000000000000e+00,5.671299999999999955e+02
1.645482999999999910e-10,3.000000000000000000e+00,5.671889999999999645e+02
4.435340999999999811e-10,3.000000000000000000e+00,5.672509999999999764e+02
6.221498000000000057e-10,3.000000000000000000e+00,5.673120000000000118e+02
7.205925999999999917e-10,3.000000000000000000e+00,5.673719999999999573e+02
8.073179000000000127e-10,3.000000000000000000e+00,5.674329999999999927e+02
8.080115000000000485e-10,3.000000000000000000e+00,5.674950999999999794e+02
6.721797999999999870e-10,3.000000000000000000e+00,5.675560000000000400e+02
7.331579999999999616e-10,3.000000000000000000e+00,5.676150999999999840e+02
8.097073999999999868e-10,3.000000000000000000e+00,5.676749999999999545e+02
6.708699000000000513e-10,3.000000000000000000e+00,5.677359999999999900e+02
4.380607999999999810e-10,3.000000000000000000e+00,5.677970000000000255e+02
1.068855999999999985e-10,3.000000000000000000e+00,5.678590000000000373e+02
2.398643999999999932e-10,3.000000000000000000e+00,5.679180000000000064e+02
2.262966999999999916e-10,3.000000000000000000e+00,5.679779999999999518e+02
-2.902407000000000075e-11,3.000000000000000000e+00,5.680389999999999873e+02
-3.745463000000000242e-10,3.000000000000000000e+00,5.681000000000000227e+02
-6.944741999999999757e-10,3.000000000000000000e+00,5.681620000000000346e+02
-7.795055000000000437e-10,3.000000000000000000e+00,5.682219999999999800e+02
-7.842852000000000081e-10,3.000000000000000000e+00,5.682830000000000155e+02
-7.773469999999999834e-10,3.000000000000000000e+00,5.683419999999999845e+02
-8.483473000000000406e-10,3.000000000000000000e+00,5.684030000000000200e+02
-9.065516999999999601e-10,3.000000000000000000e+00,5.684641000000000304e+02
-8.439537000000000073e-10,3.000000000000000000e+00,5.685249999999999773e+02
-6.206211000000000128e-10,3.000000000000000000e+00,5.685869999999999891e+02
-2.815743999999999970e-10,3.000000000000000000e+00,5.686480000000000246e+02
1.071168000000000018e-10,3.000000000000000000e+00,5.687100000000000364e+02
4.046807999999999887e-10,3.000000000000000000e+00,5.687711000000000467e+02
6.246930999999999963e-10,3.000000000000000000e+00,5.688319999999999936e+02
7.279152000000000259e-10,3.000000000000000000e+00,5.688930000000000291e+02
5.731977999999999663e-10,3.000000000000000000e+00,5.689569999999999936e+02
4.615728000000000028e-10,3.000000000000000000e+00,5.690180000000000291e+02
-8.567505000000000184e-10,3.000000000000000000e+00,5.690839999999999463e+02
-8.868163000000000037e-10,3.000000000000000000e+00,5.691449999999999818e+02
-8.801870000000000129e-10,3.000000000000000000e+00,5.692050000000000409e+02
-8.894376999999999715e-10,3.000000000000000000e+00,5.692649999999999864e+02
-8.052534999999999635e-10,3.000000000000000000e+00,5.693260000000000218e+02
-6.380433000000000191e-10,3.000000000000000000e+00,5.693869999999999436e+02
-4.685203999999999737e-10,3.000000000000000000e+00,5.694479999999999791e+02
-4.517915000000000109e-10,3.000000000000000000e+00,5.695081000000000131e+02
-3.642930999999999959e-10,3.000000000000000000e+00,5.695680999999999585e+02
1.522617000000000115e-11,3.000000000000000000e+00,5.696299999999999955e+02
3.085506000000000202e-10,3.000000000000000000e+00,5.696910000000000309e+02
5.825254000000000365e-10,3.000000000000000000e+00,5.697519999999999527e+02
5.675699000000000048e-10,3.000000000000000000e+00,5.698120000000000118e+02
5.959390000000000035e-10,3.000000000000000000e+00,5.698730000000000473e+02
7.390163999999999876e-10,3.000000000000000000e+00,5.699339999999999691e+02
7.355474000000000071e-10,3.000000000000000000e+00,5.699940000000000282e+02
8.322174000000000465e-10,3.000000000000000000e+00,5.700551000000000386e+02
7.707775000000000300e-10,3.000000000000000000e+00,5.701159999999999854e+02
7.080270999999999900e-10,3.000000000000000000e+00,5.701770000000000209e+02
7.222114999999999932e-10,3.000000000000000000e+00,5.702369999999999663e+02
5.698061000000000182e-10,3.000000000000000000e+00,5.702980000000000018e+02
2.722417999999999873e-10,3.000000000000000000e+00,5.703590000000000373e+02
-8.749160999999999215e-12,3.000000000000000000e+00,5.704199999999999591e+02
-4.736083999999999876e-10,3.000000000000000000e+00,5.704820999999999458e+02
-3.668371000000000029e-10,3.000000000000000000e+00,5.705410000000000537e+02
-1.899903000000000000e-10,3.000000000000000000e+00,5.706009999999999991e+02
-5.653464000000000072e-10,3.000000000000000000e+00,5.706620000000000346e+02
-7.516758999999999685e-10,3.000000000000000000e+00,5.707229999999999563e+02
-8.432599000000000112e-10,3.000000000000000000e+00,5.707840999999999667e+02
-9.075539999999999661e-10,3.000000000000000000e+00,5.708450000000000273e+02
-8.662330000000000423e-10,3.000000000000000000e+00,5.709059999999999491e+02
-8.868167000000000278e-10,3.000000000000000000e+00,5.709660000000000082e+02
-7.753427999999999956e-10,3.000000000000000000e+00,5.710270000000000437e+02
-5.958746000000000508e-10,3.000000000000000000e+00,5.710879999999999654e+02
-3.966709000000000141e-10,3.000000000000000000e+00,5.711490000000000009e+02
-9.570786000000000372e-11,3.000000000000000000e+00,5.712100000000000364e+02
-2.637664000000000002e-10,3.000000000000000000e+00,5.712699999999999818e+02
8.267953999999999850e-11,3.000000000000000000e+00,5.713310999999999922e+02
-3.380374000000000274e-11,3.000000000000000000e+00,5.713911000000000513e+02
2.155811999999999886e-10,3.000000000000000000e+00,5.714510000000000218e+02
3.726118000000000243e-10,3.000000000000000000e+00,5.715119999999999436e+02
6.074254999999999514e-10,3.000000000000000000e+00,5.715729999999999791e+02
6.981591000000000195e-10,3.000000000000000000e+00,5.716340000000000146e+02
7.858095000000000459e-10,3.000000000000000000e+00,5.716950000000000500e+02
8.145642000000000232e-10,3.000000000000000000e+00,5.717559999999999718e+02
7.989148999999999953e-10,3.000000000000000000e+00,5.718150000000000546e+02
7.268361000000000436e-10,3.000000000000000000e+00,5.718750000000000000e+02
7.143478999999999709e-10,3.000000000000000000e+00,5.719339999999999691e+02
6.811223000000000313e-10,3.000000000000000000e+00,5.719940000000000282e+02
7.690042000000000275e-10,3.000000000000000000e+00,5.720551000000000386e+02
8.195747000000000443e-10,3.000000000000000000e+00,5.721159999999999854e+02
7.668456000000000387e-10,3.000000000000000000e+00,5.721770000000000209e+02
6.133606000000000253e-10,3.000000000000000000e+00,5.722380000000000564e+02
4.052203000000000157e-10,3.000000000000000000e+00,5.722989999999999782e+02
3.924235999999999848e-10,3.000000000000000000e+00,5.723600000000000136e+02
-5.932089000000000493e-11,3.000000000000000000e+00,5.724210000000000491e+02
-3.113313000000000000e-10,3.000000000000000000e+00,5.724820999999999458e+02
-5.670426000000000411e-10,3.000000000000000000e+00,5.725430000000000064e+02
-5.193233000000000403e-10,3.000000000000000000e+00,5.726029999999999518e+02
-6.899255000000000284e-10,3.000000000000000000e+00,5.726639999999999873e+02
-8.006280000000000398e-10,3.000000000000000000e+00,5.727250000000000227e+02
-9.221233000000000349e-10,3.000000000000000000e+00,5.727859999999999445e+02
-8.206711999999999898e-10,3.000000000000000000e+00,5.728469999999999800e+02
-6.775907000000000515e-10,3.000000000000000000e+00,5.729080000000000155e+02
-7.797367000000000212e-10,3.000000000000000000e+00,5.729679999999999609e+02
-6.200042000000000250e-10,3.000000000000000000e+00,5.730290999999999713e+02
-3.742376999999999825e-10,3.000000000000000000e+00,5.730900000000000318e+02
-3.716168000000000189e-10,3.000000000000000000e+00,5.731499999999999773e+02
-1.134388000000000033e-10,3.000000000000000000e+00,5.732110000000000127e+02
2.518902000000000077e-10,3.000000000000000000e+00,5.732720000000000482e+02
5.846840000000000253e-10,3.000000000000000000e+00,5.733339999999999463e+02
8.141013000000000123e-10,3.000000000000000000e+00,5.733970000000000482e+02
7.858092999999999822e-10,3.000000000000000000e+00,5.734579999999999700e+02
4.948750000000000101e-10,3.000000000000000000e+00,5.735190000000000055e+02
1.898335000000000094e-10,3.000000000000000000e+00,5.735810999999999922e+02
-1.423479999999999876e-10,3.000000000000000000e+00,5.736420000000000528e+02
-4.431574999999999764e-10,3.000000000000000000e+00,5.737029999999999745e+02
-7.815869999999999605e-10,3.000000000000000000e+00,5.737649999999999864e+02
-8.910555999999999644e-10,3.000000000000000000e+00,5.738260000000000218e+02
-8.335460000000000496e-10,3.000000000000000000e+00,5.738880000000000337e+02
-5.796853999999999719e-10,3.000000000000000000e+00,5.739489999999999554e+02
-6.725030999999999584e-10,3.000000000000000000e+00,5.740090000000000146e+02
-5.512386999999999485e-10,3.000000000000000000e+00,5.740700000000000500e+02
-3.718479000000000162e-10,3.000000000000000000e+00,5.741299999999999955e+02
-8.769033999999999892e-11,3.000000000000000000e+00,5.741920000000000073e+02
1.983133000000000032e-10,3.000000000000000000e+00,5.742531000000000176e+02
2.387850000000000186e-10,3.000000000000000000e+00,5.743129999999999882e+02
4.342060999999999902e-10,3.000000000000000000e+00,5.743740000000000236e+02
4.488526999999999880e-10,3.000000000000000000e+00,5.744339999999999691e+02
6.882917000000000335e-10,3.000000000000000000e+00,5.744950999999999794e+02
7.820319999999999522e-10,3.000000000000000000e+00,5.745560000000000400e+02
7.834196999999999763e-10,3.000000000000000000e+00,5.746159999999999854e+02
7.305365999999999938e-10,3.000000000000000000e+00,5.746760000000000446e+02
7.759418999999999962e-10,3.000000000000000000e+00,5.747359999999999900e+02
8.054674000000000097e-10,3.000000000000000000e+00,5.747970000000000255e+02
7.024758999999999730e-10,3.000000000000000000e+00,5.748590000000000373e+02
4.147024999999999956e-10,3.000000000000000000e+00,5.749199999999999591e+02
5.039715999999999598e-10,3.000000000000000000e+00,5.749800000000000182e+02
5.251715000000000202e-10,3.000000000000000000e+00,5.750399999999999636e+02
2.868886999999999773e-10,3.000000000000000000e+00,5.751009999999999991e+02
-2.023572000000000054e-11,3.000000000000000000e+00,5.751620000000000346e+02
-2.716295000000000183e-10,3.000000000000000000e+00,5.752229999999999563e+02
-5.231008000000000306e-10,3.000000000000000000e+00,5.752840999999999667e+02
-4.547211999999999765e-10,3.000000000000000000e+00,5.753441000000000258e+02
-6.721180000000000359e-10,3.000000000000000000e+00,5.754049999999999727e+02
-7.895274999999999911e-10,3.000000000000000000e+00,5.754660000000000082e+02
-8.872018999999999821e-10,3.000000000000000000e+00,5.755280000000000200e+02
-8.019384999999999599e-10,3.000000000000000000e+00,5.755891000000000304e+02
-6.361934000000000005e-10,3.000000000000000000e+00,5.756499999999999773e+02
-4.239615999999999952e-10,3.000000000000000000e+00,5.757110000000000127e+02
-1.314781999999999896e-10,3.000000000000000000e+00,5.757720000000000482e+02
1.537557999999999996e-10,3.000000000000000000e+00,5.758329999999999700e+02
2.576718000000000056e-10,3.000000000000000000e+00,5.758930000000000291e+02
3.205766999999999751e-10,3.000000000000000000e+00,5.759539999999999509e+02
2.627596999999999875e-10,3.000000000000000000e+00,5.760140000000000100e+02
4.879370999999999776e-10,3.000000000000000000e+00,5.760750000000000455e+02
6.791177000000000195e-10,3.000000000000000000e+00,5.761359999999999673e+02
7.617574999999999929e-10,3.000000000000000000e+00,5.761970000000000027e+02
8.326023000000000087e-10,3.000000000000000000e+00,5.762581000000000131e+02
7.552052999999999708e-10,3.000000000000000000e+00,5.763189999999999600e+02
6.357939999999999657e-10,3.000000000000000000e+00,5.763799999999999955e+02
3.910359999999999926e-10,3.000000000000000000e+00,5.764410000000000309e+02
2.006260000000000008e-10,3.000000000000000000e+00,5.765019999999999527e+02
-1.545283999999999893e-10,3.000000000000000000e+00,5.765629999999999882e+02
-4.906454000000000395e-10,3.000000000000000000e+00,5.766250000000000000e+02
-7.201448999999999665e-10,3.000000000000000000e+00,5.766860000000000355e+02
-5.813810999999999498e-10,3.000000000000000000e+00,5.767450999999999794e+02
-7.848247000000000350e-10,3.000000000000000000e+00,5.768060000000000400e+02
-8.607587000000000336e-10,3.000000000000000000e+00,5.768669999999999618e+02
-9.094038999999999847e-10,3.000000000000000000e+00,5.769279999999999973e+02
-8.930601000000000478e-10,3.000000000000000000e+00,5.769880000000000564e+02
-8.898227999999999974e-10,3.000000000000000000e+00,5.770480000000000018e+02
-8.673118000000000324e-10,3.000000000000000000e+00,5.771090000000000373e+02
-7.507508999999999950e-10,3.000000000000000000e+00,5.771699999999999591e+02
-5.476925999999999994e-10,3.000000000000000000e+00,5.772309999999999945e+02
-3.493373000000000237e-10,3.000000000000000000e+00,5.772921000000000049e+02
1.493616000000000077e-10,3.000000000000000000e+00,5.773540000000000418e+02
4.083812999999999906e-10,3.000000000000000000e+00,5.774149999999999636e+02
5.581655999999999900e-10,3.000000000000000000e+00,5.774759999999999991e+02
7.203608000000000298e-10,3.000000000000000000e+00,5.775370000000000346e+02
8.059297000000000361e-10,3.000000000000000000e+00,5.775979999999999563e+02
8.115574000000000372e-10,3.000000000000000000e+00,5.776590999999999667e+02
7.609095999999999880e-10,3.000000000000000000e+00,5.777191000000000258e+02
6.697901999999999811e-10,3.000000000000000000e+00,5.777799999999999727e+02
4.833887000000000225e-10,3.000000000000000000e+00,5.778410000000000082e+02
2.089516000000000056e-10,3.000000000000000000e+00,5.779030000000000200e+02
-2.157385999999999895e-10,3.000000000000000000e+00,5.779641000000000304e+02
-2.969925999999999759e-10,3.000000000000000000e+00,5.780240000000000009e+02
-5.786833000000000297e-10,3.000000000000000000e+00,5.780850000000000364e+02
-7.401891000000000284e-10,3.000000000000000000e+00,5.781461000000000467e+02
-6.994845999999999649e-10,3.000000000000000000e+00,5.782060999999999922e+02
-8.024013999999999708e-10,3.000000000000000000e+00,5.782670000000000528e+02
-8.993820999999999976e-10,3.000000000000000000e+00,5.783279999999999745e+02
-8.898223999999999732e-10,3.000000000000000000e+00,5.783890000000000100e+02
-7.330197999999999547e-10,3.000000000000000000e+00,5.784500000000000455e+02
-3.880370999999999917e-10,3.000000000000000000e+00,5.785119999999999436e+02
-3.280156000000000145e-11,3.000000000000000000e+00,5.785729999999999791e+02
7.315383000000000152e-10,3.000000000000000000e+00,5.786369999999999436e+02
6.620816000000000476e-10,3.000000000000000000e+00,5.786970000000000027e+02
6.944591000000000219e-10,3.000000000000000000e+00,5.787569999999999482e+02
7.818011999999999989e-10,3.000000000000000000e+00,5.788180999999999585e+02
8.294424000000000225e-10,3.000000000000000000e+00,5.788790000000000191e+02
7.257575000000000138e-10,3.000000000000000000e+00,5.789400000000000546e+02
7.736294999999999908e-10,3.000000000000000000e+00,5.790000000000000000e+02
6.436575999999999880e-10,3.000000000000000000e+00,5.790610000000000355e+02
4.735217999999999891e-10,3.000000000000000000e+00,5.791219999999999573e+02
3.045424000000000050e-10,3.000000000000000000e+00,5.791829999999999927e+02
-5.184308999999999897e-11,3.000000000000000000e+00,5.792440000000000282e+02
-3.706148000000000052e-10,3.000000000000000000e+00,5.793051000000000386e+02
-3.158800999999999792e-10,3.000000000000000000e+00,5.793650999999999840e+02
-5.405234999999999895e-10,3.000000000000000000e+00,5.794260000000000446e+02
-7.200688000000000064e-10,3.000000000000000000e+00,5.794869999999999663e+02
-8.027872000000000131e-10,3.000000000000000000e+00,5.795480000000000018e+02
-8.532047999999999900e-10,3.000000000000000000e+00,5.796079999999999472e+02
-8.902855999999999764e-10,3.000000000000000000e+00,5.796689999999999827e+02
-8.310794000000000035e-10,3.000000000000000000e+00,5.797300000000000182e+02
-6.430544000000000247e-10,3.000000000000000000e+00,5.797910000000000537e+02
-7.348702000000000293e-10,3.000000000000000000e+00,5.798509999999999991e+02
-6.582415999999999865e-10,3.000000000000000000e+00,5.799109999999999445e+02
-6.421297000000000434e-10,3.000000000000000000e+00,5.799710000000000036e+02
-6.489903000000000434e-10,3.000000000000000000e+00,5.800309999999999491e+02
-4.551835999999999831e-10,3.000000000000000000e+00,5.800919999999999845e+02
-2.235249000000000053e-10,3.000000000000000000e+00,5.801530000000000200e+02
5.084172999999999929e-11,3.000000000000000000e+00,5.802141000000000304e+02
5.018133999999999951e-10,3.000000000000000000e+00,5.802759999999999536e+02
6.281622000000000086e-10,3.000000000000000000e+00,5.803369999999999891e+02
7.449524999999999667e-10,3.000000000000000000e+00,5.803980000000000246e+02
8.214254000000000077e-10,3.000000000000000000e+00,5.804589999999999463e+02
8.105554999999999520e-10,3.000000000000000000e+00,5.805199999999999818e+02
7.095683000000000384e-10,3.000000000000000000e+00,5.805810999999999922e+02
5.196976999999999641e-10,3.000000000000000000e+00,5.806420000000000528e+02
2.807215999999999811e-10,3.000000000000000000e+00,5.807029999999999745e+02
-1.323262000000000005e-10,3.000000000000000000e+00,5.807649999999999864e+02
-3.505710000000000191e-10,3.000000000000000000e+00,5.808260000000000218e+02
-6.428234000000000076e-10,3.000000000000000000e+00,5.808869999999999436e+02
-8.020937000000000092e-10,3.000000000000000000e+00,5.809479999999999791e+02
-8.005515999999999841e-10,3.000000000000000000e+00,5.810081000000000131e+02
-8.374779999999999694e-10,3.000000000000000000e+00,5.810689999999999600e+02
-9.100210999999999647e-10,3.000000000000000000e+00,5.811290000000000191e+02
-8.450333000000000457e-10,3.000000000000000000e+00,5.811910000000000309e+02
-6.177687999999999564e-10,3.000000000000000000e+00,5.812519999999999527e+02
-3.927396999999999874e-10,3.000000000000000000e+00,5.813129999999999882e+02
-3.072012000000000300e-11,3.000000000000000000e+00,5.813750000000000000e+02
3.299045000000000057e-10,3.000000000000000000e+00,5.814360000000000355e+02
6.255415999999999856e-10,3.000000000000000000e+00,5.814980000000000473e+02
5.530006000000000394e-10,3.000000000000000000e+00,5.815570000000000164e+02
5.791339000000000488e-10,3.000000000000000000e+00,5.816169999999999618e+02
7.096458000000000311e-10,3.000000000000000000e+00,5.816779999999999973e+02
7.997628000000000002e-10,3.000000000000000000e+00,5.817400999999999840e+02
7.794886000000000332e-10,3.000000000000000000e+00,5.817989999999999782e+02
6.713324999999999666e-10,3.000000000000000000e+00,5.818579999999999472e+02
5.962476000000000452e-10,3.000000000000000000e+00,5.819180000000000064e+02
3.517208999999999781e-10,3.000000000000000000e+00,5.819759999999999991e+02
3.063923000000000236e-10,3.000000000000000000e+00,5.820359999999999445e+02
5.099077000000000423e-10,3.000000000000000000e+00,5.820969999999999800e+02
3.921924000000000073e-10,3.000000000000000000e+00,5.821570000000000391e+02
5.405891000000000146e-10,3.000000000000000000e+00,5.822169999999999845e+02
6.728741999999999676e-10,3.000000000000000000e+00,5.822780000000000200e+02
6.828956000000000339e-10,3.000000000000000000e+00,5.823379999999999654e+02
7.449524999999999667e-10,3.000000000000000000e+00,5.823990000000000009e+02
8.221184999999999875e-10,3.000000000000000000e+00,5.824600000000000364e+02
7.748632999999999664e-10,3.000000000000000000e+00,5.825211000000000467e+02
6.581500999999999770e-10,3.000000000000000000e+00,5.825819999999999936e+02
6.072714000000000460e-10,3.000000000000000000e+00,5.826430000000000291e+02
4.254951000000000189e-10,3.000000000000000000e+00,5.827039999999999509e+02
2.432291999999999871e-11,3.000000000000000000e+00,5.827649999999999864e+02
-1.273921999999999895e-10,3.000000000000000000e+00,5.828260000000000218e+02
-4.261201000000000038e-10,3.000000000000000000e+00,5.828869999999999436e+02
-6.459069000000000415e-10,3.000000000000000000e+00,5.829479999999999791e+02
-6.479883999999999582e-10,3.000000000000000000e+00,5.830081000000000131e+02
-8.048686000000000014e-10,3.000000000000000000e+00,5.830689999999999600e+02
-9.022343000000000222e-10,3.000000000000000000e+00,5.831299999999999955e+02
-9.149545000000000172e-10,3.000000000000000000e+00,5.831900000000000546e+02
-8.917503999999999691e-10,3.000000000000000000e+00,5.832500000000000000e+02
-8.955271000000000146e-10,3.000000000000000000e+00,5.833110000000000355e+02
-8.086460999999999917e-10,3.000000000000000000e+00,5.833719999999999573e+02
-6.106762999999999625e-10,3.000000000000000000e+00,5.834329999999999927e+02
-3.917375999999999936e-10,3.000000000000000000e+00,5.834940000000000282e+02
-1.091988000000000004e-10,3.000000000000000000e+00,5.835551000000000386e+02
1.903730999999999906e-10,3.000000000000000000e+00,5.836159999999999854e+02
4.013659000000000171e-10,3.000000000000000000e+00,5.836770000000000209e+02
4.127750999999999842e-10,3.000000000000000000e+00,5.837369999999999663e+02
7.257567999999999975e-10,3.000000000000000000e+00,5.837999999999999545e+02
8.188805000000000241e-10,3.000000000000000000e+00,5.838609999999999900e+02
7.811072000000000424e-10,3.000000000000000000e+00,5.839221000000000004e+02
8.104008999999999906e-10,3.000000000000000000e+00,5.839820999999999458e+02
8.084733000000000189e-10,3.000000000000000000e+00,5.840421000000000049e+02
7.115725999999999546e-10,3.000000000000000000e+00,5.841029999999999518e+02
5.166915999999999945e-10,3.000000000000000000e+00,5.841639999999999873e+02
5.521524999999999707e-10,3.000000000000000000e+00,5.842240000000000464e+02
3.474037999999999807e-10,3.000000000000000000e+00,5.842849999999999682e+02
1.365649000000000027e-10,3.000000000000000000e+00,5.843460000000000036e+02
-6.710703999999999877e-11,3.000000000000000000e+00,5.844059999999999491e+02
-3.707684000000000098e-10,3.000000000000000000e+00,5.844669999999999845e+02
-5.444549000000000282e-10,3.000000000000000000e+00,5.845280000000000200e+02
-7.161363999999999590e-10,3.000000000000000000e+00,5.845891000000000304e+02
-6.855314999999999710e-10,3.000000000000000000e+00,5.846490000000000009e+02
-7.268524999999999982e-10,3.000000000000000000e+00,5.847089999999999463e+02
-8.535897999999999840e-10,3.000000000000000000e+00,5.847699999999999818e+02
-8.653850000000000055e-10,3.000000000000000000e+00,5.848300000000000409e+02
-8.970696999999999923e-10,3.000000000000000000e+00,5.848911000000000513e+02
-8.454957000000000006e-10,3.000000000000000000e+00,5.849519999999999982e+02
-8.549775000000000081e-10,3.000000000000000000e+00,5.850119999999999436e+02
-7.248477000000000259e-10,3.000000000000000000e+00,5.850729999999999791e+02
-4.797756000000000157e-10,3.000000000000000000e+00,5.851349999999999909e+02
-2.493504999999999756e-10,3.000000000000000000e+00,5.851960000000000264e+02
-3.004619000000000003e-10,3.000000000000000000e+00,5.852549999999999955e+02
-7.389110999999999735e-11,3.000000000000000000e+00,5.853160000000000309e+02
2.401726999999999910e-10,3.000000000000000000e+00,5.853769999999999527e+02
4.627290999999999857e-10,3.000000000000000000e+00,5.854389999999999645e+02
6.384923000000000452e-10,3.000000000000000000e+00,5.854990000000000236e+02
5.549274999999999948e-10,3.000000000000000000e+00,5.855589999999999691e+02
4.287327000000000099e-10,3.000000000000000000e+00,5.856180000000000518e+02
5.791338000000000169e-10,3.000000000000000000e+00,5.856789999999999736e+02
7.072559000000000330e-10,3.000000000000000000e+00,5.857400999999999840e+02
8.047737999999999739e-10,3.000000000000000000e+00,5.858020000000000209e+02
7.983750000000000477e-10,3.000000000000000000e+00,5.858630000000000564e+02
8.377673999999999912e-10,3.000000000000000000e+00,5.859221000000000004e+02
7.720107000000000212e-10,3.000000000000000000e+00,5.859809999999999945e+02
8.153345000000000034e-10,3.000000000000000000e+00,5.860421000000000049e+02
7.400956000000000018e-10,3.000000000000000000e+00,5.861029999999999518e+02
5.989454999999999972e-10,3.000000000000000000e+00,5.861639999999999873e+02
3.342215000000000230e-10,3.000000000000000000e+00,5.862259999999999991e+02
8.468386000000000384e-11,3.000000000000000000e+00,5.862870000000000346e+02
-2.928297999999999993e-10,3.000000000000000000e+00,5.863479999999999563e+02
-5.393670000000000463e-10,3.000000000000000000e+00,5.864090999999999667e+02
-6.172290000000000406e-10,3.000000000000000000e+00,5.864691000000000258e+02
-7.527549000000000224e-10,3.000000000000000000e+00,5.865299999999999727e+02
-8.893603000000000106e-10,3.000000000000000000e+00,5.865910000000000082e+02
-8.855060000000000439e-10,3.000000000000000000e+00,5.866530000000000200e+02
-8.286896000000000373e-10,3.000000000000000000e+00,5.867129999999999654e+02
-6.131429000000000086e-10,3.000000000000000000e+00,5.867740000000000009e+02
-3.618260999999999775e-10,3.000000000000000000e+00,5.868360000000000127e+02
-1.946156999999999952e-10,3.000000000000000000e+00,5.868961000000000467e+02
1.900363999999999999e-11,3.000000000000000000e+00,5.869569999999999936e+02
-1.117427999999999944e-10,3.000000000000000000e+00,5.870170000000000528e+02
1.384150000000000075e-10,3.000000000000000000e+00,5.870779999999999745e+02
4.227967999999999911e-10,3.000000000000000000e+00,5.871390000000000100e+02
6.208388999999999580e-10,3.000000000000000000e+00,5.872000000000000455e+02
6.178324999999999962e-10,3.000000000000000000e+00,5.872599999999999909e+02
7.228280999999999888e-10,3.000000000000000000e+00,5.873210000000000264e+02
7.095683999999999668e-10,3.000000000000000000e+00,5.873809999999999718e+02
8.100154000000000440e-10,3.000000000000000000e+00,5.874420000000000073e+02
7.892014999999999863e-10,3.000000000000000000e+00,5.875031000000000176e+02
6.649340999999999610e-10,3.000000000000000000e+00,5.875639999999999645e+02
4.596453999999999914e-10,3.000000000000000000e+00,5.876259999999999764e+02
2.436417000000000232e-10,3.000000000000000000e+00,5.876870000000000118e+02
-4.297755999999999686e-11,3.000000000000000000e+00,5.877480000000000473e+02
-3.339962999999999936e-10,3.000000000000000000e+00,5.878089999999999691e+02
-5.984188000000000181e-10,3.000000000000000000e+00,5.878700999999999794e+02
-7.718735999999999514e-10,3.000000000000000000e+00,5.879310000000000400e+02
-8.182818999999999761e-10,3.000000000000000000e+00,5.879909999999999854e+02
-7.983153999999999707e-10,3.000000000000000000e+00,5.880510000000000446e+02
-9.197337000000000290e-10,3.000000000000000000e+00,5.881130000000000564e+02
-8.771796000000000425e-10,3.000000000000000000e+00,5.881730000000000018e+02
-8.478082999999999663e-10,3.000000000000000000e+00,5.882340000000000373e+02
-6.747388000000000192e-10,3.000000000000000000e+00,5.882949999999999591e+02
-4.918017999999999508e-10,3.000000000000000000e+00,5.883559999999999945e+02
-1.723363000000000059e-10,3.000000000000000000e+00,5.884171000000000049e+02
1.966944000000000017e-10,3.000000000000000000e+00,5.884790000000000418e+02
4.263431000000000040e-10,3.000000000000000000e+00,5.885399999999999636e+02
5.826801000000000298e-10,3.000000000000000000e+00,5.886009999999999991e+02
7.228279999999999569e-10,3.000000000000000000e+00,5.886620000000000346e+02
7.899729000000000070e-10,3.000000000000000000e+00,5.887229999999999563e+02
7.248324000000000084e-10,3.000000000000000000e+00,5.887849999999999682e+02
5.392012000000000301e-10,3.000000000000000000e+00,5.888460000000000036e+02
5.074409000000000359e-10,3.000000000000000000e+00,5.889059999999999491e+02
5.348849000000000292e-10,3.000000000000000000e+00,5.889660000000000082e+02
5.301051999999999615e-10,3.000000000000000000e+00,5.890259999999999536e+02
1.491779999999999849e-11,3.000000000000000000e+00,5.890879999999999654e+02
-3.261330000000000152e-10,3.000000000000000000e+00,5.891490000000000009e+02
-3.546568999999999874e-10,3.000000000000000000e+00,5.892089999999999463e+02
-8.015538999999999900e-10,3.000000000000000000e+00,5.892720000000000482e+02
-9.107919000000000010e-10,3.000000000000000000e+00,5.893339999999999463e+02
-8.169720000000000404e-10,3.000000000000000000e+00,5.893949999999999818e+02
-8.220593000000000380e-10,3.000000000000000000e+00,5.894539999999999509e+02
-8.646906999999999534e-10,3.000000000000000000e+00,5.895140000000000100e+02
-6.708841999999999568e-10,3.000000000000000000e+00,5.895750000000000455e+02
-5.397523999999999610e-10,3.000000000000000000e+00,5.896359999999999673e+02
-3.313750999999999862e-10,3.000000000000000000e+00,5.896970000000000027e+02
-5.122634000000000081e-11,3.000000000000000000e+00,5.897581000000000131e+02
2.655350000000000038e-10,3.000000000000000000e+00,5.898189999999999600e+02
4.534785000000000073e-10,3.000000000000000000e+00,5.898799999999999955e+02
6.349460000000000323e-10,3.000000000000000000e+00,5.899410000000000309e+02
5.773605000000000144e-10,3.000000000000000000e+00,5.900009999999999764e+02
7.557450999999999900e-10,3.000000000000000000e+00,5.900620000000000118e+02
8.118663999999999997e-10,3.000000000000000000e+00,5.901230000000000473e+02
8.320633000000000377e-10,3.000000000000000000e+00,5.901839999999999691e+02
6.815852999999999707e-10,3.000000000000000000e+00,5.902459999999999809e+02
4.786864000000000190e-10,3.000000000000000000e+00,5.903070000000000164e+02
2.229048000000000056e-10,3.000000000000000000e+00,5.903680000000000518e+02
-9.247006999999999354e-11,3.000000000000000000e+00,5.904289999999999736e+02
-3.783236000000000024e-10,3.000000000000000000e+00,5.904900999999999840e+02
-5.624937000000000301e-10,3.000000000000000000e+00,5.905510000000000446e+02
-8.775646000000000365e-10,3.000000000000000000e+00,5.906130000000000564e+02
-8.860444000000000303e-10,3.000000000000000000e+00,5.906749999999999545e+02
-6.620183999999999604e-10,3.000000000000000000e+00,5.907359999999999900e+02
-3.383133999999999910e-10,3.000000000000000000e+00,5.907980000000000018e+02
2.686692999999999849e-11,3.000000000000000000e+00,5.908590000000000373e+02
3.324483999999999808e-10,3.000000000000000000e+00,5.909199999999999591e+02
5.268674999999999903e-10,3.000000000000000000e+00,5.909809999999999945e+02
4.377519999999999789e-10,3.000000000000000000e+00,5.910410000000000537e+02
6.007957000000000081e-10,3.000000000000000000e+00,5.911020999999999503e+02
7.237531999999999942e-10,3.000000000000000000e+00,5.911630000000000109e+02
8.181876000000000047e-10,3.000000000000000000e+00,5.912240000000000464e+02
7.195132000000000171e-10,3.000000000000000000e+00,5.912859999999999445e+02
4.405275000000000072e-10,3.000000000000000000e+00,5.913469999999999800e+02
1.783471999999999960e-10,3.000000000000000000e+00,5.914090999999999667e+02
2.878139000000000146e-10,3.000000000000000000e+00,5.914679999999999609e+02
3.199991000000000152e-12,3.000000000000000000e+00,5.915290999999999713e+02
9.485959000000000495e-11,3.000000000000000000e+00,5.915891000000000304e+02
-2.608368000000000148e-10,3.000000000000000000e+00,5.916499999999999773e+02
-6.338807000000000029e-10,3.000000000000000000e+00,5.917119999999999891e+02
-7.937674000000000397e-10,3.000000000000000000e+00,5.917730000000000246e+02
-6.177683000000000038e-10,3.000000000000000000e+00,5.918319999999999936e+02
-4.948082000000000160e-10,3.000000000000000000e+00,5.918911000000000513e+02
-6.138368999999999651e-10,3.000000000000000000e+00,5.919519999999999982e+02
-4.772310999999999527e-10,3.000000000000000000e+00,5.920109999999999673e+02
-3.719249999999999849e-10,3.000000000000000000e+00,5.920710000000000264e+02
-5.782208999999999714e-10,3.000000000000000000e+00,5.921319999999999482e+02
-7.818179000000000491e-10,3.000000000000000000e+00,5.921930999999999585e+02
-7.331737000000000032e-10,3.000000000000000000e+00,5.922531000000000176e+02
-7.514441000000000066e-10,3.000000000000000000e+00,5.923129999999999882e+02
-9.050093000000000462e-10,3.000000000000000000e+00,5.923750000000000000e+02
-8.279186000000000407e-10,3.000000000000000000e+00,5.924360000000000355e+02
-6.848373999999999827e-10,3.000000000000000000e+00,5.924969999999999573e+02
-4.279700000000000224e-10,3.000000000000000000e+00,5.925579999999999927e+02
-5.474611000000000297e-10,3.000000000000000000e+00,5.926180000000000518e+02
-3.710767999999999877e-10,3.000000000000000000e+00,5.926789999999999736e+02
-1.404206000000000021e-10,3.000000000000000000e+00,5.927390000000000327e+02
9.863699999999999501e-11,3.000000000000000000e+00,5.927999999999999545e+02
4.974193000000000092e-10,3.000000000000000000e+00,5.928619999999999663e+02
6.165987999999999491e-10,3.000000000000000000e+00,5.929230000000000018e+02
6.726425999999999660e-10,3.000000000000000000e+00,5.929829999999999472e+02
5.428247000000000435e-10,3.000000000000000000e+00,5.930430000000000064e+02
6.963089000000000086e-10,3.000000000000000000e+00,5.931029999999999518e+02
7.726274000000000486e-10,3.000000000000000000e+00,5.931639999999999873e+02
8.306748999999999973e-10,3.000000000000000000e+00,5.932250000000000227e+02
7.775609999999999581e-10,3.000000000000000000e+00,5.932859999999999445e+02
8.144089999999999739e-10,3.000000000000000000e+00,5.933460000000000036e+02
7.189732000000000376e-10,3.000000000000000000e+00,5.934070000000000391e+02
4.830803999999999731e-10,3.000000000000000000e+00,5.934679999999999609e+02
1.875979000000000062e-10,3.000000000000000000e+00,5.935299999999999727e+02
-2.837328000000000255e-10,3.000000000000000000e+00,5.935910000000000082e+02
-1.155972999999999990e-10,3.000000000000000000e+00,5.936509999999999536e+02
-4.022217999999999872e-10,3.000000000000000000e+00,5.937119999999999891e+02
-6.600144999999999649e-10,3.000000000000000000e+00,5.937730000000000246e+02
-8.389428999999999940e-10,3.000000000000000000e+00,5.938350000000000364e+02
-8.422578999999999975e-10,3.000000000000000000e+00,5.938970000000000482e+02
-5.653465000000000391e-10,3.000000000000000000e+00,5.939579999999999700e+02
-7.006412999999999719e-10,3.000000000000000000e+00,5.940180000000000291e+02
-3.755484000000000181e-10,3.000000000000000000e+00,5.940789999999999509e+02
7.671248999999999880e-12,3.000000000000000000e+00,5.941411000000000513e+02
3.692969999999999811e-10,3.000000000000000000e+00,5.942019999999999982e+02
5.746625999999999590e-10,3.000000000000000000e+00,5.942630000000000337e+02
5.438269000000000176e-10,3.000000000000000000e+00,5.943229999999999791e+02
5.102930000000000286e-10,3.000000000000000000e+00,5.943831000000000131e+02
6.280851000000000400e-10,3.000000000000000000e+00,5.944439999999999600e+02
8.001479999999999546e-10,3.000000000000000000e+00,5.945059999999999718e+02
7.978355000000000207e-10,3.000000000000000000e+00,5.945670000000000073e+02
7.163523000000000224e-10,3.000000000000000000e+00,5.946281000000000176e+02
7.322326999999999958e-10,3.000000000000000000e+00,5.946870000000000118e+02
6.549894999999999745e-10,3.000000000000000000e+00,5.947480000000000473e+02
5.540028000000000134e-10,3.000000000000000000e+00,5.948079999999999927e+02
2.969874000000000244e-10,3.000000000000000000e+00,5.948700999999999794e+02
-3.892399999999999853e-12,3.000000000000000000e+00,5.949310000000000400e+02
-2.902855999999999803e-10,3.000000000000000000e+00,5.949919999999999618e+02
-2.846580999999999913e-10,3.000000000000000000e+00,5.950520000000000209e+02
-3.994463000000000106e-10,3.000000000000000000e+00,5.951119999999999663e+02
-6.931636000000000237e-10,3.000000000000000000e+00,5.951739999999999782e+02
-8.676207999999999948e-10,3.000000000000000000e+00,5.952350000000000136e+02
-8.847353000000000395e-10,3.000000000000000000e+00,5.952971000000000004e+02
-8.928298999999999755e-10,3.000000000000000000e+00,5.953570999999999458e+02
-8.379407999999999484e-10,3.000000000000000000e+00,5.954171000000000049e+02
-7.863665999999999964e-10,3.000000000000000000e+00,5.954779999999999518e+02
-5.672741000000000108e-10,3.000000000000000000e+00,5.955389999999999873e+02
-3.599759000000000183e-10,3.000000000000000000e+00,5.956000000000000227e+02
-8.506927999999999474e-11,3.000000000000000000e+00,5.956609999999999445e+02
-2.246811999999999882e-10,3.000000000000000000e+00,5.957210000000000036e+02
7.296630000000000424e-11,3.000000000000000000e+00,5.957820000000000391e+02
3.389239000000000067e-10,3.000000000000000000e+00,5.958429999999999609e+02
5.738144999999999937e-10,3.000000000000000000e+00,5.959040999999999713e+02
7.965248999999999653e-10,3.000000000000000000e+00,5.959660000000000082e+02
8.073171999999999964e-10,3.000000000000000000e+00,5.960259999999999536e+02
8.043108000000000346e-10,3.000000000000000000e+00,5.960869999999999891e+02
7.166602000000000478e-10,3.000000000000000000e+00,5.961480000000000246e+02
3.524145000000000138e-10,3.000000000000000000e+00,5.962100000000000364e+02
9.829806999999999981e-12,3.000000000000000000e+00,5.962720000000000482e+02
-2.764093000000000145e-10,3.000000000000000000e+00,5.963329999999999700e+02
-5.671197000000000098e-10,3.000000000000000000e+00,5.963940000000000055e+02
-8.175887999999999964e-10,3.000000000000000000e+00,5.964550000000000409e+02
-8.876643999999999689e-10,3.000000000000000000e+00,5.965170000000000528e+02
-5.055239999999999595e-10,3.000000000000000000e+00,5.965800000000000409e+02
-1.448147999999999940e-10,3.000000000000000000e+00,5.966411000000000513e+02
1.896791000000000083e-10,3.000000000000000000e+00,5.967029999999999745e+02
5.328028999999999531e-10,3.000000000000000000e+00,5.967640000000000100e+02
4.715170000000000169e-10,3.000000000000000000e+00,5.968239999999999554e+02
6.715633999999999518e-10,3.000000000000000000e+00,5.968849999999999909e+02
7.146559000000000281e-10,3.000000000000000000e+00,5.969460000000000264e+02
7.698518000000000401e-10,3.000000000000000000e+00,5.970059999999999718e+02
7.516595000000000139e-10,3.000000000000000000e+00,5.970660000000000309e+02
7.080267999999999977e-10,3.000000000000000000e+00,5.971259999999999764e+02
7.573635999999999674e-10,3.000000000000000000e+00,5.971860000000000355e+02
8.195743999999999486e-10,3.000000000000000000e+00,5.972480000000000473e+02
7.182788999999999855e-10,3.000000000000000000e+00,5.973089999999999691e+02
5.366572999999999517e-10,3.000000000000000000e+00,5.973700999999999794e+02
3.281312000000000032e-10,3.000000000000000000e+00,5.974310000000000400e+02
3.145634999999999757e-10,3.000000000000000000e+00,5.974909999999999854e+02
5.014790999999999811e-11,3.000000000000000000e+00,5.975520000000000209e+02
-4.152501000000000196e-10,3.000000000000000000e+00,5.976140000000000327e+02
-7.316318000000000418e-10,3.000000000000000000e+00,5.976749999999999545e+02
-8.315411000000000455e-10,3.000000000000000000e+00,5.977359999999999900e+02
-8.030179000000000379e-10,3.000000000000000000e+00,5.977960000000000491e+02
-8.970695000000000319e-10,3.000000000000000000e+00,5.978570999999999458e+02
-9.001525000000000098e-10,3.000000000000000000e+00,5.979171000000000049e+02
-8.774102999999999640e-10,3.000000000000000000e+00,5.979779999999999518e+02
-8.575216000000000469e-10,3.000000000000000000e+00,5.980380000000000109e+02
-7.955404999999999785e-10,3.000000000000000000e+00,5.980990000000000464e+02
-5.792225999999999929e-10,3.000000000000000000e+00,5.981599999999999682e+02
-3.699207999999999971e-10,3.000000000000000000e+00,5.982210000000000036e+02
-4.097319000000000143e-11,3.000000000000000000e+00,5.982820000000000391e+02
2.431791999999999847e-10,3.000000000000000000e+00,5.983441000000000258e+02
1.869812000000000046e-10,3.000000000000000000e+00,5.984030000000000200e+02
4.015203000000000181e-10,3.000000000000000000e+00,5.984641000000000304e+02
5.749707999999999766e-10,3.000000000000000000e+00,5.985249999999999773e+02
7.040949000000000064e-10,3.000000000000000000e+00,5.985860000000000127e+02
7.942120000000000074e-10,3.000000000000000000e+00,5.986470000000000482e+02
7.374746999999999866e-10,3.000000000000000000e+00,5.987069999999999936e+02
8.050044999999999988e-10,3.000000000000000000e+00,5.987680000000000291e+02
7.558221999999999586e-10,3.000000000000000000e+00,5.988269999999999982e+02
8.092449000000000000e-10,3.000000000000000000e+00,5.988880000000000337e+02
7.474964999999999736e-10,3.000000000000000000e+00,5.989489999999999554e+02
7.357016999999999763e-10,3.000000000000000000e+00,5.990090000000000146e+02
7.377058999999999640e-10,3.000000000000000000e+00,5.990689999999999600e+02
5.771292000000000051e-10,3.000000000000000000e+00,5.991299999999999955e+02
2.570552000000000100e-10,3.000000000000000000e+00,5.991920000000000073e+02
3.856398999999999930e-10,3.000000000000000000e+00,5.992509999999999764e+02
-1.104322000000000036e-10,3.000000000000000000e+00,5.993129999999999882e+02
-5.010528000000000050e-10,3.000000000000000000e+00,5.993750000000000000e+02
-7.019523000000000514e-10,3.000000000000000000e+00,5.994360000000000355e+02
-8.603740999999999603e-10,3.000000000000000000e+00,5.994969999999999573e+02
-8.960668000000000018e-10,3.000000000000000000e+00,5.995579999999999927e+02
-8.616073999999999833e-10,3.000000000000000000e+00,5.996190000000000282e+02
-6.881526000000000500e-10,3.000000000000000000e+00,5.996801000000000386e+02
-4.517141999999999785e-10,3.000000000000000000e+00,5.997409999999999854e+02
-1.552991999999999997e-10,3.000000000000000000e+00,5.998029999999999973e+02
9.509087999999999558e-11,3.000000000000000000e+00,5.998640000000000327e+02
4.614955000000000221e-10,3.000000000000000000e+00,5.999249999999999545e+02
6.767282000000000454e-10,3.000000000000000000e+00,5.999869999999999663e+02
6.425007000000000207e-10,3.000000000000000000e+00,6.000460000000000491e+02
7.184334000000000184e-10,3.000000000000000000e+00,6.001070999999999458e+02
8.101694000000000209e-10,3.000000000000000000e+00,6.001680000000000064e+02
7.451836000000000157e-10,3.000000000000000000e+00,6.002300000000000182e+02
5.879215000000000361e-10,3.000000000000000000e+00,6.002910000000000537e+02
3.527225999999999996e-10,3.000000000000000000e+00,6.003520999999999503e+02
5.091880000000000231e-11,3.000000000000000000e+00,6.004130000000000109e+02
-3.024660000000000079e-10,3.000000000000000000e+00,6.004740000000000464e+02
-6.290231999999999501e-10,3.000000000000000000e+00,6.005359999999999445e+02
-8.247577000000000459e-10,3.000000000000000000e+00,6.005969999999999800e+02
-7.713338999999999641e-10,3.000000000000000000e+00,6.006570000000000391e+02
-7.098151000000000256e-10,3.000000000000000000e+00,6.007160000000000082e+02
-8.323893999999999711e-10,3.000000000000000000e+00,6.007770000000000437e+02
-8.950644999999999959e-10,3.000000000000000000e+00,6.008391000000000304e+02
-8.057931000000000223e-10,3.000000000000000000e+00,6.008999999999999773e+02
-3.743150000000000149e-10,3.000000000000000000e+00,6.009619999999999891e+02
-3.431700000000000154e-10,3.000000000000000000e+00,6.010220000000000482e+02
-4.510974000000000226e-10,3.000000000000000000e+00,6.010819999999999936e+02
-2.643829999999999958e-10,3.000000000000000000e+00,6.011430000000000291e+02
-1.383713999999999934e-11,3.000000000000000000e+00,6.012039999999999509e+02
3.349921999999999757e-10,3.000000000000000000e+00,6.012649999999999864e+02
3.267438000000000230e-10,3.000000000000000000e+00,6.013250000000000455e+02
[truncated: 353,081 more chars]
