# Supplementary material for: Sparse CNT networks with implanted AgAu nanoparticles: A novel memristor with short-term memory bordering between diffusive and bipolar switching
Source: PLoS One. 2022 Mar 31;17(3):e0264846. doi: 10.1371/journal.pone.0264846 (PMC8970472; doi:10.1371/journal.pone.0264846)
Supplement: S1 Data — (ZIP) [file pone.0264846.s005.zip › Figure4.txt]

# Mesaurement mode: Hysteresis
# Source mode: VOLT
# Signal form: Triangle
# Minimum - Maximum source: 0.0 - 2.5
# Source step: 0.025
# Compliance: 0.0001
# Cycles: 10

Current/A	Voltage/V	Time/s
-3.894821e-11	0.0	4829.266
-7.143329e-11	0.025	4829.37
-1.849207e-10	0.05	4829.471
-1.545397e-10	0.075	4829.573
-1.415792e-10	0.1	4829.678
-1.38255e-10	0.125	4829.78
-8.1364e-11	0.15	4829.875
-7.32427e-11	0.175	4829.974
-5.733677e-11	0.2	4830.073
-4.921551e-11	0.225	4830.168
-4.76165e-11	0.25	4830.258
-2.19903e-11	0.275	4830.357
-1.454287e-11	0.3	4830.458
-7.095781e-12	0.325	4830.552
7.041059e-12	0.35	4830.644
1.335216e-11	0.375	4830.742
2.715237e-11	0.4	4830.845
2.210353e-11	0.425	4830.938
4.048983e-11	0.45	4831.039
5.614131e-11	0.475	4831.14
5.471085e-11	0.5	4831.232
6.922635e-11	0.525	4831.325
7.667347e-11	0.55	4831.426
8.908524e-11	0.575	4831.527
9.585921e-11	0.6	4831.62
1.084813e-10	0.625	4831.713
1.427296e-10	0.65	4831.812
1.388166e-10	0.675	4831.915
1.798388e-10	0.7	4832.009
1.744532e-10	0.725	4832.108
2.201876e-10	0.75	4832.209
2.200614e-10	0.775	4832.302
2.401307e-10	0.8	4832.396
2.39752e-10	0.825	4832.495
2.609573e-10	0.85	4832.598
2.664688e-10	0.875	4832.688
3.083324e-10	0.9	4832.781
3.026104e-10	0.925	4832.891
3.408135e-10	0.95	4832.983
3.677829e-10	0.975	4833.076
3.647536e-10	1.0	4833.178
3.856644e-10	1.025	4833.279
4.128019e-10	1.05	4833.372
5.357001e-10	1.075	4833.465
5.63763e-10	1.1	4833.559
5.771009e-10	1.125	4833.649
5.963289e-10	1.15	4833.743
5.853051e-10	1.175	4833.836
6.36677e-10	1.2	4833.938
6.790038e-10	1.225	4834.038
8.243689e-10	1.25	4834.13
7.592807e-10	1.275	4834.224
7.563779e-10	1.3	4834.32
8.088019e-10	1.325	4834.409
8.380432e-10	1.35	4834.502
9.191617e-10	1.375	4834.596
1.020013e-09	1.4	4834.696
9.899723e-10	1.425	4834.798
1.045257e-09	1.45	4834.891
1.142701e-09	1.475	4834.983
1.198197e-09	1.5	4835.081
1.218014e-09	1.525	4835.174
1.312679e-09	1.55	4835.264
1.372299e-09	1.575	4835.356
1.392325e-09	1.6	4835.449
1.522207e-09	1.625	4835.545
1.49814e-09	1.65	4835.635
1.626676e-09	1.675	4835.728
1.398434e-08	1.7	4835.82
1.440225e-08	1.725	4835.923
4.818077e-08	1.75	4836.026
3.606787e-08	1.775	4836.115
1.805815e-07	1.8	4836.208
1.707609e-07	1.825	4836.304
1.48109e-07	1.85	4836.393
2.069987e-07	1.875	4836.485
1.842924e-07	1.9	4836.577
1.89923e-07	1.925	4836.676
1.685536e-07	1.95	4836.776
1.768491e-07	1.975	4836.871
2.058806e-07	2.0	4836.961
2.126724e-07	2.025	4837.062
2.168261e-07	2.05	4837.163
2.268727e-07	2.075	4837.257
2.392079e-07	2.1	4837.349
2.353545e-07	2.125	4837.447
2.286768e-07	2.15	4837.551
2.233705e-07	2.175	4837.643
2.456227e-07	2.2	4837.743
2.684377e-07	2.225	4837.845
2.477819e-07	2.25	4837.937
2.94871e-07	2.275	4838.043
2.975365e-07	2.3	4838.138
2.871701e-07	2.325	4838.232
3.169786e-07	2.35	4838.322
3.455478e-07	2.375	4838.423
3.247476e-07	2.4	4838.524
3.268924e-07	2.425	4838.616
6.905869e-08	2.45	4838.709
2.888722e-07	2.475	4838.805
3.024163e-07	2.5	4838.895
4.448959e-07	2.5	4838.988
3.855221e-07	2.475	4839.083
3.739913e-07	2.45	4839.181
3.618222e-07	2.425	4839.282
3.502881e-07	2.4	4839.374
3.364971e-07	2.375	4839.467
3.246849e-07	2.35	4839.565
3.238618e-07	2.325	4839.669
3.207711e-07	2.3	4839.762
3.141914e-07	2.275	4839.862
3.443029e-07	2.25	4839.964
3.480246e-07	2.225	4840.058
3.311026e-07	2.2	4840.149
3.295249e-07	2.175	4840.249
3.226699e-07	2.15	4840.354
2.989553e-07	2.125	4840.443
2.9748e-07	2.1	4840.546
2.897249e-07	2.075	4840.644
2.878313e-07	2.05	4840.737
2.908105e-07	2.025	4840.83
3.151464e-07	2.0	4840.93
3.077812e-07	1.975	4841.032
2.988071e-07	1.95	4841.125
2.865125e-07	1.925	4841.217
2.886463e-07	1.9	4841.313
2.609875e-07	1.875	4841.408
2.466108e-07	1.85	4841.514
2.626427e-07	1.825	4841.612
2.53794e-07	1.8	4841.714
2.591549e-07	1.775	4841.807
2.649534e-07	1.75	4841.898
2.342299e-07	1.725	4841.999
2.200723e-07	1.7	4842.101
2.27307e-07	1.675	4842.192
2.285899e-07	1.65	4842.286
2.185717e-07	1.625	4842.385
1.99696e-07	1.6	4842.488
2.009456e-07	1.575	4842.583
2.022934e-07	1.55	4842.682
1.915826e-07	1.525	4842.782
2.038678e-07	1.5	4842.875
2.047431e-07	1.475	4842.968
1.85249e-07	1.45	4843.067
1.812727e-07	1.425	4843.17
1.636375e-07	1.4	4843.262
1.640796e-07	1.375	4843.354
1.209778e-07	1.35	4843.463
1.168649e-07	1.325	4843.556
1.142528e-07	1.3	4843.648
1.364549e-07	1.275	4843.748
1.26371e-07	1.25	4843.851
1.22475e-07	1.225	4843.942
1.155437e-07	1.2	4844.035
1.077957e-07	1.175	4844.144
1.192482e-07	1.15	4844.236
1.146424e-07	1.125	4844.33
1.143591e-07	1.1	4844.432
1.083659e-07	1.075	4844.531
9.891661e-08	1.05	4844.624
9.815162e-08	1.025	4844.717
9.004755e-08	1.0	4844.812
8.669489e-08	0.975	4844.903
8.901336e-08	0.95	4844.995
8.105339e-08	0.925	4845.088
7.584113e-08	0.9	4845.18
7.109869e-08	0.875	4845.288
6.955055e-08	0.85	4845.38
6.737341e-08	0.825	4845.473
6.597772e-08	0.8	4845.573
6.184992e-08	0.775	4845.674
5.822624e-08	0.75	4845.766
5.591318e-08	0.725	4845.86
5.228648e-08	0.7	4845.956
4.868078e-08	0.675	4846.061
4.951272e-08	0.65	4846.152
4.419988e-08	0.625	4846.253
3.924912e-08	0.6	4846.354
3.260203e-08	0.575	4846.447
3.035898e-08	0.55	4846.54
3.546112e-08	0.525	4846.637
2.93151e-08	0.5	4846.726
2.861705e-08	0.475	4846.818
1.968446e-08	0.45	4846.913
1.772266e-08	0.425	4847.012
9.045831e-09	0.4	4847.112
1.257718e-08	0.375	4847.205
1.040292e-08	0.35	4847.298
8.965093e-09	0.325	4847.398
8.208396e-09	0.3	4847.5
7.287773e-09	0.275	4847.593
5.817833e-09	0.25	4847.686
5.130093e-09	0.225	4847.795
4.015974e-09	0.2	4847.89
3.768707e-09	0.175	4847.981
2.707265e-09	0.15	4848.082
2.076029e-09	0.125	4848.181
1.583342e-09	0.1	4848.272
1.016353e-09	0.075	4848.366
4.437271e-10	0.05	4848.474
2.165273e-10	0.025	4848.567
-5.064621e-11	0.0	4848.66
-4.656454e-11	0.0	4853.813
-4.147297e-11	0.025	4853.903
-3.44878e-11	0.05	4853.996
-2.687149e-11	0.075	4854.088
-2.98591e-11	0.1	4854.188
-2.325268e-11	0.125	4854.289
-4.403049e-12	0.15	4854.383
-7.011635e-12	0.175	4854.476
-1.458494e-11	0.2	4854.575
-4.901721e-13	0.225	4854.678
-1.092451e-11	0.25	4854.77
-5.034151e-12	0.275	4854.862
-2.055961e-11	0.3	4854.961
1.409498e-13	0.325	4855.064
2.49225e-11	0.35	4855.156
7.410692e-11	0.375	4855.257
9.493352e-11	0.4	4855.358
1.035166e-10	0.425	4855.45
7.233981e-11	0.45	4855.544
-3.768582e-11	0.475	4855.643
-3.629722e-11	0.5	4855.743
6.131646e-11	0.525	4855.836
1.304439e-10	0.55	4855.93
1.570767e-10	0.575	4856.022
1.830783e-10	0.6	4856.132
2.207348e-10	0.625	4856.225
2.327677e-10	0.65	4856.317
2.771977e-10	0.675	4856.419
2.341561e-10	0.7	4856.52
2.291073e-10	0.725	4856.612
2.224596e-10	0.75	4856.706
2.525846e-10	0.775	4856.806
2.565396e-10	0.8	4856.907
2.80732e-10	0.825	4857.0
3.21628e-10	0.85	4857.092
3.758192e-10	0.875	4857.189
3.663103e-10	0.9	4857.293
4.741038e-10	0.925	4857.386
4.386358e-10	0.95	4857.486
4.380466e-10	0.975	4857.587
4.575694e-10	1.0	4857.68
4.409077e-10	1.025	4857.773
4.724209e-10	1.05	4857.866
5.30862e-10	1.075	4857.963
5.68518e-10	1.1	4858.053
5.725566e-10	1.125	4858.146
7.29156e-10	1.15	4858.238
7.076981e-10	1.175	4858.338
7.334476e-10	1.2	4858.439
7.403059e-10	1.225	4858.531
7.377392e-10	1.25	4858.624
9.614045e-10	1.275	4858.721
7.982832e-10	1.3	4858.81
9.011543e-10	1.325	4858.901
8.664012e-10	1.35	4858.995
9.85597e-10	1.375	4859.097
9.951479e-10	1.4	4859.197
1.10719e-09	1.425	4859.29
1.178716e-09	1.45	4859.383
1.367248e-09	1.475	4859.48
1.217383e-09	1.5	4859.585
1.241784e-09	1.525	4859.676
1.355384e-09	1.55	4859.776
1.601349e-09	1.575	4859.877
1.644011e-09	1.6	4859.971
1.865994e-09	1.625	4860.063
1.738342e-09	1.65	4860.161
1.836373e-09	1.675	4860.265
6.577523e-09	1.7	4860.358
7.472599e-09	1.725	4860.459
1.847198e-08	1.75	4860.561
1.575082e-08	1.775	4860.653
1.687103e-08	1.8	4860.745
1.911226e-08	1.825	4860.843
1.955496e-08	1.85	4860.946
2.184711e-08	1.875	4861.04
2.12824e-08	1.9	4861.141
3.043065e-08	1.925	4861.242
7.147829e-09	1.95	4861.335
7.495103e-09	1.975	4861.428
9.807793e-09	2.0	4861.528
8.443662e-09	2.025	4861.631
8.560165e-09	2.05	4861.724
1.420527e-08	2.075	4861.817
1.769832e-08	2.1	4861.913
6.187121e-08	2.125	4862.006
4.782931e-08	2.15	4862.096
1.472754e-07	2.175	4862.189
9.952489e-08	2.2	4862.29
1.02133e-07	2.225	4862.391
1.294094e-07	2.25	4862.483
1.218191e-07	2.275	4862.577
1.727295e-07	2.3	4862.675
3.139972e-07	2.325	4862.777
2.448196e-07	2.35	4862.869
2.286064e-07	2.375	4862.971
2.585247e-07	2.4	4863.07
2.260406e-07	2.425	4863.164
1.967307e-07	2.45	4863.257
2.534105e-07	2.475	4863.356
3.843683e-07	2.5	4863.459
3.712957e-07	2.5	4863.551
3.514999e-07	2.475	4863.651
3.50304e-07	2.45	4863.752
3.5005e-07	2.425	4863.846
3.480168e-07	2.4	4863.938
3.601494e-07	2.375	4864.038
3.513322e-07	2.35	4864.141
3.430065e-07	2.325	4864.233
3.371134e-07	2.3	4864.334
3.411535e-07	2.275	4864.435
3.46963e-07	2.25	4864.527
3.634241e-07	2.225	4864.619
3.539816e-07	2.2	4864.72
3.200335e-07	2.175	4864.82
3.638953e-07	2.15	4864.913
4.299446e-07	2.125	4865.005
4.277693e-07	2.1	4865.115
3.944578e-07	2.075	4865.206
3.476282e-07	2.05	4865.298
3.423057e-07	2.025	4865.399
2.93524e-07	2.0	4865.5
3.419377e-07	1.975	4865.593
3.686259e-07	1.95	4865.693
4.155274e-07	1.925	4865.795
4.035617e-07	1.9	4865.888
3.078999e-07	1.875	4865.98
2.854056e-07	1.85	4866.081
3.740275e-07	1.825	4866.182
3.539758e-07	1.8	4866.273
3.584701e-07	1.775	4866.366
3.396092e-07	1.75	4866.463
2.301757e-07	1.725	4866.552
2.032262e-07	1.7	4866.644
2.847406e-07	1.675	4866.736
2.298636e-07	1.65	4866.838
2.352434e-07	1.625	4866.939
2.163125e-07	1.6	4867.03
2.5891e-07	1.575	4867.122
2.030583e-07	1.55	4867.221
2.122705e-07	1.525	4867.323
2.258772e-07	1.5	4867.416
1.874251e-07	1.475	4867.517
2.18496e-07	1.45	4867.617
2.481587e-07	1.425	4867.714
2.500503e-07	1.4	4867.802
2.471752e-07	1.375	4867.901
2.15355e-07	1.35	4868.002
2.078229e-07	1.325	4868.095
2.284314e-07	1.3	4868.188
1.679638e-07	1.275	4868.297
1.536896e-07	1.25	4868.39
2.028709e-07	1.225	4868.481
2.127039e-07	1.2	4868.583
1.768673e-07	1.175	4868.684
1.955559e-07	1.15	4868.775
1.782461e-07	1.125	4868.868
1.809921e-07	1.1	4868.962
1.64885e-07	1.075	4869.054
1.768554e-07	1.05	4869.146
1.781305e-07	1.025	4869.237
1.711326e-07	1.0	4869.337
1.636784e-07	0.975	4869.438
1.626184e-07	0.95	4869.531
1.539033e-07	0.925	4869.624
1.499268e-07	0.9	4869.724
1.451949e-07	0.875	4869.824
1.418054e-07	0.85	4869.917
1.353801e-07	0.825	4870.01
1.372395e-07	0.8	4870.109
1.290302e-07	0.775	4870.213
1.26687e-07	0.75	4870.305
1.243064e-07	0.725	4870.406
1.155808e-07	0.7	4870.506
1.119475e-07	0.675	4870.599
1.104677e-07	0.65	4870.691
1.09722e-07	0.625	4870.792
1.029285e-07	0.6	4870.893
1.0084e-07	0.575	4870.99
9.70316e-08	0.55	4871.103
3.668337e-08	0.525	4871.204
4.841732e-08	0.5	4871.295
4.54378e-08	0.475	4871.389
4.718406e-08	0.45	4871.497
4.28e-08	0.425	4871.59
3.693346e-08	0.4	4871.683
3.518348e-08	0.375	4871.783
3.543376e-08	0.35	4871.885
2.784715e-08	0.325	4871.978
3.330873e-08	0.3	4872.07
2.948413e-08	0.275	4872.172
2.60508e-08	0.25	4872.272
2.179048e-08	0.225	4872.366
1.690952e-08	0.2	4872.467
1.748898e-08	0.175	4872.566
1.398316e-08	0.15	4872.658
1.14124e-08	0.125	4872.751
3.921222e-09	0.1	4872.85
1.797454e-09	0.075	4872.952
1.131593e-09	0.05	4873.044
4.579471e-10	0.025	4873.145
-5.333925e-11	0.0	4873.246
-4.244078e-11	0.0	4878.404
-3.869573e-11	0.025	4878.505
-2.880712e-11	0.05	4878.599
-2.90596e-11	0.075	4878.691
-3.078484e-11	0.1	4878.788
-2.771307e-11	0.125	4878.877
-1.639412e-11	0.15	4878.968
-1.535803e-13	0.175	4879.062
-2.930461e-12	0.2	4879.163
1.61352e-12	0.225	4879.265
7.419714e-12	0.25	4879.355
1.230031e-11	0.275	4879.447
2.921399e-11	0.3	4879.546
5.744559e-11	0.325	4879.649
8.096493e-11	0.35	4879.743
7.309709e-11	0.375	4879.844
6.03067e-11	0.4	4879.943
1.135722e-10	0.425	4880.037
1.060832e-10	0.45	4880.13
1.070929e-10	0.475	4880.229
1.14582e-10	0.5	4880.33
1.433606e-10	0.525	4880.423
1.891791e-10	0.55	4880.516
2.011702e-10	0.575	4880.624
2.485875e-10	0.6	4880.717
2.25573e-10	0.625	4880.81
2.428233e-10	0.65	4880.91
2.857809e-10	0.675	4881.011
3.135079e-10	0.7	4881.104
3.544035e-10	0.725	4881.195
3.575171e-10	0.75	4881.297
4.073745e-10	0.775	4881.397
4.598827e-10	0.8	4881.489
4.396878e-10	0.825	4881.583
4.011055e-10	0.85	4881.678
5.758808e-10	0.875	4881.769
5.702432e-10	0.9	4881.862
5.999891e-10	0.925	4881.956
6.783307e-10	0.95	4882.056
6.375614e-10	0.975	4882.156
6.484585e-10	1.0	4882.249
7.05174e-10	1.025	4882.343
7.715247e-10	1.05	4882.443
7.770782e-10	1.075	4882.545
7.774576e-10	1.1	4882.637
8.577339e-10	1.125	4882.729
9.106628e-10	1.15	4882.828
9.343507e-10	1.175	4882.93
1.103867e-09	1.2	4883.021
1.062971e-09	1.225	4883.124
1.183344e-09	1.25	4883.224
1.210482e-09	1.275	4883.316
1.338554e-09	1.3	4883.409
1.400236e-09	1.325	4883.51
1.226848e-09	1.35	4883.61
1.446896e-09	1.375	4883.703
1.387319e-09	1.4	4883.796
1.423291e-09	1.425	4883.895
1.393588e-09	1.45	4883.998
1.471887e-09	1.475	4884.091
1.527635e-09	1.5	4884.191
1.475716e-09	1.525	4884.293
1.516611e-09	1.55	4884.388
1.661136e-09	1.575	4884.479
1.773262e-09	1.6	4884.578
1.944714e-09	1.625	4884.681
2.216682e-09	1.65	4884.773
2.334529e-09	1.675	4884.875
3.472797e-09	1.7	4884.976
3.306521e-09	1.725	4885.068
3.35478e-09	1.75	4885.161
5.827421e-09	1.775	4885.262
9.466142e-09	1.8	4885.362
8.10228e-09	1.825	4885.455
1.213292e-08	1.85	4885.548
9.532535e-09	1.875	4885.646
1.444273e-08	1.9	4885.75
1.608312e-08	1.925	4885.844
1.988288e-08	1.95	4885.944
1.510792e-08	1.975	4886.046
1.474625e-08	2.0	4886.138
1.230116e-08	2.025	4886.23
2.828013e-08	2.05	4886.327
2.057624e-08	2.075	4886.417
1.423363e-08	2.1	4886.51
1.765878e-08	2.125	4886.604
1.891797e-08	2.15	4886.703
2.125484e-08	2.175	4886.804
5.132749e-08	2.2	4886.897
8.026608e-08	2.225	4886.99
7.769175e-08	2.25	4887.089
6.550552e-08	2.275	4887.192
4.999483e-08	2.3	4887.285
4.859156e-08	2.325	4887.387
6.745817e-08	2.35	4887.486
6.054102e-08	2.375	4887.578
7.920077e-08	2.4	4887.672
9.030025e-08	2.425	4887.769
9.197258e-08	2.45	4887.872
1.581608e-07	2.475	4887.965
1.349296e-07	2.5	4888.066
1.37072e-07	2.5	4888.167
1.200576e-07	2.475	4888.261
7.692962e-08	2.45	4888.354
1.327512e-07	2.425	4888.452
1.505417e-07	2.4	4888.555
1.162314e-07	2.375	4888.647
1.441953e-07	2.35	4888.74
1.608816e-07	2.325	4888.839
1.913998e-07	2.3	4888.942
1.747011e-07	2.275	4889.035
1.927454e-07	2.25	4889.135
1.51132e-07	2.225	4889.235
1.365849e-07	2.2	4889.328
2.299397e-07	2.175	4889.42
1.405713e-07	2.15	4889.521
1.410802e-07	2.125	4889.622
1.235728e-07	2.1	4889.717
1.094612e-07	2.075	4889.807
1.186544e-07	2.05	4889.906
9.395147e-08	2.025	4890.009
9.887031e-08	2.0	4890.106
8.919302e-08	1.975	4890.203
1.020239e-07	1.95	4890.303
1.149e-07	1.925	4890.396
1.114938e-07	1.9	4890.489
1.216063e-07	1.875	4890.589
1.20003e-07	1.85	4890.69
1.172371e-07	1.825	4890.783
1.145946e-07	1.8	4890.876
1.178008e-07	1.775	4890.977
1.247875e-07	1.75	4891.076
1.199478e-07	1.725	4891.17
1.231978e-07	1.7	4891.276
1.207763e-07	1.675	4891.375
1.282462e-07	1.65	4891.464
1.563954e-07	1.625	4891.557
8.182674e-08	1.6	4891.657
6.536755e-08	1.575	4891.759
6.434927e-08	1.55	4891.851
6.720189e-08	1.525	4891.943
6.303593e-08	1.5	4892.042
6.250831e-08	1.475	4892.146
6.272268e-08	1.45	4892.237
6.176938e-08	1.425	4892.339
6.336649e-08	1.4	4892.439
5.615177e-08	1.375	4892.533
5.789761e-08	1.35	4892.625
5.803279e-08	1.325	4892.725
5.214355e-08	1.3	4892.827
5.20645e-08	1.275	4892.92
4.946744e-08	1.25	4893.021
4.835177e-08	1.225	4893.122
4.803914e-08	1.2	4893.215
4.545606e-08	1.175	4893.308
4.638183e-08	1.15	4893.408
4.307807e-08	1.125	4893.509
4.498601e-08	1.1	4893.603
4.095729e-08	1.075	4893.695
3.867908e-08	1.05	4893.79
3.629113e-08	1.025	4893.879
3.593457e-08	1.0	4893.972
3.558266e-08	0.975	4894.065
3.418926e-08	0.95	4894.166
3.348653e-08	0.925	4894.267
3.077603e-08	0.9	4894.358
3.091669e-08	0.875	4894.451
3.205725e-08	0.85	4894.551
3.346868e-08	0.825	4894.656
2.784854e-08	0.8	4894.746
2.502807e-08	0.775	4894.848
2.668087e-08	0.75	4894.948
2.511718e-08	0.725	4895.041
2.111375e-08	0.7	4895.134
2.07643e-08	0.675	4895.232
8.010299e-09	0.65	4895.335
8.568874e-09	0.625	4895.429
7.206564e-09	0.6	4895.528
6.043133e-09	0.575	4895.629
5.864698e-09	0.55	4895.722
2.775759e-09	0.525	4895.815
1.861912e-09	0.5	4895.915
1.463345e-09	0.475	4896.017
4.663627e-10	0.45	4896.108
2.486295e-10	0.425	4896.209
1.898943e-10	0.4	4896.31
7.406479e-11	0.375	4896.402
6.615488e-11	0.35	4896.495
6.135845e-11	0.325	4896.596
6.607075e-11	0.3	4896.697
4.646434e-11	0.275	4896.79
6.266274e-11	0.25	4896.884
4.259351e-11	0.225	4896.98
7.756299e-12	0.2	4897.085
-5.244539e-12	0.175	4897.177
-1.647827e-11	0.15	4897.276
-3.095315e-11	0.125	4897.377
-3.646552e-11	0.1	4897.47
-3.608681e-11	0.075	4897.563
-4.837391e-11	0.05	4897.659
-5.258182e-11	0.025	4897.748
-3.776998e-11	0.0	4897.84
1.285926e-10	0.0	4902.994
7.890338e-11	0.025	4903.098
4.461307e-11	0.05	4903.19
-1.151355e-11	0.075	4903.292
-7.853117e-12	0.1	4903.393
4.465513e-11	0.125	4903.484
3.775503e-11	0.15	4903.577
1.634299e-10	0.175	4903.677
3.107309e-10	0.2	4903.777
2.909137e-10	0.225	4903.872
2.731164e-10	0.25	4903.963
2.636501e-10	0.275	4904.071
3.160321e-10	0.3	4904.163
3.800263e-10	0.325	4904.257
3.990016e-10	0.35	4904.358
3.10394e-10	0.375	4904.458
3.446002e-10	0.4	4904.551
3.147698e-10	0.425	4904.643
2.764825e-10	0.45	4904.737
1.741166e-10	0.475	4904.828
1.446228e-10	0.5	4904.921
2.196829e-10	0.525	4905.014
2.130351e-10	0.55	4905.114
1.785344e-10	0.575	4905.215
2.305799e-10	0.6	4905.308
2.753045e-10	0.625	4905.402
3.17168e-10	0.65	4905.498
3.33072e-10	0.675	4905.586
3.055135e-10	0.7	4905.679
3.346709e-10	0.725	4905.771
3.920176e-10	0.75	4905.871
3.544456e-10	0.775	4905.971
4.12129e-10	0.8	4906.063
4.833604e-10	0.825	4906.156
5.745761e-10	0.85	4906.255
5.707053e-10	0.875	4906.358
6.482897e-10	0.9	4906.454
9.420085e-10	0.925	4906.552
7.116115e-10	0.95	4906.651
7.928975e-10	0.975	4906.745
6.897328e-10	1.0	4906.838
1.075172e-09	1.025	4906.938
9.358653e-10	1.05	4907.039
1.018582e-09	1.075	4907.132
9.321198e-10	1.1	4907.226
9.851332e-10	1.125	4907.321
1.018078e-09	1.15	4907.412
1.081652e-09	1.175	4907.505
1.083461e-09	1.2	4907.596
1.313099e-09	1.225	4907.697
1.411133e-09	1.25	4907.798
1.188856e-09	1.275	4907.891
1.350335e-09	1.3	4907.983
1.307756e-09	1.325	4908.079
1.268291e-09	1.35	4908.168
1.240606e-09	1.375	4908.261
1.62916e-09	1.4	4908.354
1.750375e-09	1.425	4908.455
1.502895e-09	1.45	4908.556
1.848281e-09	1.475	4908.648
2.180074e-09	1.5	4908.741
2.520664e-09	1.525	4908.838
3.808124e-09	1.55	4908.927
3.567337e-09	1.575	4909.02
3.301769e-09	1.6	4909.112
3.380362e-09	1.625	4909.217
8.921708e-09	1.65	4909.316
5.581543e-09	1.675	4909.412
1.948939e-08	1.7	4909.501
3.91293e-08	1.725	4909.601
3.263881e-08	1.75	4909.702
3.723852e-08	1.775	4909.795
7.722823e-08	1.8	4909.887
1.409298e-07	1.825	4909.995
1.030088e-07	1.85	4910.088
1.62947e-07	1.875	4910.182
1.787034e-07	1.9	4910.281
1.056722e-07	1.925	4910.382
1.893666e-07	1.95	4910.479
2.146363e-07	1.975	4910.567
1.886025e-07	2.0	4910.663
1.980951e-07	2.025	4910.753
2.263218e-07	2.05	4910.847
1.66187e-07	2.075	4910.938
1.413786e-07	2.1	4911.038
1.038001e-07	2.125	4911.14
1.439655e-07	2.15	4911.23
2.057292e-07	2.175	4911.324
7.448251e-08	2.2	4911.418
3.080392e-07	2.225	4911.509
3.220098e-07	2.25	4911.602
3.48484e-07	2.275	4911.695
3.846404e-07	2.3	4911.796
3.3402e-07	2.325	4911.896
3.430902e-07	2.35	4911.989
3.686621e-07	2.375	4912.083
3.462106e-07	2.4	4912.179
3.664421e-07	2.425	4912.268
3.648614e-07	2.45	4912.36
3.77236e-07	2.475	4912.454
4.078539e-07	2.5	4912.554
3.936506e-07	2.5	4912.653
3.757207e-07	2.475	4912.746
3.495349e-07	2.45	4912.839
3.605671e-07	2.425	4912.938
2.510389e-07	2.4	4913.041
3.202628e-07	2.375	4913.134
3.21942e-07	2.35	4913.236
3.318576e-07	2.325	4913.336
3.336893e-07	2.3	4913.429
2.1695e-07	2.275	4913.521
1.569745e-07	2.25	4913.621
1.567063e-07	2.225	4913.723
2.87831e-07	2.2	4913.815
2.595461e-07	2.175	4913.907
2.353466e-07	2.15	4914.016
1.557432e-07	2.125	4914.108
2.341738e-07	2.1	4914.203
2.206379e-07	2.075	4914.301
2.161418e-07	2.05	4914.401
2.213592e-07	2.025	4914.494
2.046128e-07	2.0	4914.588
7.404346e-08	1.975	4914.684
1.948679e-07	1.95	4914.773
1.187602e-07	1.925	4914.865
1.782359e-07	1.9	4914.958
1.382943e-07	1.875	4915.05
1.572417e-07	1.85	4915.146
8.73839e-08	1.825	4915.238
1.017875e-07	1.8	4915.328
9.535705e-08	1.775	4915.421
1.213668e-07	1.75	4915.522
1.088465e-07	1.725	4915.624
1.341911e-07	1.7	4915.717
9.243154e-08	1.675	4915.81
8.949528e-08	1.65	4915.906
9.447246e-08	1.625	4915.996
1.158122e-07	1.6	4916.089
1.097503e-07	1.575	4916.183
1.027827e-07	1.55	4916.281
9.411447e-08	1.525	4916.382
9.537298e-08	1.5	4916.474
5.594008e-08	1.475	4916.565
1.118033e-07	1.45	4916.659
9.081301e-08	1.425	4916.768
4.620086e-08	1.4	4916.86
7.50606e-08	1.375	4916.953
2.5715e-08	1.35	4917.053
4.098302e-08	1.325	4917.154
1.896811e-08	1.3	4917.248
1.976104e-08	1.275	4917.341
3.469805e-08	1.25	4917.438
3.608452e-08	1.225	4917.527
3.674959e-08	1.2	4917.619
3.341833e-08	1.175	4917.712
2.847117e-08	1.15	4917.813
2.873658e-08	1.125	4917.914
2.576129e-08	1.1	4918.007
2.249297e-08	1.075	4918.1
8.276922e-09	1.05	4918.196
3.758855e-09	1.025	4918.286
3.912638e-09	1.0	4918.377
3.979364e-09	0.975	4918.471
1.015973e-09	0.95	4918.572
9.476879e-10	0.925	4918.673
8.95684e-10	0.9	4918.766
9.202137e-10	0.875	4918.858
9.857226e-10	0.85	4918.956
7.221294e-10	0.825	4919.06
5.207635e-10	0.8	4919.152
6.261167e-10	0.775	4919.253
4.721263e-10	0.75	4919.354
4.976647e-10	0.725	4919.447
3.731682e-10	0.7	4919.54
4.311458e-10	0.675	4919.641
3.617661e-10	0.65	4919.74
2.986554e-10	0.625	4919.833
2.981925e-10	0.6	4919.925
2.394152e-10	0.575	4920.023
2.504806e-10	0.55	4920.126
2.173264e-10	0.525	4920.219
1.999498e-10	0.5	4920.32
1.71508e-10	0.475	4920.421
1.525747e-10	0.45	4920.513
1.021281e-10	0.425	4920.605
1.054099e-10	0.4	4920.705
8.420457e-11	0.375	4920.808
6.127428e-11	0.35	4920.9
4.865215e-11	0.325	4921.001
3.539885e-11	0.3	4921.103
1.099597e-11	0.275	4921.194
2.04626e-11	0.25	4921.287
2.118396e-12	0.225	4921.387
-7.426438e-13	0.2	4921.489
-1.685694e-11	0.175	4921.582
-2.573534e-11	0.15	4921.673
-3.280463e-11	0.125	4921.769
-3.112148e-11	0.1	4921.858
-4.101005e-11	0.075	4921.951
-4.955213e-11	0.05	4922.044
-4.757439e-11	0.025	4922.144
-5.325508e-11	0.0	4922.243
-4.782689e-11	0.0	4927.401
-4.8416e-11	0.025	4927.503
-5.106699e-11	0.05	4927.596
-3.903236e-11	0.075	4927.688
-3.22576e-11	0.1	4927.784
-3.070068e-11	0.125	4927.874
-3.781206e-11	0.15	4927.967
-3.389869e-11	0.175	4928.06
-3.175266e-11	0.2	4928.16
-1.74039e-11	0.225	4928.264
-1.744597e-11	0.25	4928.355
-7.137859e-12	0.275	4928.447
1.023868e-11	0.3	4928.546
2.408101e-11	0.325	4928.649
2.70262e-11	0.35	4928.742
2.769931e-11	0.375	4928.844
4.040567e-11	0.4	4928.944
5.424801e-11	0.425	4929.036
6.468235e-11	0.45	4929.128
8.058625e-11	0.475	4929.227
6.119021e-11	0.5	4929.328
8.058629e-11	0.525	4929.422
1.069667e-10	0.55	4929.522
1.324214e-10	0.575	4929.623
1.983512e-10	0.6	4929.716
1.906517e-10	0.625	4929.81
1.960373e-10	0.65	4929.91
1.869492e-10	0.675	4930.011
2.490924e-10	0.7	4930.104
2.757672e-10	0.725	4930.196
3.22764e-10	0.75	4930.295
3.962248e-10	0.775	4930.398
3.761555e-10	0.8	4930.49
3.224693e-10	0.825	4930.592
4.422958e-10	0.85	4930.691
3.844024e-10	0.875	4930.784
4.135594e-10	0.9	4930.877
5.24298e-10	0.925	4930.979
6.074779e-10	0.95	4931.079
1.038232e-09	0.975	4931.175
9.733948e-10	1.0	4931.266
9.834933e-10	1.025	4931.374
1.073657e-09	1.05	4931.468
1.712003e-09	1.075	4931.561
1.890648e-09	1.1	4931.66
2.063655e-09	1.125	4931.763
1.744653e-09	1.15	4931.855
2.098746e-09	1.175	4931.957
2.095338e-09	1.2	4932.058
1.87605e-09	1.225	4932.151
2.028735e-09	1.25	4932.244
2.17692e-09	1.275	4932.345
2.17326e-09	1.3	4932.445
3.848305e-09	1.325	4932.538
2.581586e-09	1.35	4932.631
2.86243e-09	1.375	4932.739
2.392632e-09	1.4	4932.833
2.237083e-09	1.425	4932.926
2.803484e-09	1.45	4933.026
3.257503e-09	1.475	4933.128
3.949197e-09	1.5	4933.221
2.125631e-09	1.525	4933.314
2.930422e-09	1.55	4933.422
3.133511e-09	1.575	4933.515
2.914429e-09	1.6	4933.607
2.464073e-09	1.625	4933.708
2.553985e-09	1.65	4933.809
2.717904e-09	1.675	4933.901
2.53501e-09	1.7	4933.993
2.909297e-09	1.725	4934.093
2.650965e-09	1.75	4934.194
2.638891e-09	1.775	4934.287
4.667086e-08	1.8	4934.38
1.039234e-07	1.825	4934.488
1.060454e-07	1.85	4934.58
2.365873e-07	1.875	4934.673
2.196219e-07	1.9	4934.774
2.691244e-07	1.925	4934.875
2.252489e-07	1.95	4934.966
2.567922e-07	1.975	4935.059
2.166835e-07	2.0	4935.153
2.412765e-07	2.025	4935.244
2.636676e-07	2.05	4935.336
2.582761e-07	2.075	4935.43
2.648768e-07	2.1	4935.529
2.899079e-07	2.125	4935.632
2.51535e-07	2.15	4935.724
2.186119e-07	2.175	4935.816
2.191931e-07	2.2	4935.915
2.519983e-07	2.225	4936.017
2.509263e-07	2.25	4936.109
3.006591e-07	2.275	4936.211
3.14641e-07	2.3	4936.312
2.87059e-07	2.325	4936.405
3.224461e-07	2.35	4936.496
3.203136e-07	2.375	4936.597
3.173114e-07	2.4	4936.697
3.034664e-07	2.425	4936.79
3.16069e-07	2.45	4936.884
2.62786e-07	2.475	4936.979
2.695094e-07	2.5	4937.068
3.274369e-07	2.5	4937.162
3.996286e-07	2.475	4937.253
3.463531e-07	2.45	4937.354
3.04849e-07	2.425	4937.455
3.280716e-07	2.4	4937.548
3.673827e-07	2.375	4937.64
3.286014e-07	2.35	4937.739
3.080801e-07	2.325	4937.841
2.931486e-07	2.3	4937.935
2.623274e-07	2.275	4938.026
2.664169e-07	2.25	4938.123
2.869453e-07	2.225	4938.212
2.706142e-07	2.2	4938.304
2.812581e-07	2.175	4938.396
2.786453e-07	2.15	4938.497
2.709694e-07	2.125	4938.598
2.694342e-07	2.1	4938.692
2.325625e-07	2.075	4938.784
2.266948e-07	2.05	4938.881
2.235398e-07	2.025	4938.985
2.519039e-07	2.0	4939.077
2.362925e-07	1.975	4939.178
2.553962e-07	1.95	4939.278
2.201434e-07	1.925	4939.371
2.151272e-07	1.9	4939.464
2.145192e-07	1.875	4939.561
2.03187e-07	1.85	4939.664
1.97955e-07	1.825	4939.758
1.936011e-07	1.8	4939.858
2.019765e-07	1.775	4939.958
1.68515e-07	1.75	4940.051
1.525042e-07	1.725	4940.147
1.621812e-07	1.7	4940.252
1.624817e-07	1.675	4940.344
1.728375e-07	1.65	4940.436
1.59055e-07	1.625	4940.536
1.711975e-07	1.6	4940.636
1.77913e-07	1.575	4940.729
1.655421e-07	1.55	4940.82
1.574548e-07	1.525	4940.919
1.420233e-07	1.5	4941.021
1.432593e-07	1.475	4941.114
1.408552e-07	1.45	4941.215
1.293326e-07	1.425	4941.316
1.283419e-07	1.4	4941.409
1.254233e-07	1.375	4941.502
1.217864e-07	1.35	4941.604
1.087796e-07	1.325	4941.704
1.126217e-07	1.3	4941.796
1.044326e-07	1.275	4941.889
9.633217e-08	1.25	4941.998
9.223806e-08	1.225	4942.091
6.963488e-08	1.2	4942.183
6.90633e-08	1.175	4942.282
6.083511e-08	1.15	4942.384
2.43309e-08	1.125	4942.477
4.369328e-08	1.1	4942.569
2.24976e-08	1.075	4942.678
3.224654e-08	1.05	4942.771
3.750735e-09	1.025	4942.864
1.184423e-08	1.0	4942.964
1.403679e-08	0.975	4943.066
1.272467e-08	0.95	4943.158
1.12788e-08	0.925	4943.26
1.424064e-08	0.9	4943.36
1.421615e-08	0.875	4943.452
1.42177e-08	0.85	4943.545
1.466214e-08	0.825	4943.646
1.368984e-08	0.8	4943.746
1.021021e-08	0.775	4943.839
1.060415e-08	0.75	4943.933
1.508982e-08	0.725	4944.041
1.153941e-08	0.7	4944.135
9.996181e-09	0.675	4944.228
8.604634e-09	0.65	4944.328
7.850498e-09	0.625	4944.429
4.893164e-09	0.6	4944.521
4.37629e-09	0.575	4944.614
1.819879e-09	0.55	4944.712
7.115264e-10	0.525	4944.818
3.410657e-10	0.5	4944.907
1.053678e-10	0.475	4945.009
9.245101e-11	0.45	4945.11
6.421945e-11	0.425	4945.203
5.429002e-11	0.4	4945.296
4.469716e-11	0.375	4945.397
2.765724e-11	0.35	4945.497
2.121994e-11	0.325	4945.59
-6.19234e-11	0.3	4945.683
-7.306169e-12	0.275	4945.783
-9.830598e-12	0.25	4945.883
-1.647827e-11	0.225	4945.976
-2.375762e-11	0.2	4946.07
-2.720811e-11	0.175	4946.166
-3.360413e-11	0.15	4946.268
-3.495066e-11	0.125	4946.36
-3.68863e-11	0.1	4946.461
-4.441848e-11	0.075	4946.562
-4.698529e-11	0.05	4946.655
-3.852739e-11	0.025	4946.748
-5.498031e-11	0.0	4946.848
-4.75744e-11	0.0	4952.01
-3.873779e-11	0.025	4952.099
-4.934171e-11	0.05	4952.19
-3.882195e-11	0.075	4952.284
-3.68863e-11	0.1	4952.386
-3.032197e-11	0.125	4952.486
-3.52873e-11	0.15	4952.577
-2.960661e-11	0.175	4952.67
-2.148535e-11	0.2	4952.769
-1.601546e-11	0.225	4952.873
-1.445873e-11	0.25	4952.964
2.749504e-12	0.275	4953.064
-2.798248e-13	0.3	4953.166
1.810649e-11	0.325	4953.259
8.555701e-12	0.35	4953.353
3.792326e-11	0.375	4953.45
4.793688e-11	0.4	4953.555
4.743199e-11	0.425	4953.646
4.368744e-11	0.45	4953.738
6.703838e-11	0.475	4953.847
9.8678e-11	0.5	4953.939
1.097855e-10	0.525	4954.032
1.068403e-10	0.55	4954.134
1.315376e-10	0.575	4954.234
1.126887e-10	0.6	4954.328
2.106787e-10	0.625	4954.42
1.849716e-10	0.65	4954.516
2.027689e-10	0.675	4954.609
2.248575e-10	0.7	4954.699
2.358811e-10	0.725	4954.792
2.509856e-10	0.75	4954.894
3.72453e-10	0.775	4954.994
3.794371e-10	0.8	4955.086
3.699283e-10	0.825	4955.18
3.890295e-10	0.85	4955.276
4.232363e-10	0.875	4955.364
4.231102e-10	0.9	4955.456
4.407812e-10	0.925	4955.549
5.433571e-10	0.95	4955.649
5.530344e-10	0.975	4955.751
5.807186e-10	1.0	4955.844
5.990629e-10	1.025	4955.938
7.187635e-10	1.05	4956.038
6.42483e-10	1.075	4956.14
8.016065e-10	1.1	4956.232
6.426513e-10	1.125	4956.325
7.43671e-10	1.15	4956.421
9.014913e-10	1.175	4956.511
8.612254e-10	1.2	4956.604
9.807158e-10	1.225	4956.696
9.531148e-10	1.25	4956.797
1.284154e-09	1.275	4956.897
1.260718e-09	1.3	4956.99
2.193158e-09	1.325	4957.083
2.387708e-09	1.35	4957.182
2.843367e-09	1.375	4957.284
2.191854e-09	1.4	4957.377
1.970167e-09	1.425	4957.479
1.859135e-09	1.45	4957.579
2.289298e-09	1.475	4957.671
2.305454e-09	1.5	4957.765
2.385268e-09	1.525	4957.864
2.274362e-09	1.55	4957.967
2.543129e-09	1.575	4958.06
3.102795e-09	1.6	4958.151
2.939465e-09	1.625	4958.26
2.659e-09	1.65	4958.352
2.493649e-09	1.675	4958.445
2.946744e-09	1.7	4958.546
4.090438e-09	1.725	4958.647
3.462739e-09	1.75	4958.741
3.316488e-09	1.775	4958.831
3.396347e-09	1.8	4958.928
3.460424e-09	1.825	4959.017
4.077902e-09	1.85	4959.108
3.71405e-09	1.875	4959.201
2.93366e-09	1.9	4959.302
3.005437e-09	1.925	4959.402
3.202091e-09	1.95	4959.495
3.179624e-09	1.975	4959.587
3.410778e-09	2.0	4959.684
3.139906e-09	2.025	4959.772
3.516467e-09	2.05	4959.865
3.700453e-09	2.075	4959.959
3.890714e-09	2.1	4960.06
3.972424e-09	2.125	4960.162
6.891094e-09	2.15	4960.253
8.026205e-09	2.175	4960.346
9.783215e-09	2.2	4960.442
8.367425e-09	2.225	4960.533
1.232385e-08	2.25	4960.626
1.45995e-08	2.275	4960.718
1.530582e-08	2.3	4960.818
1.644721e-08	2.325	4960.919
1.211574e-08	2.35	4961.013
1.359333e-08	2.375	4961.105
1.33064e-08	2.4	4961.201
3.501563e-08	2.425	4961.29
2.707569e-08	2.45	4961.384
4.155285e-08	2.475	4961.479
2.76373e-07	2.5	4961.577
1.662386e-07	2.5	4961.679
2.111046e-07	2.475	4961.772
1.668891e-07	2.45	4961.865
1.963164e-07	2.425	4961.961
2.254623e-07	2.4	4962.065
2.661068e-07	2.375	4962.157
2.366091e-07	2.35	4962.259
2.395263e-07	2.325	4962.359
2.419071e-07	2.3	4962.453
2.314251e-07	2.275	4962.546
2.232927e-07	2.25	4962.645
2.322985e-07	2.225	4962.748
2.220291e-07	2.2	4962.841
1.978233e-07	2.175	4962.941
1.681964e-07	2.15	4963.043
1.708728e-07	2.125	4963.137
1.260328e-07	2.1	4963.231
1.546831e-07	2.075	4963.328
1.387862e-07	2.05	4963.431
1.545004e-07	2.025	4963.524
1.514e-07	2.0	4963.624
1.470561e-07	1.975	4963.727
1.645366e-07	1.95	4963.82
1.850265e-07	1.925	4963.914
1.84805e-07	1.9	4964.01
1.833439e-07	1.875	4964.113
1.433949e-07	1.85	4964.207
1.546064e-07	1.825	4964.309
1.635625e-07	1.8	4964.409
1.37542e-07	1.775	4964.502
1.119388e-07	1.75	4964.596
1.156553e-07	1.725	4964.696
1.175325e-07	1.7	4964.797
1.173725e-07	1.675	4964.89
1.162561e-07	1.65	4964.982
1.034072e-07	1.625	4965.078
1.113307e-07	1.6	4965.167
1.026887e-07	1.575	4965.26
9.918612e-08	1.55	4965.354
1.004177e-07	1.525	4965.454
1.127614e-07	1.5	4965.555
7.920688e-08	1.475	4965.648
9.22319e-08	1.45	4965.741
9.247605e-08	1.425	4965.84
1.036668e-07	1.4	4965.942
8.795797e-08	1.375	4966.036
1.063681e-07	1.35	4966.136
1.202226e-07	1.325	4966.237
1.187012e-07	1.3	4966.331
8.84325e-08	1.275	4966.424
6.105846e-08	1.25	4966.523
7.873691e-08	1.225	4966.625
5.249894e-08	1.2	4966.718
5.002252e-08	1.175	4966.811
5.04687e-08	1.15	4966.92
5.66235e-08	1.125	4967.014
5.15647e-08	1.1	4967.106
5.212896e-08	1.075	4967.206
3.450258e-08	1.05	4967.308
2.613552e-08	1.025	4967.4
3.329399e-08	1.0	4967.501
1.775267e-08	0.975	4967.603
1.953725e-08	0.95	4967.695
1.795885e-08	0.925	4967.788
1.74824e-08	0.9	4967.887
1.325371e-08	0.875	4967.99
1.461102e-08	0.85	4968.083
1.427573e-08	0.825	4968.175
1.31291e-08	0.8	4968.273
1.386102e-08	0.775	4968.361
1.111598e-08	0.75	4968.454
1.237003e-08	0.725	4968.547
7.298149e-09	0.7	4968.647
7.01567e-09	0.675	4968.749
7.534945e-09	0.65	4968.842
4.478445e-09	0.625	4968.934
1.945641e-09	0.6	4969.032
2.034162e-09	0.575	4969.136
1.519597e-09	0.55	4969.228
8.894993e-10	0.525	4969.33
6.902792e-10	0.5	4969.429
8.614362e-10	0.475	4969.521
1.021906e-09	0.45	4969.614
9.484029e-10	0.425	4969.716
9.561443e-10	0.4	4969.815
5.091517e-10	0.375	4969.908
1.671743e-10	0.35	4970.0
2.009598e-10	0.325	4970.109
1.440757e-10	0.3	4970.201
9.850976e-11	0.275	4970.294
4.743202e-11	0.25	4970.397
7.898742e-11	0.225	4970.497
3.35476e-11	0.2	4970.595
-4.445137e-12	0.175	4970.704
8.219109e-12	0.15	4970.807
-1.795086e-11	0.125	4970.898
-2.001258e-11	0.1	4970.998
-3.621304e-11	0.075	4971.1
-3.920066e-11	0.05	4971.193
-3.899026e-11	0.025	4971.286
-4.21462e-11	0.0	4971.386
-4.425015e-11	0.0	4976.547
-4.437638e-11	0.025	4976.638
-4.214619e-11	0.05	4976.73
-4.042094e-11	0.075	4976.824
-3.398285e-11	0.1	4976.924
-3.032196e-11	0.125	4977.024
-3.827491e-11	0.15	4977.117
-1.62679e-11	0.175	4977.209
-2.144327e-11	0.2	4977.309
-1.138733e-11	0.225	4977.412
-9.6623e-12	0.25	4977.503
-5.917725e-12	0.275	4977.596
1.671802e-11	0.3	4977.704
1.831683e-11	0.325	4977.797
2.492242e-11	0.35	4977.89
2.15986e-11	0.375	4977.99
5.382723e-11	0.4	4978.09
6.026454e-11	0.425	4978.184
8.197459e-11	0.45	4978.278
7.873493e-11	0.475	4978.374
9.383949e-11	0.5	4978.462
1.133197e-10	0.525	4978.555
1.311169e-10	0.55	4978.647
1.340622e-10	0.575	4978.749
1.534582e-10	0.6	4978.85
1.680158e-10	0.625	4978.943
1.832043e-10	0.65	4979.036
2.220806e-10	0.675	4979.132
2.657955e-10	0.7	4979.226
3.101834e-10	0.725	4979.313
2.811945e-10	0.75	4979.407
3.591575e-10	0.775	4979.507
3.436321e-10	0.8	4979.608
3.953409e-10	0.825	4979.701
3.97571e-10	0.85	4979.793
4.335441e-10	0.875	4979.893
4.051442e-10	0.9	4979.994
5.485744e-10	0.925	4980.087
6.098754e-10	0.95	4980.18
5.894278e-10	0.975	4980.29
5.485319e-10	1.0	4980.383
5.794564e-10	1.025	4980.476
6.39117e-10	1.05	4980.575
5.52024e-10	1.075	4980.676
5.512668e-10	1.1	4980.769
6.002832e-10	1.125	4980.862
6.50688e-10	1.15	4980.971
7.481723e-10	1.175	4981.063
9.188661e-10	1.2	4981.157
9.566485e-10	1.225	4981.258
1.028048e-09	1.25	4981.358
1.073151e-09	1.275	4981.451
9.91318e-10	1.3	4981.544
1.105506e-09	1.325	4981.641
1.271235e-09	1.35	4981.73
1.301613e-09	1.375	4981.823
2.018299e-09	1.4	4981.917
1.836961e-09	1.425	4982.017
1.875164e-09	1.45	4982.116
1.878151e-09	1.475	4982.209
2.121421e-09	1.5	4982.303
1.976898e-09	1.525	4982.402
2.053683e-09	1.55	4982.503
2.145739e-09	1.575	4982.596
2.0175e-09	1.6	4982.689
2.018342e-09	1.625	4982.785
2.236199e-09	1.65	4982.874
2.162192e-09	1.675	4982.966
2.271542e-09	1.7	4983.058
3.339798e-09	1.725	4983.157
3.402446e-09	1.75	4983.259
3.857179e-09	1.775	4983.351
4.086063e-09	1.8	4983.442
4.217797e-09	1.825	4983.542
3.767731e-09	1.85	4983.645
4.231638e-09	1.875	4983.736
4.937216e-09	1.9	4983.828
4.666473e-09	1.925	4983.927
5.091714e-09	1.95	4984.029
6.602841e-09	1.975	4984.122
1.32267e-07	2.0	4984.223
1.655787e-07	2.025	4984.325
2.475422e-07	2.05	4984.418
2.647339e-07	2.075	4984.515
3.198888e-07	2.1	4984.622
3.473125e-07	2.125	4984.713
3.493014e-07	2.15	4984.805
2.996478e-07	2.175	4984.904
3.284046e-07	2.2	4985.006
3.354007e-07	2.225	4985.099
3.416255e-07	2.25	4985.191
3.552964e-07	2.275	4985.288
3.549459e-07	2.3	4985.376
3.426587e-07	2.325	4985.472
3.581359e-07	2.35	4985.561
4.128676e-07	2.375	4985.662
3.944907e-07	2.4	4985.763
3.989615e-07	2.425	4985.856
3.944145e-07	2.45	4985.949
4.172155e-07	2.475	4986.047
4.132773e-07	2.5	4986.15
4.086569e-07	2.5	4986.243
4.432079e-07	2.475	4986.344
3.963152e-07	2.45	4986.445
3.883908e-07	2.425	4986.538
3.922238e-07	2.4	4986.632
3.742723e-07	2.375	4986.73
3.751626e-07	2.35	4986.832
3.715897e-07	2.325	4986.925
3.799219e-07	2.3	4987.025
4.076037e-07	2.275	4987.127
3.771891e-07	2.25	4987.22
3.7618e-07	2.225	4987.312
3.679574e-07	2.2	4987.413
3.667299e-07	2.175	4987.515
3.731303e-07	2.15	4987.607
3.610432e-07	2.125	4987.7
3.571688e-07	2.1	4987.812
3.674762e-07	2.075	4987.901
3.454828e-07	2.05	4987.994
3.403303e-07	2.025	4988.093
3.231656e-07	2.0	4988.193
3.121965e-07	1.975	4988.286
2.902322e-07	1.95	4988.38
3.044496e-07	1.925	4988.479
2.889145e-07	1.9	4988.58
2.229517e-07	1.875	4988.672
2.48061e-07	1.85	4988.772
2.464488e-07	1.825	4988.873
2.642571e-07	1.8	4988.965
2.359122e-07	1.775	4989.059
2.379597e-07	1.75	4989.158
2.352353e-07	1.725	4989.26
2.529062e-07	1.7	4989.353
2.326381e-07	1.675	4989.444
2.088586e-07	1.65	4989.542
1.848932e-07	1.625	4989.646
1.832979e-07	1.6	4989.738
1.993001e-07	1.575	4989.839
1.724502e-07	1.55	4989.94
1.693705e-07	1.525	4990.033
1.713313e-07	1.5	4990.127
1.599202e-07	1.475	4990.229
1.623389e-07	1.45	4990.33
1.576614e-07	1.425	4990.421
1.554007e-07	1.4	4990.514
1.569564e-07	1.375	4990.613
1.472922e-07	1.35	4990.715
1.529172e-07	1.325	4990.807
1.382286e-07	1.3	4990.899
1.33447e-07	1.275	4990.996
1.323732e-07	1.25	4991.1
1.276676e-07	1.225	4991.192
1.244917e-07	1.2	4991.285
1.20813e-07	1.175	4991.381
1.221645e-07	1.15	4991.47
1.272737e-07	1.125	4991.562
1.091018e-07	1.1	4991.655
1.10831e-07	1.075	4991.757
1.197725e-07	1.05	4991.857
1.047247e-07	1.025	4991.949
1.022343e-07	1.0	4992.042
8.87518e-08	0.975	4992.138
8.835978e-08	0.95	4992.232
7.519548e-08	0.925	4992.321
1.034767e-07	0.9	4992.413
6.676365e-08	0.875	4992.514
6.768624e-08	0.85	4992.613
5.261753e-08	0.825	4992.706
4.84894e-08	0.8	4992.798
4.413049e-08	0.775	4992.896
3.527321e-08	0.75	4992.999
3.596629e-08	0.725	4993.092
3.496174e-08	0.7	4993.193
1.611082e-08	0.675	4993.293
5.346636e-09	0.65	4993.391
8.398217e-09	0.625	4993.479
4.887992e-09	0.6	4993.58
4.735135e-09	0.575	4993.681
7.1931e-10	0.55	4993.772
1.830361e-10	0.525	4993.865
2.286443e-10	0.5	4993.974
2.381109e-10	0.475	4994.067
1.20304e-10	0.45	4994.16
7.919777e-11	0.425	4994.261
7.549521e-11	0.4	4994.36
4.97881e-11	0.375	4994.454
3.86806e-11	0.35	4994.546
3.325306e-11	0.325	4994.643
3.354759e-11	0.3	4994.73
1.516128e-11	0.275	4994.822
-3.225009e-12	0.25	4994.914
-5.322704e-13	0.225	4995.015
-1.715146e-11	0.2	4995.118
-2.565118e-11	0.175	4995.209
-3.2468e-11	0.15	4995.302
-4.138876e-11	0.125	4995.4
-4.504965e-11	0.1	4995.503
-4.685904e-11	0.075	4995.596
-4.782687e-11	0.05	4995.696
-4.168333e-11	0.025	4995.797
-4.871054e-11	0.0	4995.889
-4.143085e-11	0.0	5001.049
-3.844324e-11	0.025	5001.147
-3.781205e-11	0.05	5001.24
-3.474027e-11	0.075	5001.333
-2.678732e-11	0.1	5001.431
-2.552495e-11	0.125	5001.534
-2.173782e-11	0.15	5001.627
-1.551057e-11	0.175	5001.729
2.665364e-12	0.2	5001.829
2.202561e-12	0.225	5001.924
-1.115219e-13	0.25	5002.016
1.276309e-11	0.275	5002.115
2.584805e-11	0.3	5002.218
2.828838e-11	0.325	5002.311
3.594577e-11	0.35	5002.411
5.222849e-11	0.375	5002.513
1.035586e-10	0.4	5002.606
9.867809e-11	0.425	5002.7
1.036007e-10	0.45	5002.8
1.253951e-10	0.475	5002.902
1.377226e-10	0.5	5002.995
1.420983e-10	0.525	5003.098
1.524905e-10	0.55	5003.199
2.133294e-10	0.575	5003.292
1.798388e-10	0.6	5003.385
2.63734e-10	0.625	5003.485
2.368909e-10	0.65	5003.587
2.300326e-10	0.675	5003.68
2.716439e-10	0.7	5003.773
2.998755e-10	0.725	5003.87
3.594524e-10	0.75	5003.974
3.438426e-10	0.775	5004.067
3.910077e-10	0.8	5004.16
3.370268e-10	0.825	5004.258
5.106658e-10	0.85	5004.346
5.227413e-10	0.875	5004.438
5.609021e-10	0.9	5004.532
6.454284e-10	0.925	5004.634
6.111804e-10	0.95	5004.734
6.734074e-10	0.975	5004.827
6.644881e-10	1.0	5004.921
7.752685e-10	1.025	5005.017
8.242426e-10	1.05	5005.108
9.765082e-10	1.075	5005.202
8.698502e-10	1.1	5005.293
8.044676e-10	1.125	5005.394
8.77719e-10	1.15	5005.495
8.442273e-10	1.175	5005.588
8.362754e-10	1.2	5005.682
9.328769e-10	1.225	5005.777
1.078074e-09	1.25	5005.867
1.245739e-09	1.275	5005.96
1.294839e-09	1.3	5006.054
1.386981e-09	1.325	5006.154
1.19424e-09	1.35	5006.256
1.478996e-09	1.375	5006.349
1.263409e-09	1.4	5006.441
1.285372e-09	1.425	5006.537
1.441255e-09	1.45	5006.628
1.409659e-09	1.475	5006.721
1.164116e-09	1.5	5006.814
1.526582e-09	1.525	5006.915
1.661386e-09	1.55	5007.019
1.648849e-09	1.575	5007.112
1.643798e-09	1.6	5007.203
2.262874e-09	1.625	5007.299
2.536354e-09	1.65	5007.404
2.351777e-09	1.675	5007.497
2.285384e-09	1.7	5007.59
2.855236e-09	1.725	5007.699
3.482936e-09	1.75	5007.792
4.077269e-09	1.775	5007.885
4.602395e-09	1.8	5007.985
1.501337e-08	1.825	5008.087
1.422151e-07	1.85	5008.182
8.534626e-08	1.875	5008.272
1.557065e-07	1.9	5008.371
2.057162e-07	1.925	5008.474
2.047697e-07	1.95	5008.566
2.030247e-07	1.975	5008.667
1.919729e-07	2.0	5008.768
1.910456e-07	2.025	5008.86
1.705361e-07	2.05	5008.954
1.979773e-07	2.075	5009.051
1.787029e-07	2.1	5009.14
2.396521e-07	2.125	5009.236
3.271014e-07	2.15	5009.324
2.941601e-07	2.175	5009.424
4.290468e-07	2.2	5009.524
3.209103e-07	2.225	5009.617
3.045718e-07	2.25	5009.711
2.789548e-07	2.275	5009.807
3.372494e-07	2.3	5009.896
3.628389e-07	2.325	5009.989
3.672444e-07	2.35	5010.085
3.592779e-07	2.375	5010.182
3.635464e-07	2.4	5010.284
3.572373e-07	2.425	5010.376
3.756671e-07	2.45	5010.47
3.961592e-07	2.475	5010.566
3.817873e-07	2.5	5010.655
4.076251e-07	2.5	5010.748
3.78171e-07	2.475	5010.84
3.08038e-07	2.45	5010.945
4.410964e-07	2.425	5011.045
4.246636e-07	2.4	5011.14
3.255429e-07	2.375	5011.229
3.340882e-07	2.35	5011.33
3.07908e-07	2.325	5011.431
3.208569e-07	2.3	5011.524
3.28589e-07	2.275	5011.616
3.425101e-07	2.25	5011.727
3.347684e-07	2.225	5011.819
3.234701e-07	2.2	5011.912
2.633645e-07	2.175	5012.012
2.370803e-07	2.15	5012.114
2.250483e-07	2.125	5012.208
2.304529e-07	2.1	5012.31
2.173573e-07	2.075	5012.408
2.041754e-07	2.05	5012.502
2.171817e-07	2.025	5012.595
2.221567e-07	2.0	5012.692
2.105271e-07	1.975	5012.781
2.146856e-07	1.95	5012.874
2.077343e-07	1.925	5012.967
2.077947e-07	1.9	5013.07
3.028936e-07	1.875	5013.17
2.634836e-07	1.85	5013.263
1.848704e-07	1.825	5013.355
1.984804e-07	1.8	5013.456
2.027049e-07	1.775	5013.557
1.953643e-07	1.75	5013.649
2.034097e-07	1.725	5013.743
1.929307e-07	1.7	5013.841
1.913522e-07	1.675	5013.944
1.89939e-07	1.65	5014.037
1.752818e-07	1.625	5014.138
1.615655e-07	1.6	5014.237
1.627881e-07	1.575	5014.332
1.582735e-07	1.55	5014.426
1.52401e-07	1.525	5014.522
1.453532e-07	1.5	5014.626
1.408384e-07	1.475	5014.719
1.579452e-07	1.45	5014.818
1.676026e-07	1.425	5014.92
1.57092e-07	1.4	5015.012
1.494703e-07	1.375	5015.104
1.943754e-07	1.35	5015.204
1.79498e-07	1.325	5015.307
1.302743e-07	1.3	5015.4
1.726282e-07	1.275	5015.494
1.770184e-07	1.25	5015.592
1.793871e-07	1.225	5015.701
1.686779e-07	1.2	5015.813
8.962071e-08	1.175	5015.914
9.567898e-08	1.15	5016.007
1.048587e-07	1.125	5016.099
1.169329e-07	1.1	5016.197
1.02892e-07	1.075	5016.301
1.228774e-07	1.05	5016.394
1.062446e-07	1.025	5016.495
5.979198e-08	1.0	5016.596
5.810432e-08	0.975	5016.689
5.429536e-08	0.95	5016.781
5.478756e-08	0.925	5016.879
5.53591e-08	0.9	5016.983
5.361374e-08	0.875	5017.076
5.022137e-08	0.85	5017.177
4.491639e-08	0.825	5017.277
4.947526e-08	0.8	5017.37
4.377041e-08	0.775	5017.463
3.508549e-08	0.75	5017.562
3.4225e-08	0.725	5017.665
3.297345e-08	0.7	5017.759
4.489534e-08	0.675	5017.86
2.826106e-08	0.65	5017.961
4.048472e-08	0.625	5018.054
6.299575e-09	0.6	5018.161
2.188195e-09	0.575	5018.256
4.116238e-10	0.55	5018.349
3.741783e-10	0.525	5018.441
2.532997e-10	0.5	5018.542
2.300751e-10	0.475	5018.644
2.208186e-10	0.45	5018.736
1.817739e-10	0.425	5018.828
1.290553e-10	0.4	5018.929
1.284664e-10	0.375	5019.03
1.038951e-10	0.35	5019.123
7.629476e-11	0.325	5019.216
6.57762e-11	0.3	5019.317
1.781197e-11	0.275	5019.419
1.023865e-11	0.25	5019.509
9.313042e-12	0.225	5019.603
3.296455e-12	0.2	5019.714
-1.572095e-11	0.175	5019.805
-1.748805e-11	0.15	5019.896
-2.434673e-11	0.125	5019.997
-4.597538e-11	0.1	5020.099
-3.819075e-11	0.075	5020.191
-3.793827e-11	0.05	5020.284
-3.562393e-11	0.025	5020.385
-5.742093e-11	0.0	5020.485
-4.138876e-11	0.0	5025.643
-3.920065e-11	0.025	5025.743
-4.012639e-11	0.05	5025.835
-3.89061e-11	0.075	5025.942
-3.183681e-11	0.1	5026.042
-2.851255e-11	0.125	5026.131
-2.653484e-11	0.15	5026.224
-2.085416e-11	0.175	5026.325
-2.005466e-11	0.2	5026.426
-6.675062e-12	0.225	5026.521
-2.131087e-12	0.25	5026.611
6.283708e-12	0.275	5026.709
7.251399e-12	0.3	5026.797
1.671803e-11	0.325	5026.895
2.483828e-11	0.35	5026.983
2.955056e-11	0.375	5027.085
5.168142e-11	0.4	5027.186
4.734781e-11	0.425	5027.278
7.919773e-11	0.45	5027.37
9.771028e-11	0.475	5027.471
1.229125e-10	0.5	5027.571
1.198412e-10	0.525	5027.664
1.309907e-10	0.55	5027.758
1.257735e-10	0.575	5027.854
1.280456e-10	0.6	5027.945
1.258998e-10	0.625	5028.037
1.863598e-10	0.65	5028.13
2.920076e-10	0.675	5028.229
2.991178e-10	0.7	5028.331
3.061023e-10	0.725	5028.423
3.245729e-10	0.75	5028.517
4.019467e-10	0.775	5028.614
3.667309e-10	0.8	5028.719
3.898292e-10	0.825	5028.812
4.123386e-10	0.85	5028.913
5.558952e-10	0.875	5029.014
5.13863e-10	0.9	5029.113
5.219835e-10	0.925	5029.229
5.774788e-10	0.95	5029.326
5.795825e-10	0.975	5029.421
6.155134e-10	1.0	5029.511
6.770258e-10	1.025	5029.606
6.534217e-10	1.05	5029.697
6.763528e-10	1.075	5029.79
7.604161e-10	1.1	5029.883
8.243262e-10	1.125	5029.983
8.686721e-10	1.15	5030.085
8.572708e-10	1.175	5030.181
9.707013e-10	1.2	5030.271
9.636323e-10	1.225	5030.371
9.821447e-10	1.25	5030.472
1.114594e-09	1.275	5030.565
1.099531e-09	1.3	5030.658
1.194534e-09	1.325	5030.755
1.247968e-09	1.35	5030.844
1.277462e-09	1.375	5030.938
1.305357e-09	1.4	5031.03
1.407723e-09	1.425	5031.132
1.432799e-09	1.45	5031.232
1.431579e-09	1.475	5031.325
1.502516e-09	1.5	5031.418
1.671148e-09	1.525	5031.515
1.821015e-09	1.55	5031.604
1.853832e-09	1.575	5031.697
1.841714e-09	1.6	5031.79
2.017163e-09	1.625	5031.892
2.172667e-09	1.65	5031.992
2.070176e-09	1.675	5032.09
2.426079e-09	1.7	5032.178
3.010569e-09	1.725	5032.274
3.193845e-09	1.75	5032.364
3.865802e-09	1.775	5032.457
4.263528e-09	1.8	5032.55
4.876044e-09	1.825	5032.65
5.675612e-09	1.85	5032.752
4.278085e-09	1.875	5032.845
3.928579e-09	1.9	5032.938
3.618453e-09	1.925	5033.039
4.7186e-09	1.95	5033.142
5.583007e-09	1.975	5033.232
5.327537e-09	2.0	5033.324
6.579566e-09	2.025	5033.422
6.84926e-09	2.05	5033.51
9.395491e-09	2.075	5033.604
9.33208e-08	2.1	5033.696
3.704238e-07	2.125	5033.8
2.775167e-07	2.15	5033.898
3.109407e-07	2.175	5033.992
3.933597e-07	2.2	5034.085
2.687716e-07	2.225	5034.181
2.904386e-07	2.25	5034.27
3.312607e-07	2.275	5034.362
3.367287e-07	2.3	5034.455
3.804388e-07	2.325	5034.555
3.216187e-07	2.35	5034.655
3.507105e-07	2.375	5034.748
4.567783e-07	2.4	5034.842
3.590112e-07	2.425	5034.937
3.916226e-07	2.45	5035.027
3.911097e-07	2.475	5035.119
4.010483e-07	2.5	5035.211
3.841465e-07	2.5	5035.312
3.944689e-07	2.475	5035.412
3.941945e-07	2.45	5035.506
3.413388e-07	2.425	5035.598
2.371552e-07	2.4	5035.698
3.776752e-07	2.375	5035.8
3.830363e-07	2.35	5035.892
4.059741e-07	2.325	5035.986
3.322381e-07	2.3	5036.081
3.693044e-07	2.275	5036.171
3.315951e-07	2.25	5036.264
3.526282e-07	2.225	5036.357
3.130828e-07	2.2	5036.457
2.923755e-07	2.175	5036.559
3.005334e-07	2.15	5036.652
2.965656e-07	2.125	5036.746
2.880003e-07	2.1	5036.845
3.135899e-07	2.075	5036.949
3.09198e-07	2.05	5037.04
2.752656e-07	2.025	5037.142
3.034901e-07	2.0	5037.242
2.901549e-07	1.975	5037.335
2.509882e-07	1.95	5037.428
2.708188e-07	1.925	5037.524
2.680846e-07	1.9	5037.614
2.716907e-07	1.875	5037.705
2.388105e-07	1.85	5037.803
1.68567e-07	1.825	5037.903
1.822785e-07	1.8	5038.001
1.774488e-07	1.775	5038.093
2.185345e-07	1.75	5038.186
2.181415e-07	1.725	5038.283
2.097759e-07	1.7	5038.388
2.137921e-07	1.675	5038.48
2.488686e-07	1.65	5038.582
2.360986e-07	1.625	5038.683
2.209273e-07	1.6	5038.775
2.27888e-07	1.575	5038.868
2.151135e-07	1.55	5038.966
2.151175e-07	1.525	5039.07
2.165003e-07	1.5	5039.162
1.788795e-07	1.475	5039.262
1.317751e-07	1.45	5039.363
1.33811e-07	1.425	5039.456
1.242767e-07	1.4	5039.549
1.008596e-07	1.375	5039.645
8.61758e-08	1.35	5039.733
7.544238e-08	1.325	5039.826
6.622393e-08	1.3	5039.92
6.010525e-08	1.275	5040.025
5.849018e-08	1.25	5040.126
5.796462e-08	1.225	5040.214
6.031492e-08	1.2	5040.307
2.225516e-08	1.175	5040.405
2.986712e-09	1.15	5040.507
3.619336e-09	1.125	5040.601
4.059303e-09	1.1	5040.693
4.533643e-09	1.075	5040.789
5.947489e-09	1.05	5040.879
5.311717e-09	1.025	5040.977
4.566882e-09	1.0	5041.065
4.324451e-09	0.975	5041.159
5.183894e-09	0.95	5041.268
3.231162e-09	0.925	5041.361
3.200112e-09	0.9	5041.454
2.848123e-09	0.875	5041.555
2.24491e-09	0.85	5041.656
2.018466e-09	0.825	5041.749
2.429235e-09	0.8	5041.843
4.322559e-09	0.775	5041.94
6.462691e-09	0.75	5042.044
6.255137e-09	0.725	5042.14
6.104093e-09	0.7	5042.238
5.973788e-09	0.675	5042.339
5.053511e-09	0.65	5042.432
5.150571e-09	0.625	5042.524
4.966036e-09	0.6	5042.626
2.822331e-09	0.575	5042.727
4.275308e-09	0.55	5042.82
3.711688e-09	0.525	5042.913
3.442583e-09	0.5	5043.021
5.202581e-10	0.475	5043.114
3.091316e-10	0.45	5043.208
1.935545e-10	0.425	5043.308
1.324212e-10	0.4	5043.41
9.451265e-11	0.375	5043.502
1.215662e-10	0.35	5043.603
9.463877e-11	0.325	5043.704
8.125931e-11	0.3	5043.797
7.473785e-11	0.275	5043.89
4.776855e-11	0.25	5043.989
3.455735e-11	0.225	5044.091
2.029427e-11	0.2	5044.187
8.76603e-12	0.175	5044.285
-8.904978e-12	0.15	5044.386
-1.172392e-11	0.125	5044.479
-3.141601e-11	0.1	5044.573
-3.469819e-11	0.075	5044.671
-3.461402e-11	0.05	5044.772
-3.049028e-11	0.025	5044.866
-4.605953e-11	0.0	5044.966
-4.786893e-11	0.0	5050.128
-4.302985e-11	0.025	5050.217
-3.600262e-11	0.05	5050.311
-2.022297e-11	0.075	5050.403
-3.276254e-11	0.1	5050.504
-1.492154e-11	0.125	5050.605
-1.74039e-11	0.15	5050.698
-4.865886e-12	0.175	5050.79
1.697632e-12	0.2	5050.889
-4.907964e-12	0.225	5050.993
-3.639866e-13	0.25	5051.087
2.891942e-11	0.275	5051.187
2.929809e-11	0.3	5051.287
4.915695e-11	0.325	5051.38
7.45695e-11	0.35	5051.473
5.803461e-11	0.375	5051.573
7.844034e-11	0.4	5051.673
7.095124e-11	0.425	5051.766
9.127286e-11	0.45	5051.859
1.444122e-10	0.475	5051.969
1.199253e-10	0.5	5052.062
1.543837e-10	0.525	5052.154
2.036101e-10	0.55	5052.255
1.754628e-10	0.575	5052.357
1.994028e-10	0.6	5052.448
2.118566e-10	0.625	5052.543
2.650801e-10	0.65	5052.645
3.300001e-10	0.675	5052.745
2.78628e-10	0.7	5052.838
2.840133e-10	0.725	5052.93
3.102253e-10	0.75	5053.031
3.609245e-10	0.775	5053.132
3.6307e-10	0.8	5053.225
3.62523e-10	0.825	5053.317
4.222259e-10	0.85	5053.413
4.403179e-10	0.875	5053.503
4.942142e-10	0.9	5053.596
4.956867e-10	0.925	5053.689
4.862203e-10	0.95	5053.79
5.476482e-10	0.975	5053.891
5.582086e-10	1.0	5053.983
6.210252e-10	1.025	5054.077
7.076972e-10	1.05	5054.174
7.793071e-10	1.075	5054.263
8.133866e-10	1.1	5054.355
8.596681e-10	1.125	5054.448
1.070753e-09	1.15	5054.55
1.122125e-09	1.175	5054.65
1.036462e-09	1.2	5054.743
1.522415e-09	1.225	5054.837
1.517914e-09	1.25	5054.933
1.132853e-09	1.275	5055.022
1.16563e-09	1.3	5055.117
1.2263e-09	1.325	5055.208
1.670094e-09	1.35	5055.309
1.809695e-09	1.375	5055.409
1.387948e-09	1.4	5055.502
1.465068e-09	1.425	5055.596
1.580561e-09	1.45	5055.69
2.139513e-09	1.475	5055.779
1.914291e-09	1.5	5055.873
2.128994e-09	1.525	5055.967
1.979467e-09	1.55	5056.067
2.388086e-09	1.575	5056.168
2.156469e-09	1.6	5056.26
2.088562e-09	1.625	5056.353
2.412487e-09	1.65	5056.451
2.602284e-09	1.675	5056.539
2.775375e-09	1.7	5056.632
2.636741e-09	1.725	5056.725
3.202132e-09	1.75	5056.829
2.509047e-09	1.775	5056.931
4.179506e-09	1.8	5057.021
5.691721e-09	1.825	5057.111
2.214187e-08	1.85	5057.209
1.928369e-08	1.875	5057.298
1.883263e-08	1.9	5057.391
2.572348e-08	1.925	5057.484
1.731896e-08	1.95	5057.585
2.880485e-08	1.975	5057.687
3.028146e-08	2.0	5057.778
4.029643e-08	2.025	5057.887
4.103964e-08	2.05	5057.987
4.327087e-08	2.075	5058.093
4.986062e-08	2.1	5058.191
3.725181e-08	2.125	5058.299
8.732241e-08	2.15	5058.403
8.631743e-08	2.175	5058.498
8.698933e-08	2.2	5058.588
1.836456e-07	2.225	5058.681
1.324121e-07	2.25	5058.773
1.56306e-07	2.275	5058.874
1.771716e-07	2.3	5058.975
2.454126e-07	2.325	5059.068
2.65369e-07	2.35	5059.161
2.134858e-07	2.375	5059.258
2.624367e-07	2.4	5059.364
2.770953e-07	2.425	5059.457
2.668317e-07	2.45	5059.55
2.830082e-07	2.475	5059.644
2.866161e-07	2.5	5059.734
2.961183e-07	2.5	5059.828
2.640434e-07	2.475	5059.921
2.613148e-07	2.45	5060.021
2.494193e-07	2.425	5060.123
2.637285e-07	2.4	5060.217
2.461526e-07	2.375	5060.309
2.660972e-07	2.35	5060.42
2.732777e-07	2.325	5060.512
2.858578e-07	2.3	5060.604
3.162141e-07	2.275	5060.704
2.499428e-07	2.25	5060.806
2.504107e-07	2.225	5060.898
2.516534e-07	2.2	5060.992
2.355587e-07	2.175	5061.088
2.84586e-07	2.15	5061.178
2.48787e-07	2.125	5061.27
2.631243e-07	2.1	5061.364
2.559961e-07	2.075	5061.463
2.310696e-07	2.05	5061.563
2.398998e-07	2.025	5061.656
2.331401e-07	2.0	5061.749
2.356331e-07	1.975	5061.845
2.45582e-07	1.95	5061.935
2.554493e-07	1.925	5062.027
2.530773e-07	1.9	5062.124
2.400454e-07	1.875	5062.222
2.4877e-07	1.85	5062.323
2.584537e-07	1.825	5062.416
2.520281e-07	1.8	5062.508
2.197094e-07	1.775	5062.606
2.197263e-07	1.75	5062.71
2.115097e-07	1.725	5062.803
2.113995e-07	1.7	5062.904
2.085548e-07	1.675	5063.005
2.065067e-07	1.65	5063.099
1.912963e-07	1.625	5063.191
1.866395e-07	1.6	5063.29
1.833708e-07	1.575	5063.393
1.785585e-07	1.55	5063.489
1.75205e-07	1.525	5063.586
1.713351e-07	1.5	5063.687
1.695975e-07	1.475	5063.778
1.613983e-07	1.45	5063.872
1.569339e-07	1.425	5063.969
1.601321e-07	1.4	5064.058
1.574004e-07	1.375	5064.151
1.573656e-07	1.35	5064.244
1.512432e-07	1.325	5064.348
1.475912e-07	1.3	5064.447
1.444929e-07	1.275	5064.539
1.422714e-07	1.25	5064.631
1.391776e-07	1.225	5064.732
1.35888e-07	1.2	5064.834
1.335514e-07	1.175	5064.927
1.313659e-07	1.15	5065.02
1.296675e-07	1.125	5065.129
1.253611e-07	1.1	5065.222
1.250433e-07	1.075	5065.315
1.208439e-07	1.05	5065.415
1.146388e-07	1.025	5065.518
1.090194e-07	1.0	5065.61
9.907001e-08	0.975	5065.711
6.548208e-08	0.95	5065.812
4.568499e-08	0.925	5065.904
5.647995e-08	0.9	5065.998
5.305826e-09	0.875	5066.095
1.036281e-08	0.85	5066.199
8.63362e-09	0.825	5066.291
6.889572e-09	0.8	5066.393
6.66107e-09	0.775	5066.493
6.709662e-09	0.75	5066.584
5.718528e-09	0.725	5066.676
4.952661e-09	0.7	5066.776
5.660171e-09	0.675	5066.882
3.705294e-09	0.65	5066.972
5.003231e-09	0.625	5067.064
3.211346e-09	0.6	5067.173
3.379096e-09	0.575	5067.267
3.245763e-09	0.55	5067.359
4.42362e-09	0.525	5067.46
2.812822e-09	0.5	5067.563
3.338535e-09	0.475	5067.655
2.536145e-09	0.45	5067.756
3.126526e-09	0.425	5067.857
3.231038e-09	0.4	5067.951
2.321609e-09	0.375	5068.045
3.392599e-09	0.35	5068.144
2.115995e-09	0.325	5068.244
1.426571e-09	0.3	5068.338
1.401117e-09	0.275	5068.431
1.044919e-09	0.25	5068.539
6.65876e-10	0.225	5068.632
6.671803e-10	0.2	5068.727
4.916482e-10	0.175	5068.825
4.012731e-10	0.15	5068.926
2.936062e-10	0.125	5069.019
2.35418e-10	0.1	5069.121
9.972975e-11	0.075	5069.221
6.729081e-11	0.05	5069.312
8.808109e-12	0.025	5069.405
