# Supplementary material for: Sparse CNT networks with implanted AgAu nanoparticles: A novel memristor with short-term memory bordering between diffusive and bipolar switching
Source: PLoS One. 2022 Mar 31;17(3):e0264846. doi: 10.1371/journal.pone.0264846 (PMC8970472; doi:10.1371/journal.pone.0264846)
Supplement: S1 Data — (ZIP) [file pone.0264846.s005.zip › Figure5.txt]

# Mesaurement mode: Hysteresis
# Source mode: VOLT
# Signal form: Triangle
# Minimum - Maximum source: -2.5 - 2.5
# Source step: 0.01
# Compliance: 0.0001
# Cycles: 3

Current/A	Voltage/V	Time/s
-1.875018e-11	0.0	295.5186
-2.965054e-11	0.01	295.624
-1.614114e-11	0.02	295.7295
-2.53998e-11	0.03	295.835
-2.380051e-11	0.04	295.9346
-1.900267e-11	0.05	296.0352
-2.030733e-11	0.06	296.127
-3.558475e-11	0.07	296.2188
-3.10394e-11	0.08	296.3154
-1.651987e-11	0.09	296.4033
-2.422138e-11	0.1	296.4971
-2.451598e-11	0.11	296.5908
-2.009689e-11	0.12	296.6846
-1.332169e-11	0.13	296.7813
-1.513119e-11	0.14	296.8691
-1.294296e-11	0.15	296.9619
-1.113346e-11	0.16	297.0537
-2.106488e-11	0.17	297.1543
-5.789132e-12	0.18	297.2549
-1.967603e-11	0.19	297.3477
-9.61853e-12	0.2	297.4414
-5.915365e-12	0.21	297.5371
3.80542e-12	0.22	297.6328
-1.428956e-11	0.23	297.7354
-9.576452e-12	0.24	297.8369
-5.915372e-12	0.25	297.9375
-1.370042e-11	0.26	298.0293
-1.576241e-11	0.27	298.123
-4.063784e-12	0.28	298.2217
2.164241e-12	0.29	298.3232
-6.209941e-12	0.3	298.417
1.490939e-12	0.31	298.5186
5.194083e-12	0.32	298.6191
1.100131e-11	0.33	298.7129
9.023495e-12	0.34	298.8057
4.941623e-12	0.35	298.9053
1.659813e-11	0.36	299.0059
1.406772e-12	0.37	299.1035
4.099984e-12	0.38	299.208
9.865117e-12	0.39	299.2988
6.666947e-12	0.4	299.3916
2.211078e-11	0.41	299.4844
1.146423e-11	0.42	299.5859
1.790266e-11	0.43	299.6855
1.529361e-11	0.44	299.7783
1.369452e-11	0.45	299.8721
2.871753e-11	0.46	299.9805
2.282615e-11	0.47	300.0742
2.404653e-11	0.48	300.1699
2.194246e-11	0.49	300.2744
3.094787e-11	0.5	300.3691
2.442524e-11	0.51	300.4609
3.031661e-11	0.52	300.5527
3.498766e-11	0.53	300.6543
4.719129e-11	0.54	300.7559
4.003742e-11	0.55	300.8477
2.80863e-11	0.56	300.9404
3.902744e-11	0.57	301.0371
2.724471e-11	0.58	301.125
4.500302e-11	0.59	301.2227
3.502973e-11	0.6	301.3096
4.416135e-11	0.61	301.4111
5.295637e-11	0.62	301.5117
4.98003e-11	0.63	301.6055
6.099388e-11	0.64	301.6982
6.882101e-11	0.65	301.791
5.838485e-11	0.66	301.9004
6.162511e-11	0.67	301.9932
4.588667e-11	0.68	302.0859
5.463959e-11	0.69	302.1787
6.595951e-11	0.7	302.2764
7.917302e-11	0.71	302.3652
7.176668e-11	0.72	302.458
8.729472e-11	0.73	302.5518
7.988842e-11	0.74	302.6523
9.550054e-11	0.75	302.7529
1.02991e-10	0.76	302.8457
1.206231e-10	0.77	302.9395
1.246628e-10	0.78	303.0361
1.198235e-10	0.79	303.1328
1.235688e-10	0.8	303.2344
1.144371e-10	0.81	303.335
1.218013e-10	0.82	303.4355
1.025701e-10	0.83	303.5283
1.274402e-10	0.84	303.6221
1.659028e-10	0.85	303.7187
1.565606e-10	0.86	303.8076
1.579071e-10	0.87	303.9004
1.406958e-10	0.88	303.9971
1.770541e-10	0.89	304.0957
1.50627e-10	0.9	304.1963
1.473867e-10	0.91	304.29
1.930028e-10	0.92	304.3828
1.64598e-10	0.93	304.4795
1.80673e-10	0.94	304.5684
1.706576e-10	0.95	304.6611
1.835346e-10	0.96	304.7549
1.766333e-10	0.97	304.8555
1.726355e-10	0.98	304.9561
1.893417e-10	0.99	305.0508
2.24101e-10	1.0	305.1426
2.22586e-10	1.01	305.2373
2.297397e-10	1.02	305.3291
2.400078e-10	1.03	305.4229
2.403443e-10	1.04	305.5146
2.569242e-10	1.05	305.6143
2.573451e-10	1.06	305.7178
2.78975e-10	1.07	305.8125
2.67108e-10	1.08	305.916
3.001419e-10	1.09	306.0186
3.145336e-10	1.1	306.1221
3.209717e-10	1.11	306.2217
2.981219e-10	1.12	306.3232
2.667291e-10	1.13	306.416
2.648355e-10	1.14	306.5088
2.705164e-10	1.15	306.6094
2.609218e-10	1.16	306.7109
3.249276e-10	1.17	306.8047
2.709374e-10	1.18	306.8975
3.100308e-10	1.19	307.001
3.144073e-10	1.2	307.0996
2.865494e-10	1.21	307.1943
3.495451e-10	1.22	307.2861
3.428121e-10	1.23	307.3809
3.39656e-10	1.24	307.4717
3.755087e-10	1.25	307.5654
4.020625e-10	1.26	307.6582
3.769821e-10	1.27	307.7588
4.26722e-10	1.28	307.8604
3.930992e-10	1.29	307.9531
4.661942e-10	1.3	308.0596
4.375368e-10	1.31	308.1553
4.835318e-10	1.32	308.248
4.229347e-10	1.33	308.3418
3.973914e-10	1.34	308.4424
4.656894e-10	1.35	308.5439
4.151078e-10	1.36	308.6367
4.299202e-10	1.37	308.7383
4.830271e-10	1.38	308.8389
4.945991e-10	1.39	308.9316
4.348857e-10	1.4	309.0244
4.555054e-10	1.41	309.124
4.528123e-10	1.42	309.2275
4.680881e-10	1.43	309.3203
5.689567e-10	1.44	309.4209
6.745389e-10	1.45	309.5225
5.831805e-10	1.46	309.6152
6.604834e-10	1.47	309.708
6.087654e-10	1.48	309.8096
6.0199e-10	1.49	309.9102
5.735434e-10	1.5	310.0039
6.016535e-10	1.51	310.0967
6.611984e-10	1.52	310.1924
6.445343e-10	1.53	310.2822
7.298757e-10	1.54	310.3809
5.620132e-10	1.55	310.4941
5.410566e-10	1.56	310.5947
6.024953e-10	1.57	310.6875
5.344921e-10	1.58	310.7803
6.761792e-10	1.59	310.8809
7.159465e-10	1.6	310.9824
6.876679e-10	1.61	311.0752
7.591632e-10	1.62	311.1768
7.991406e-10	1.63	311.2773
6.86868e-10	1.64	311.3701
7.531462e-10	1.65	311.4629
8.473237e-10	1.66	311.5635
8.309541e-10	1.67	311.665
9.895587e-10	1.68	311.7686
8.620101e-10	1.69	311.874
8.188346e-10	1.7	311.9805
8.550244e-10	1.71	312.0684
8.266199e-10	1.72	312.1611
8.502275e-10	1.73	312.2705
9.185254e-10	1.74	312.3633
9.407859e-10	1.75	312.457
1.010388e-09	1.76	312.5576
1.198701e-09	1.77	312.6582
1.053816e-09	1.78	312.752
1.032313e-09	1.79	312.8447
1.181954e-09	1.8	312.9414
1.305378e-09	1.81	313.0332
1.240741e-09	1.82	313.124
1.377378e-09	1.83	313.2168
1.316277e-09	1.84	313.3184
1.329574e-09	1.85	313.4189
1.440627e-09	1.86	313.5117
1.299234e-09	1.87	313.6045
1.348174e-09	1.88	313.7002
1.42451e-09	1.89	313.791
1.439912e-09	1.9	313.8857
1.443657e-09	1.91	313.9766
1.301211e-09	1.92	314.0781
1.335466e-09	1.93	314.1787
1.38104e-09	1.94	314.2695
1.438144e-09	1.95	314.3633
1.602934e-09	1.96	314.4629
1.396231e-09	1.97	314.5654
1.407761e-09	1.98	314.6582
1.608825e-09	1.99	314.7588
1.658481e-09	2.0	314.8604
1.975099e-09	2.01	314.9531
1.613287e-09	2.02	315.0479
1.529839e-09	2.03	315.1436
1.575749e-09	2.04	315.2334
1.72964e-09	2.05	315.3262
1.765072e-09	2.06	315.4189
1.872926e-09	2.07	315.5205
1.855042e-09	2.08	315.6211
2.055307e-09	2.09	315.7139
3.977786e-09	2.1	315.8076
1.860977e-09	2.11	315.9053
2.585658e-09	2.12	316.0098
1.897839e-09	2.13	316.1035
2.095201e-09	2.14	316.2031
3.039459e-09	2.15	316.3037
2.51635e-09	2.16	316.3965
2.29029e-09	2.17	316.4902
2.185633e-09	2.18	316.5986
2.539704e-09	2.19	316.6924
2.459919e-09	2.2	316.7852
2.428778e-09	2.21	316.8848
2.236761e-09	2.22	316.9873
2.466736e-09	2.23	317.0801
3.147189e-09	2.24	317.1748
3.267371e-09	2.25	317.2715
2.905432e-09	2.26	317.3594
3.97825e-09	2.27	317.4521
2.208943e-08	2.28	317.5459
1.183031e-07	2.29	317.6465
3.934594e-07	2.3	317.748
5.064801e-07	2.31	317.8408
6.385354e-07	2.32	317.9336
4.365931e-07	2.33	318.0293
4.253022e-07	2.34	318.125
4.638481e-07	2.35	318.2129
4.413604e-07	2.36	318.3066
4.787095e-07	2.37	318.4072
4.94677e-07	2.38	318.5088
4.019165e-07	2.39	318.6016
4.848588e-07	2.4	318.6943
4.239909e-07	2.41	318.8037
4.404882e-07	2.42	318.8965
4.779596e-07	2.43	318.9893
5.314233e-07	2.44	319.0908
5.348714e-07	2.45	319.1924
5.169855e-07	2.46	319.2871
5.358104e-07	2.47	319.3779
5.650227e-07	2.48	319.4873
5.633179e-07	2.49	319.5791
5.535172e-07	2.5	319.6729
5.508115e-07	2.5	319.7705
6.151918e-07	2.49	319.873
6.047375e-07	2.48	319.9668
6.413688e-07	2.47	320.0674
6.262223e-07	2.46	320.1689
5.528474e-07	2.45	320.2607
5.495172e-07	2.44	320.3555
4.889735e-07	2.43	320.4512
5.085605e-07	2.42	320.54
5.475788e-07	2.41	320.6328
4.964847e-07	2.4	320.7266
4.44873e-07	2.39	320.8262
3.837862e-07	2.38	320.9277
4.102356e-07	2.37	321.0205
4.128703e-07	2.36	321.1133
4.73449e-07	2.35	321.209
4.23088e-07	2.34	321.3027
4.643049e-07	2.33	321.3916
4.617253e-07	2.32	321.4854
4.299611e-07	2.31	321.5859
4.022568e-07	2.3	321.6865
3.175514e-07	2.29	321.7803
4.703089e-07	2.28	321.873
3.481949e-07	2.27	321.9697
3.938451e-07	2.26	322.0596
3.973867e-07	2.25	322.1572
3.73805e-07	2.24	322.2451
3.717567e-07	2.23	322.3467
3.148831e-07	2.22	322.4473
4.025698e-07	2.21	322.541
3.456665e-07	2.2	322.6338
3.659129e-07	2.19	322.7305
5.260445e-07	2.18	322.8203
3.801036e-07	2.17	322.9131
2.927981e-07	2.16	323.0059
4.439452e-07	2.15	323.1064
3.145873e-07	2.14	323.208
3.440745e-07	2.13	323.3018
3.285742e-07	2.12	323.3945
3.364023e-07	2.11	323.4902
3.364388e-07	2.1	323.583
3.851567e-07	2.09	323.6738
3.746082e-07	2.08	323.7656
3.638944e-07	2.07	323.8662
3.755358e-07	2.06	323.9678
3.663688e-07	2.05	324.0654
3.927649e-07	2.04	324.1543
3.707688e-07	2.03	324.25
3.638945e-07	2.02	324.3398
4.060658e-07	2.01	324.4326
3.886899e-07	2.0	324.5264
4.030827e-07	1.99	324.6279
3.936558e-07	1.98	324.7295
3.548227e-07	1.97	324.8223
3.557947e-07	1.96	324.9141
3.514277e-07	1.95	325.0156
3.51953e-07	1.94	325.1172
3.31357e-07	1.93	325.21
3.475888e-07	1.92	325.3027
3.532223e-07	1.91	325.3994
3.507059e-07	1.9	325.4893
3.594816e-07	1.89	325.582
3.600578e-07	1.88	325.6748
3.457456e-07	1.87	325.7764
3.43706e-07	1.86	325.877
3.400732e-07	1.85	325.9717
3.338312e-07	1.84	326.0635
3.296553e-07	1.83	326.1611
3.291399e-07	1.82	326.2656
3.256512e-07	1.81	326.3574
3.191376e-07	1.8	326.459
3.156038e-07	1.79	326.5596
3.167832e-07	1.78	326.6523
3.168701e-07	1.77	326.7461
3.068758e-07	1.76	326.8447
3.196876e-07	1.75	326.9482
3.145467e-07	1.74	327.041
3.194977e-07	1.73	327.1416
3.04215e-07	1.72	327.2441
3.007758e-07	1.71	327.3359
3.354306e-07	1.7	327.4297
3.491532e-07	1.69	327.5283
2.93364e-07	1.68	327.6309
2.900504e-07	1.67	327.7236
2.997794e-07	1.66	327.8242
3.50011e-07	1.65	327.9258
3.392913e-07	1.64	328.0186
3.439659e-07	1.63	328.1113
3.353736e-07	1.62	328.2109
3.35617e-07	1.61	328.3164
3.153903e-07	1.6	328.4111
3.365585e-07	1.59	328.5078
3.351533e-07	1.58	328.6094
3.230669e-07	1.57	328.7021
3.287755e-07	1.56	328.7959
3.302586e-07	1.55	328.8945
3.260006e-07	1.54	328.998
3.244552e-07	1.53	329.0908
3.148305e-07	1.52	329.1924
3.119895e-07	1.51	329.293
3.166071e-07	1.5	329.3857
3.045274e-07	1.49	329.4775
2.972963e-07	1.48	329.5771
2.942844e-07	1.47	329.6807
2.929063e-07	1.46	329.7734
2.853451e-07	1.45	329.873
2.738622e-07	1.44	329.9746
2.698935e-07	1.43	330.0674
2.636887e-07	1.42	330.1602
2.448827e-07	1.41	330.2578
2.580999e-07	1.4	330.3633
2.558093e-07	1.39	330.46
2.400178e-07	1.38	330.5566
2.545842e-07	1.37	330.6582
2.498036e-07	1.36	330.751
2.569185e-07	1.35	330.8438
2.399725e-07	1.34	330.9404
1.780318e-07	1.33	331.0303
1.793359e-07	1.32	331.123
1.836939e-07	1.31	331.2168
1.737714e-07	1.3	331.3174
1.702828e-07	1.29	331.418
1.66806e-07	1.28	331.5098
1.662713e-07	1.27	331.6025
1.747269e-07	1.26	331.7002
1.703657e-07	1.25	331.7891
2.14598e-07	1.24	331.8818
2.100805e-07	1.23	331.9756
2.185468e-07	1.22	332.0762
1.977747e-07	1.21	332.1768
2.127177e-07	1.2	332.2705
2.222603e-07	1.19	332.3633
2.167662e-07	1.18	332.459
2.171828e-07	1.17	332.5498
2.006866e-07	1.16	332.6426
2.058376e-07	1.15	332.7354
2.100801e-07	1.14	332.8359
2.056646e-07	1.13	332.9375
2.013681e-07	1.12	333.0312
1.899005e-07	1.11	333.124
1.860674e-07	1.1	333.2207
1.864787e-07	1.09	333.3096
1.823326e-07	1.08	333.4033
1.80356e-07	1.07	333.4961
1.88825e-07	1.06	333.5967
1.90074e-07	1.05	333.6982
1.869254e-07	1.04	333.792
1.863939e-07	1.03	333.8838
1.797308e-07	1.02	333.9805
1.799171e-07	1.01	334.0703
1.568656e-07	1.0	334.1631
1.585982e-07	0.99	334.2568
1.584747e-07	0.98	334.3584
1.531936e-07	0.97	334.459
1.481589e-07	0.96	334.5518
1.413774e-07	0.95	334.6455
1.37041e-07	0.94	334.7412
1.47301e-07	0.93	334.8291
1.37653e-07	0.92	334.9229
1.298492e-07	0.91	335.0176
1.27415e-07	0.9	335.1162
1.390257e-07	0.89	335.2178
1.186442e-07	0.88	335.3105
1.029885e-07	0.87	335.4033
8.712043e-08	0.86	335.502
8.983725e-08	0.85	335.6064
1.109736e-07	0.84	335.6982
8.873942e-08	0.83	335.7988
9.664714e-08	0.82	335.9004
7.199741e-08	0.81	335.9932
5.605556e-08	0.8	336.0879
9.414675e-08	0.79	336.1846
9.024212e-08	0.78	336.2881
8.661009e-08	0.77	336.3809
8.758736e-08	0.76	336.4814
8.363967e-08	0.75	336.582
7.94652e-08	0.74	336.6748
5.885227e-08	0.73	336.7676
5.539988e-08	0.72	336.8682
5.55655e-08	0.71	336.9697
2.282525e-08	0.7	337.0635
2.210331e-08	0.69	337.1553
2.19934e-08	0.68	337.2539
3.330451e-08	0.67	337.3418
2.6185e-08	0.66	337.4346
4.190553e-08	0.65	337.5273
4.718392e-08	0.64	337.6289
4.718959e-08	0.63	337.7295
3.872013e-08	0.62	337.8223
4.227217e-08	0.61	337.916
4.061736e-08	0.6	338.0127
3.992657e-08	0.59	338.1025
2.940424e-08	0.58	338.1973
4.074424e-08	0.57	338.29
3.226892e-08	0.56	338.3887
4.431256e-08	0.55	338.4902
4.323529e-08	0.54	338.583
4.306708e-08	0.53	338.6768
3.938631e-08	0.52	338.7734
4.404765e-08	0.51	338.8623
4.666061e-08	0.5	338.9561
3.412287e-08	0.49	339.0498
3.358642e-08	0.48	339.1504
3.301538e-08	0.47	339.252
3.165566e-08	0.46	339.3447
3.593676e-08	0.45	339.4385
3.487309e-08	0.44	339.5352
3.531082e-08	0.43	339.624
3.642199e-08	0.42	339.7168
3.261415e-08	0.41	339.8096
3.221389e-08	0.4	339.9102
3.031275e-08	0.39	340.0117
3.202022e-08	0.38	340.1045
2.813911e-08	0.37	340.1982
3.00044e-08	0.36	340.2939
2.891239e-08	0.35	340.3848
2.712449e-08	0.34	340.4775
2.767559e-08	0.33	340.5713
2.689763e-08	0.32	340.6729
2.09297e-08	0.31	340.7725
1.921359e-08	0.3	340.8672
1.849859e-08	0.29	340.959
1.736307e-08	0.28	341.0566
1.701178e-08	0.27	341.1611
1.804479e-08	0.26	341.2539
1.462474e-08	0.25	341.3525
1.373556e-08	0.24	341.4541
1.321654e-08	0.23	341.5479
1.354549e-08	0.22	341.6406
1.249038e-08	0.21	341.7432
1.218706e-08	0.2	341.8428
1.163281e-08	0.19	341.9365
1.047458e-08	0.18	342.0361
9.373944e-09	0.17	342.1377
8.689838e-09	0.16	342.2314
7.670375e-09	0.15	342.3242
7.218765e-09	0.14	342.4238
6.353078e-09	0.13	342.5264
6.066251e-09	0.12	342.6191
5.228291e-09	0.11	342.7207
4.707499e-09	0.1	342.8213
4.926485e-09	0.09	342.915
4.878939e-09	0.08	343.0117
1.205804e-08	0.07	343.1084
1.063852e-08	0.06	343.21
5.968158e-09	0.05	343.3027
4.589373e-09	0.04	343.3955
4.166711e-09	0.03	343.4932
2.657815e-09	0.02	343.582
1.38339e-09	0.01	343.6748
-5.124071e-11	0.0	343.7676
-1.04334e-09	-0.01	343.8691
-2.54788e-09	-0.02	343.9707
-3.099589e-09	-0.03	344.0684
-5.209793e-09	-0.04	344.1572
-6.490271e-09	-0.05	344.2529
-6.384169e-09	-0.06	344.3428
-7.435985e-09	-0.07	344.4346
-8.589903e-09	-0.08	344.5273
-1.024663e-08	-0.09	344.6289
-1.24969e-08	-0.1	344.7305
-9.04435e-09	-0.11	344.8281
-1.000181e-08	-0.12	344.9346
-1.305577e-08	-0.13	345.0254
-1.395131e-08	-0.14	345.1182
-1.594072e-08	-0.15	345.2119
-1.901581e-08	-0.16	345.3125
-2.09518e-08	-0.17	345.4141
-1.970543e-08	-0.18	345.5068
-1.780632e-08	-0.19	345.6084
-2.017183e-08	-0.2	345.708
-2.18115e-08	-0.21	345.8008
-2.266135e-08	-0.22	345.8955
-2.515002e-08	-0.23	345.9951
-2.444636e-08	-0.24	346.0967
-2.798581e-08	-0.25	346.1914
-2.524894e-08	-0.26	346.29
-2.945595e-08	-0.27	346.3916
-3.02957e-08	-0.28	346.4844
-3.330639e-08	-0.29	346.5771
-3.732249e-08	-0.3	346.6768
-3.26234e-08	-0.31	346.7773
-3.541894e-08	-0.32	346.8711
-3.279293e-08	-0.33	346.9639
-3.386292e-08	-0.34	347.0732
-3.448098e-08	-0.35	347.166
-3.722633e-08	-0.36	347.2598
-3.870789e-08	-0.37	347.3604
-3.89709e-08	-0.38	347.4639
-3.861446e-08	-0.39	347.5537
-4.287557e-08	-0.4	347.6475
-3.926949e-08	-0.41	347.7471
-4.161529e-08	-0.42	347.8496
-4.48026e-08	-0.43	347.9424
-5.015359e-08	-0.44	348.0439
-4.940557e-08	-0.45	348.1455
-5.067039e-08	-0.46	348.2373
-5.046934e-08	-0.47	348.3311
-5.031991e-08	-0.48	348.4297
-5.332211e-08	-0.49	348.5342
-5.644845e-08	-0.5	348.6299
-4.637502e-08	-0.51	348.7275
-5.214907e-08	-0.52	348.8291
-5.325037e-08	-0.53	348.9209
-5.683516e-08	-0.54	349.0146
-7.504011e-08	-0.55	349.1123
-7.831883e-08	-0.56	349.2158
-7.339596e-08	-0.57	349.3086
-7.627028e-08	-0.58	349.4102
-8.009988e-08	-0.59	349.5107
-8.462131e-08	-0.6	349.6025
-8.516755e-08	-0.61	349.6963
-9.143194e-08	-0.62	349.7939
-8.908086e-08	-0.63	349.8965
-8.69946e-08	-0.64	349.9893
-1.790814e-07	-0.65	350.082
-1.870489e-07	-0.66	350.1807
-1.849829e-07	-0.67	350.2832
-1.901783e-07	-0.68	350.376
-1.966678e-07	-0.69	350.4766
-1.984005e-07	-0.7	350.5781
-2.025227e-07	-0.71	350.6709
-2.060419e-07	-0.72	350.7637
-2.014648e-07	-0.73	350.8652
-2.024609e-07	-0.74	350.9668
-1.100258e-07	-0.75	351.0596
-8.105396e-08	-0.76	351.1523
-8.412459e-08	-0.77	351.2617
-1.127196e-07	-0.78	351.3535
-1.163026e-07	-0.79	351.4463
-8.86676e-08	-0.8	351.5469
-4.283536e-08	-0.81	351.6475
-5.006075e-08	-0.82	351.7402
-4.542712e-08	-0.83	351.834
-1.334463e-07	-0.84	351.9346
-1.406307e-07	-0.85	352.0361
-1.468261e-07	-0.86	352.1318
-1.395784e-07	-0.87	352.2217
-1.536044e-07	-0.88	352.3203
-1.575717e-07	-0.89	352.4238
-1.467689e-07	-0.9	352.5166
-1.373076e-07	-0.91	352.6084
-1.439211e-07	-0.92	352.7051
-1.409901e-07	-0.93	352.7939
-1.380384e-07	-0.94	352.8877
-1.448045e-07	-0.95	352.9834
-4.153979e-08	-0.96	353.0742
-5.198407e-08	-0.97	353.1699
-6.368935e-08	-0.98	353.2607
-7.168079e-08	-0.99	353.3525
-6.820189e-08	-1.0	353.4453
-6.319657e-08	-1.01	353.5469
-7.081134e-08	-1.02	353.6484
-7.255747e-08	-1.03	353.7412
-7.826993e-08	-1.04	353.835
-1.155768e-07	-1.05	353.9307
-6.685881e-08	-1.06	354.0195
-6.157063e-08	-1.07	354.1123
-1.075071e-07	-1.08	354.2061
-8.597627e-08	-1.09	354.3066
-7.519798e-08	-1.1	354.4082
-8.766611e-08	-1.11	354.5
-1.055929e-07	-1.12	354.5928
-1.234134e-07	-1.13	354.6904
-1.191747e-07	-1.14	354.7832
-7.187339e-08	-1.15	354.8906
-7.803011e-08	-1.16	354.9883
-1.133311e-07	-1.17	355.0889
-1.07563e-07	-1.18	355.1816
-9.847638e-08	-1.19	355.2754
-1.052965e-07	-1.2	355.3691
-8.305793e-08	-1.21	355.46
-5.644917e-08	-1.22	355.5527
-4.168792e-08	-1.23	355.6465
-4.674332e-08	-1.24	355.748
-5.378948e-08	-1.25	355.8477
-5.750391e-08	-1.26	355.9424
-6.535731e-08	-1.27	356.0342
-3.844605e-08	-1.28	356.1348
-3.353617e-08	-1.29	356.2363
-4.581141e-08	-1.3	356.3291
-5.356333e-08	-1.31	356.4307
-7.998383e-08	-1.32	356.5313
-7.364807e-08	-1.33	356.625
-5.106305e-08	-1.34	356.7168
-4.29152e-08	-1.35	356.8164
-2.26994e-08	-1.36	356.9199
-3.435577e-08	-1.37	357.0137
-3.592081e-08	-1.38	357.1064
-5.362439e-08	-1.39	357.2031
-4.489629e-08	-1.4	357.292
-5.243761e-08	-1.41	357.3857
-5.401219e-08	-1.42	357.4785
-5.536499e-08	-1.43	357.5791
-6.649243e-08	-1.44	357.6807
-5.489978e-08	-1.45	357.7734
-6.342017e-08	-1.46	357.8672
-9.437836e-08	-1.47	357.9697
-5.186235e-08	-1.48	358.0703
-6.18543e-08	-1.49	358.1621
-6.826272e-08	-1.5	358.2549
-8.452535e-08	-1.51	358.3555
-7.229875e-08	-1.52	358.457
-7.774384e-08	-1.53	358.5498
-5.179364e-08	-1.54	358.6416
-1.002409e-07	-1.55	358.7402
-7.043122e-08	-1.56	358.8447
-7.85952e-08	-1.57	358.9424
-6.829453e-08	-1.58	359.0303
-5.737904e-08	-1.59	359.127
-5.930604e-08	-1.6	359.2168
-2.838069e-08	-1.61	359.3096
-2.484996e-08	-1.62	359.4033
-6.288672e-08	-1.63	359.5039
-2.239537e-08	-1.64	359.6055
-4.360985e-08	-1.65	359.6982
-9.731683e-09	-1.66	359.791
-4.971237e-09	-1.67	359.8867
-3.372386e-09	-1.68	359.9766
-2.767774e-09	-1.69	360.0693
-2.678805e-09	-1.7	360.1611
-2.6525e-09	-1.71	360.2627
-2.625271e-09	-1.72	360.3633
-1.728331e-09	-1.73	360.457
-2.13278e-09	-1.74	360.5498
-2.435672e-09	-1.75	360.6465
-3.065787e-09	-1.76	360.7363
-4.639597e-09	-1.77	360.8291
-3.433831e-09	-1.78	360.9219
-2.676364e-09	-1.79	361.0225
-1.965695e-09	-1.8	361.125
-1.741715e-09	-1.81	361.2178
-1.83161e-09	-1.82	361.3105
-1.379775e-09	-1.83	361.4121
-1.520847e-09	-1.84	361.5117
-2.530157e-09	-1.85	361.6064
-4.731473e-09	-1.86	361.6963
-2.834733e-09	-1.87	361.793
-4.165668e-09	-1.88	361.8818
-2.414124e-09	-1.89	361.9746
-1.96153e-09	-1.9	362.0684
-2.623334e-09	-1.91	362.1689
-2.226968e-09	-1.92	362.2695
-2.498215e-09	-1.93	362.3633
-2.478053e-09	-1.94	362.4561
-2.066494e-09	-1.95	362.5547
-1.87719e-09	-1.96	362.6611
-2.170656e-09	-1.97	362.752
-2.128948e-09	-1.98	362.8447
-2.238793e-09	-1.99	362.9414
-1.957069e-09	-2.0	363.0313
-1.617475e-09	-2.01	363.124
-1.591467e-09	-2.02	363.2168
-1.762252e-09	-2.03	363.3174
-1.741336e-09	-2.04	363.4189
-1.770626e-09	-2.05	363.5146
-3.047351e-09	-2.06	363.6045
-2.063672e-09	-2.07	363.7012
-1.547485e-09	-2.08	363.791
-1.788976e-09	-2.09	363.8848
-1.790282e-09	-2.1	363.9775
-1.584017e-09	-2.11	364.0801
-1.543741e-09	-2.12	364.1797
-1.621897e-09	-2.13	364.2734
-1.339623e-09	-2.14	364.3662
-1.444585e-09	-2.15	364.4609
-1.840448e-09	-2.16	364.5527
-1.810903e-09	-2.17	364.6445
-1.732497e-09	-2.18	364.7383
-1.88287e-09	-2.19	364.8379
-2.084126e-09	-2.2	364.9404
-2.242497e-09	-2.21	365.0332
-2.004543e-09	-2.22	365.127
-1.927062e-09	-2.23	365.2256
-1.989853e-09	-2.24	365.3301
-2.419805e-09	-2.25	365.4219
-2.373174e-09	-2.26	365.5146
-3.30782e-09	-2.27	365.6113
-2.681118e-09	-2.28	365.7012
-2.278395e-09	-2.29	365.7939
-2.278482e-09	-2.3	365.8867
-2.323471e-09	-2.31	365.9883
-2.036148e-09	-2.32	366.0889
-2.216236e-09	-2.33	366.1816
-2.076088e-09	-2.34	366.2754
-2.419216e-09	-2.35	366.3721
-2.414041e-09	-2.36	366.4619
-3.538959e-09	-2.37	366.5547
-2.399983e-09	-2.38	366.6465
-3.882173e-09	-2.39	366.748
-2.597366e-09	-2.4	366.8496
-3.013347e-09	-2.41	366.9414
-4.17905e-09	-2.42	367.0352
-4.63202e-09	-2.43	367.1357
-3.836884e-09	-2.44	367.2393
-4.776418e-09	-2.45	367.3291
-5.685795e-08	-2.46	367.4229
-3.740736e-07	-2.47	367.5225
-4.89871e-07	-2.48	367.625
-6.690865e-07	-2.49	367.7158
-5.703678e-07	-2.5	367.8086
-5.658578e-07	-2.51	367.9053
-9.667207e-07	-2.5	367.9941
-1.062719e-06	-2.49	368.2344
-1.044945e-06	-2.48	368.3223
-1.060458e-06	-2.47	368.4238
-1.042e-06	-2.46	368.5254
-1.04199e-06	-2.45	368.6182
-1.045376e-06	-2.44	368.7109
-1.061125e-06	-2.43	368.8066
-1.052608e-06	-2.42	368.8975
-1.031337e-06	-2.41	368.9902
-1.05967e-06	-2.4	369.083
-1.006966e-06	-2.39	369.1846
-1.018318e-06	-2.38	369.2871
-9.211302e-07	-2.37	369.458
-4.213967e-07	-2.36	369.5605
-5.593455e-07	-2.35	369.6621
-5.246362e-07	-2.34	369.7549
-4.568976e-07	-2.33	369.8486
-4.696117e-07	-2.32	369.957
-4.714149e-07	-2.31	370.0498
-4.930732e-07	-2.3	370.1436
-4.393863e-07	-2.29	370.2441
-4.248336e-07	-2.28	370.3467
-3.178769e-07	-2.27	370.4375
-3.886384e-07	-2.26	370.5312
-3.52756e-07	-2.25	370.627
-4.365544e-07	-2.24	370.7158
-4.407022e-07	-2.23	370.8096
-4.328554e-07	-2.22	370.9004
-4.113157e-07	-2.21	371.002
-3.315593e-07	-2.2	371.1025
-4.078178e-07	-2.19	371.1973
-4.841321e-07	-2.18	371.2891
-4.038818e-07	-2.17	371.3906
-4.961215e-07	-2.16	371.4912
-5.310121e-07	-2.15	371.583
-5.361811e-07	-2.14	371.6758
-4.978336e-07	-2.13	371.7764
-4.964689e-07	-2.12	371.877
-4.841083e-07	-2.11	371.9697
-4.840833e-07	-2.1	372.0654
-4.981026e-07	-2.09	372.1602
-5.022164e-07	-2.08	372.25
-4.865537e-07	-2.07	372.3408
-4.998002e-07	-2.06	372.4346
-3.537429e-07	-2.05	372.5352
-3.113451e-07	-2.04	372.6367
-3.288688e-07	-2.03	372.7295
-2.750374e-07	-2.02	372.8223
-2.654553e-07	-2.01	372.9189
-2.954803e-07	-2.0	373.0088
-2.857464e-07	-1.99	373.1025
-3.906035e-07	-1.98	373.1963
-2.86906e-07	-1.97	373.2969
-2.940586e-07	-1.96	373.3965
-3.163352e-07	-1.95	373.4902
-3.716634e-07	-1.94	373.583
-3.892289e-07	-1.93	373.6807
-3.794842e-07	-1.92	373.7695
-4.274543e-07	-1.91	373.8613
-3.560826e-07	-1.9	373.9531
-3.67489e-07	-1.89	374.0537
-3.513286e-07	-1.88	374.1533
-3.412925e-07	-1.87	374.2461
-3.491037e-07	-1.86	374.3389
-2.990006e-07	-1.85	374.4375
-2.874778e-07	-1.84	374.54
-2.744002e-07	-1.83	374.6318
-2.663578e-07	-1.82	374.7324
-2.555909e-07	-1.81	374.833
-2.721662e-07	-1.8	374.9258
-2.46183e-07	-1.79	375.0186
-2.425377e-07	-1.78	375.1201
-2.37802e-07	-1.77	375.2207
-2.39828e-07	-1.76	375.3135
-2.368016e-07	-1.75	375.4072
-2.318956e-07	-1.74	375.5039
-2.398441e-07	-1.73	375.5928
-2.326455e-07	-1.72	375.6865
-2.325514e-07	-1.71	375.7793
-2.379085e-07	-1.7	375.8799
-2.294524e-07	-1.69	375.9814
-2.30519e-07	-1.68	376.0752
-2.173964e-07	-1.67	376.166
-2.091608e-07	-1.66	376.2646
-2.084991e-07	-1.65	376.3682
-2.050458e-07	-1.64	376.4609
-2.034543e-07	-1.63	376.5615
-2.069441e-07	-1.62	376.6611
-2.309226e-07	-1.61	376.7539
-2.107536e-07	-1.6	376.8477
-1.874809e-07	-1.59	376.9473
-1.834868e-07	-1.58	377.0498
-1.643023e-07	-1.57	377.1416
-1.878531e-07	-1.56	377.2344
-3.057679e-07	-1.55	377.3311
-2.164396e-07	-1.54	377.4199
-1.601081e-07	-1.53	377.5127
-1.404718e-07	-1.52	377.6055
-1.664694e-07	-1.51	377.7061
-1.791708e-07	-1.5	377.8076
-1.720192e-07	-1.49	377.9023
-2.408482e-07	-1.48	377.9941
-2.31294e-07	-1.47	378.0908
-2.870678e-07	-1.46	378.1787
-1.620776e-07	-1.45	378.2705
-1.194838e-07	-1.44	378.3643
-2.563467e-07	-1.43	378.4648
-1.176682e-07	-1.42	378.5664
-1.270527e-07	-1.41	378.6592
-1.041719e-07	-1.4	378.751
-1.218959e-07	-1.39	378.8477
-1.167692e-07	-1.38	378.9365
-1.169882e-07	-1.37	379.0303
-1.186638e-07	-1.36	379.123
-1.20566e-07	-1.35	379.2236
-1.128455e-07	-1.34	379.3252
-7.214674e-08	-1.33	379.4189
-9.768976e-08	-1.32	379.5117
-8.486466e-08	-1.31	379.6074
-8.039131e-08	-1.3	379.6982
-1.013438e-07	-1.29	379.7891
-9.40885e-08	-1.28	379.8828
-1.008023e-07	-1.27	379.9824
-6.333785e-08	-1.26	380.084
-7.560285e-08	-1.25	380.1768
-1.136727e-07	-1.24	380.2695
-1.021449e-07	-1.23	380.3662
-6.191215e-08	-1.22	380.4561
-7.427121e-08	-1.21	380.5488
-6.895835e-08	-1.2	380.6445
-7.415009e-08	-1.19	380.7422
-7.618126e-08	-1.18	380.8438
-8.24343e-08	-1.17	380.9355
-9.008801e-08	-1.16	381.0273
-8.291065e-08	-1.15	381.126
-6.499883e-08	-1.14	381.2285
-6.030243e-08	-1.13	381.3223
-8.467247e-08	-1.12	381.415
-1.168931e-07	-1.11	381.5117
-1.083387e-07	-1.1	381.6025
-6.135869e-08	-1.09	381.6934
-5.627755e-08	-1.08	381.7861
-5.836515e-08	-1.07	381.8877
-5.459463e-08	-1.06	381.9883
-5.735346e-08	-1.05	382.0811
-5.28472e-08	-1.04	382.1738
-5.059318e-08	-1.03	382.2705
-5.065541e-08	-1.02	382.3604
-5.303034e-08	-1.01	382.4541
-4.872812e-08	-1.0	382.5498
-4.878496e-08	-0.99	382.6484
-4.565669e-08	-0.98	382.75
-5.04765e-08	-0.97	382.8428
-8.718297e-08	-0.96	382.9365
-9.968659e-08	-0.95	383.0322
-8.3116e-08	-0.94	383.1211
-7.431335e-08	-0.93	383.2139
-6.214711e-08	-0.92	383.3076
-5.082827e-08	-0.91	383.4082
-6.596093e-08	-0.9	383.5098
-5.542182e-08	-0.89	383.6016
-4.261024e-08	-0.88	383.6953
-5.246767e-08	-0.87	383.793
-4.177041e-08	-0.86	383.8965
-3.235395e-08	-0.85	383.9902
-3.993175e-08	-0.84	384.0908
-2.977148e-08	-0.83	384.1924
-3.893211e-08	-0.82	384.2852
-4.109637e-08	-0.81	384.3779
-5.886097e-08	-0.8	384.4756
-3.351072e-08	-0.79	384.5791
-3.273159e-08	-0.78	384.6729
-3.19957e-08	-0.77	384.7725
-2.920762e-08	-0.76	384.873
-2.997845e-08	-0.75	384.9668
-3.091848e-08	-0.74	385.0596
-2.851513e-08	-0.73	385.1582
-2.341032e-08	-0.72	385.2617
-2.878466e-08	-0.71	385.3545
-2.947538e-08	-0.7	385.4561
-2.600866e-08	-0.69	385.5576
-3.004628e-08	-0.68	385.6533
-2.994904e-08	-0.67	385.7432
-2.510087e-08	-0.66	385.8418
-2.657333e-08	-0.65	385.9453
-2.907832e-08	-0.64	386.0391
-2.628048e-08	-0.63	386.1396
-2.80099e-08	-0.62	386.2402
-3.231584e-08	-0.61	386.334
-2.824782e-08	-0.6	386.4268
-1.884819e-08	-0.59	386.5283
-2.849056e-08	-0.58	386.6299
-1.194659e-08	-0.57	386.7217
-1.190728e-08	-0.56	386.8154
-1.353664e-08	-0.55	386.9121
-1.137493e-08	-0.54	387.001
-1.052703e-08	-0.53	387.0947
-1.137674e-08	-0.52	387.1875
-1.129367e-08	-0.51	387.2891
-1.116884e-08	-0.5	387.3896
-1.181469e-08	-0.49	387.4824
-1.204499e-08	-0.48	387.5752
-1.243962e-08	-0.47	387.6719
-1.084516e-08	-0.46	387.7617
-1.070943e-08	-0.45	387.8525
-1.025718e-08	-0.44	387.9463
-9.199173e-09	-0.43	388.0469
-9.533768e-09	-0.42	388.1484
-1.002086e-08	-0.41	388.2412
-8.182256e-09	-0.4	388.335
-8.670941e-09	-0.39	388.4326
-8.463889e-09	-0.38	388.5205
-7.488594e-09	-0.37	388.6133
-6.624518e-09	-0.36	388.707
-8.337845e-09	-0.35	388.8066
-7.39608e-09	-0.34	388.9082
-6.204676e-09	-0.33	389.001
-8.310865e-09	-0.32	389.0938
-8.976412e-09	-0.31	389.1924
-7.612028e-09	-0.3	389.2959
-6.722835e-09	-0.29	389.3887
-6.512655e-09	-0.28	389.4902
-7.005656e-09	-0.27	389.5918
-7.095549e-09	-0.26	389.6836
-6.719215e-09	-0.25	389.7764
-1.200884e-08	-0.24	389.876
-1.277472e-08	-0.23	389.9775
-1.170956e-08	-0.22	390.0713
-8.859876e-09	-0.21	390.1729
-9.476811e-09	-0.2	390.2725
-8.375546e-09	-0.19	390.3662
-8.180943e-09	-0.18	390.459
-7.182076e-09	-0.17	390.5576
-7.091927e-09	-0.16	390.6611
-6.381514e-09	-0.15	390.7539
-5.629651e-09	-0.14	390.8545
-4.155843e-09	-0.13	390.9551
-3.671942e-09	-0.12	391.0488
-2.963001e-09	-0.11	391.1416
-2.64706e-09	-0.1	391.2412
-2.566677e-09	-0.09	391.3438
-2.082899e-09	-0.08	391.4365
-1.768726e-09	-0.07	391.5361
-1.459058e-09	-0.06	391.6377
-1.132134e-09	-0.05	391.7285
-1.042154e-09	-0.04	391.8223
-6.472619e-10	-0.03	391.9219
-5.206673e-10	-0.02	392.0254
-2.333886e-10	-0.01	392.1211
-2.72094e-11	0.0	392.2158
2.083176e-10	0.01	392.3203
4.484724e-10	0.02	392.4111
7.007465e-10	0.03	392.5029
1.082376e-09	0.04	392.6045
1.640915e-09	0.05	392.7061
1.709842e-09	0.06	392.7988
1.695871e-09	0.07	392.8916
4.759476e-09	0.08	392.9902
5.413536e-09	0.09	393.0928
5.733008e-09	0.1	393.1865
5.256278e-09	0.11	393.2871
4.579326e-09	0.12	393.3877
3.985822e-09	0.13	393.4814
4.378562e-09	0.14	393.5742
4.464487e-09	0.15	393.666
4.303528e-09	0.16	393.7754
4.551764e-09	0.17	393.8682
1.413557e-08	0.18	393.9609
4.871998e-09	0.19	394.0615
5.736675e-09	0.2	394.1621
6.394941e-09	0.21	394.2549
7.006881e-09	0.22	394.3506
7.282132e-09	0.23	394.4463
8.132627e-09	0.24	394.5508
7.458071e-09	0.25	394.6436
7.05279e-09	0.26	394.7451
6.871633e-09	0.27	394.8457
8.485973e-09	0.28	394.9385
1.036656e-08	0.29	395.0312
1.192796e-08	0.3	395.1289
1.034476e-08	0.31	395.2188
1.208026e-08	0.32	395.3105
1.214608e-08	0.33	395.4023
1.261594e-08	0.34	395.5039
1.245679e-08	0.35	395.6045
1.248204e-08	0.36	395.6982
1.288437e-08	0.37	395.791
1.060242e-08	0.38	395.8867
1.150148e-08	0.39	395.9766
1.538406e-08	0.4	396.0723
1.682844e-08	0.41	396.1641
2.116257e-08	0.42	396.2646
2.105863e-08	0.43	396.3652
2.016451e-08	0.44	396.457
2.419874e-08	0.45	396.5498
2.3943e-08	0.46	396.6465
2.326083e-08	0.47	396.7354
2.571151e-08	0.48	396.8281
1.843448e-08	0.49	396.9209
1.221664e-08	0.5	397.0234
1.167005e-08	0.51	397.126
1.212874e-08	0.52	397.2178
1.478083e-08	0.53	397.3105
1.408842e-08	0.54	397.4092
2.062542e-08	0.55	397.4961
2.589885e-08	0.56	397.5898
2.504935e-08	0.57	397.6826
2.349907e-08	0.58	397.7842
4.197476e-08	0.59	397.8848
2.318981e-08	0.6	397.9785
2.371468e-08	0.61	398.0703
4.306585e-08	0.62	398.1689
4.20459e-08	0.63	398.2578
3.988039e-08	0.64	398.3506
3.272501e-08	0.65	398.4434
3.241726e-08	0.66	398.5439
3.421476e-08	0.67	398.6455
4.264684e-08	0.68	398.7383
3.814691e-08	0.69	398.832
4.055127e-08	0.7	398.9326
4.582175e-08	0.71	399.0352
4.125902e-08	0.72	399.126
5.515241e-08	0.73	399.2188
5.811847e-08	0.74	399.3193
6.690225e-08	0.75	399.4209
6.753555e-08	0.76	399.5127
6.221687e-08	0.77	399.6045
8.233673e-08	0.78	399.7139
8.221705e-08	0.79	399.8066
7.841446e-08	0.8	399.8994
7.397636e-08	0.81	400.0
8.00362e-08	0.82	400.1016
1.024677e-07	0.83	400.1973
6.883828e-08	0.84	400.2871
7.334445e-08	0.85	400.3857
4.438754e-08	0.86	400.4902
5.042769e-08	0.87	400.583
6.065881e-08	0.88	400.6846
8.372108e-08	0.89	400.7842
6.600798e-08	0.9	400.877
6.783912e-08	0.91	400.9707
6.98325e-08	0.92	401.0674
7.258911e-08	0.93	401.1719
7.250917e-08	0.94	401.2646
7.577665e-08	0.95	401.3662
7.553342e-08	0.96	401.4668
7.814122e-08	0.97	401.5605
8.384033e-08	0.98	401.6514
8.520507e-08	0.99	401.751
2.637652e-07	1.0	401.8535
2.473297e-07	1.01	401.9473
2.655534e-07	1.02	402.0479
3.006888e-07	1.03	402.1494
2.998307e-07	1.04	402.2432
3.013719e-07	1.05	402.3408
2.878964e-07	1.06	402.4492
2.972307e-07	1.07	402.54
3.016264e-07	1.08	402.6318
3.01551e-07	1.09	402.7324
2.582286e-07	1.1	402.834
2.59177e-07	1.11	402.9268
2.594469e-07	1.12	403.0195
2.712548e-07	1.13	403.1152
3.156499e-07	1.14	403.2061
2.997075e-07	1.15	403.2988
2.946923e-07	1.16	403.3926
3.041105e-07	1.17	403.4844
2.711454e-07	1.18	403.5928
2.727755e-07	1.19	403.6865
3.041918e-07	1.2	403.7793
3.173135e-07	1.21	403.8799
3.202708e-07	1.22	403.9814
3.335223e-07	1.23	404.0742
3.422912e-07	1.24	404.1758
3.152493e-07	1.25	404.2773
3.271134e-07	1.26	404.3701
3.353039e-07	1.27	404.4639
3.378376e-07	1.28	404.5615
3.321274e-07	1.29	404.665
4.092267e-07	1.3	404.7578
4.073955e-07	1.31	404.8594
4.244402e-07	1.32	404.96
3.858503e-07	1.33	405.0537
3.98895e-07	1.34	405.1465
4.089949e-07	1.35	405.2432
4.113375e-07	1.36	405.333
4.020141e-07	1.37	405.4258
4.009421e-07	1.38	405.5205
2.86486e-07	1.39	405.6201
2.828093e-07	1.4	405.7207
3.049809e-07	1.41	405.8145
3.248333e-07	1.42	405.9072
1.141361e-07	1.43	406.0039
7.048324e-08	1.44	406.0928
3.61357e-08	1.45	406.1865
3.162536e-08	1.46	406.2793
1.115006e-07	1.47	406.3818
2.999254e-08	1.48	406.4814
3.567419e-08	1.49	406.5742
1.564573e-08	1.5	406.668
1.740711e-08	1.51	406.7656
9.124872e-09	1.52	406.8691
1.876143e-09	1.53	406.9619
1.581998e-09	1.54	407.0635
3.657121e-09	1.55	407.1641
2.261517e-09	1.56	407.2578
1.553509e-09	1.57	407.3506
1.357582e-09	1.58	407.4473
1.621299e-09	1.59	407.5371
1.972465e-09	1.6	407.6299
3.001588e-09	1.61	407.7227
1.102278e-09	1.62	407.8242
1.742073e-09	1.63	407.9248
1.165063e-09	1.64	408.0176
1.824803e-09	1.65	408.1113
3.23194e-09	1.66	408.2061
3.13793e-09	1.67	408.2969
1.17714e-09	1.68	408.3887
2.010463e-09	1.69	408.4824
2.256087e-09	1.7	408.583
1.53592e-09	1.71	408.6846
1.204072e-09	1.72	408.7773
1.931266e-09	1.73	408.8711
1.764332e-09	1.74	408.9668
1.056326e-09	1.75	409.0566
1.613137e-09	1.76	409.1494
1.42066e-09	1.77	409.2451
2.024265e-09	1.78	409.3447
1.349165e-09	1.79	409.4453
1.624372e-09	1.8	409.5381
2.383256e-09	1.81	409.6309
1.360191e-09	1.82	409.7266
1.730373e-09	1.83	409.8174
1.606657e-09	1.84	409.9102
1.341171e-09	1.85	410.0039
1.463372e-09	1.86	410.1055
1.447254e-09	1.87	410.208
1.301025e-09	1.88	410.2988
1.147011e-09	1.89	410.3916
1.154121e-09	1.9	410.501
1.251412e-09	1.91	410.5937
1.127526e-09	1.92	410.6875
1.176045e-09	1.93	410.7881
1.680718e-09	1.94	410.8887
4.054236e-09	1.95	410.9824
2.035417e-09	1.96	411.0752
3.921301e-09	1.97	411.1719
2.912375e-09	1.98	411.2676
5.609911e-09	1.99	411.3701
4.402664e-09	2.0	411.4717
3.388098e-09	2.01	411.5732
3.448736e-09	2.02	411.667
2.301703e-09	2.03	411.7598
3.509963e-09	2.04	411.8682
6.222689e-09	2.05	411.9619
4.635537e-09	2.06	412.0547
6.713428e-09	2.07	412.1562
3.154552e-09	2.08	412.2578
6.461249e-09	2.09	412.3496
9.252961e-09	2.1	412.4521
2.727674e-08	2.11	412.5537
3.564698e-08	2.12	412.6465
5.718873e-08	2.13	412.7383
1.399842e-07	2.14	412.8369
1.423038e-07	2.15	412.9404
1.933545e-07	2.16	413.0342
2.956103e-07	2.17	413.1348
2.279386e-07	2.18	413.2363
2.287417e-07	2.19	413.3291
1.57647e-07	2.2	413.4219
2.795587e-07	2.21	413.5195
2.175887e-07	2.22	413.6094
4.118772e-07	2.23	413.7012
3.010767e-07	2.24	413.7939
4.024739e-07	2.25	413.8945
4.077477e-07	2.26	413.9961
3.896452e-07	2.27	414.0889
3.302186e-07	2.28	414.1826
3.645749e-07	2.29	414.2793
3.723128e-07	2.3	414.3691
4.726388e-07	2.31	414.4619
4.966654e-07	2.32	414.5557
4.893644e-07	2.33	414.6553
6.087912e-07	2.34	414.7559
5.713213e-07	2.35	414.8496
4.916515e-07	2.36	414.9424
5.527581e-07	2.37	415.0381
5.959305e-07	2.38	415.1279
5.74918e-07	2.39	415.2217
5.865244e-07	2.4	415.3145
5.757149e-07	2.41	415.4141
5.66525e-07	2.42	415.5156
5.641028e-07	2.43	415.6094
5.840586e-07	2.44	415.7012
5.717823e-07	2.45	415.7979
5.893579e-07	2.46	415.8877
5.847116e-07	2.47	415.9814
6.020263e-07	2.48	416.0732
6.093017e-07	2.49	416.1748
6.172647e-07	2.5	416.2754
6.127527e-07	2.5	416.3682
5.927232e-07	2.49	416.46
6.278563e-07	2.48	416.5566
6.506503e-07	2.47	416.6465
6.413879e-07	2.46	416.7393
6.225796e-07	2.45	416.832
6.478822e-07	2.44	416.9326
6.238903e-07	2.43	417.0342
6.352869e-07	2.42	417.127
6.190979e-07	2.41	417.2197
5.915475e-07	2.4	417.3164
5.889465e-07	2.39	417.4062
6.02644e-07	2.38	417.5
5.887475e-07	2.37	417.5928
5.750605e-07	2.36	417.6934
5.729287e-07	2.35	417.7949
5.776678e-07	2.34	417.8867
5.677965e-07	2.33	417.9805
5.643033e-07	2.32	418.0771
5.583199e-07	2.31	418.166
5.756395e-07	2.3	418.2588
5.688802e-07	2.29	418.3525
5.638851e-07	2.28	418.4521
5.543912e-07	2.27	418.5527
5.307039e-07	2.26	418.6465
5.39328e-07	2.25	418.7393
5.452675e-07	2.24	418.835
5.247792e-07	2.23	418.9248
5.412601e-07	2.22	419.0186
5.41066e-07	2.21	419.1113
5.539634e-07	2.2	419.2129
5.697574e-07	2.19	419.3135
5.354374e-07	2.18	419.4072
5.301238e-07	2.17	419.5
5.369576e-07	2.16	419.5957
5.450364e-07	2.15	419.6865
5.333197e-07	2.14	419.7793
5.364065e-07	2.13	419.8721
5.493973e-07	2.12	419.9727
5.198336e-07	2.11	420.0742
5.659685e-07	2.1	420.1689
5.426419e-07	2.09	420.2598
5.282233e-07	2.08	420.3555
5.241705e-07	2.07	420.4453
5.234917e-07	2.06	420.5391
5.066458e-07	2.05	420.6318
5.165247e-07	2.04	420.7334
5.100257e-07	2.03	420.8359
5.061181e-07	2.02	420.9268
4.812418e-07	2.01	421.0205
4.997774e-07	2.0	421.1201
5.004194e-07	1.99	421.2236
5.000009e-07	1.98	421.3164
4.916606e-07	1.97	421.417
4.962915e-07	1.96	421.5186
5.15808e-07	1.95	421.6113
4.967712e-07	1.94	421.7031
4.837729e-07	1.93	421.8057
4.789807e-07	1.92	421.9072
4.767286e-07	1.91	421.998
5.099701e-07	1.9	422.0908
4.764786e-07	1.89	422.1914
4.56511e-07	1.88	422.293
4.547881e-07	1.87	422.3857
4.485852e-07	1.86	422.4873
4.437199e-07	1.85	422.5879
4.196709e-07	1.84	422.6816
4.330625e-07	1.83	422.7773
4.124572e-07	1.82	422.873
3.831008e-07	1.81	422.9756
4.264658e-07	1.8	423.0674
4.389654e-07	1.79	423.1689
3.875605e-07	1.78	423.2695
4.03567e-07	1.77	423.3613
3.929669e-07	1.76	423.4551
3.841887e-07	1.75	423.5547
3.825918e-07	1.74	423.6572
3.725426e-07	1.73	423.75
3.702028e-07	1.72	423.8516
3.836627e-07	1.71	423.9521
3.724899e-07	1.7	424.0469
3.818031e-07	1.69	424.1367
3.718128e-07	1.68	424.2363
3.732915e-07	1.67	424.3389
3.718988e-07	1.66	424.4316
3.67336e-07	1.65	424.5312
3.613429e-07	1.64	424.6328
3.60776e-07	1.63	424.7256
3.59924e-07	1.62	424.8193
3.619349e-07	1.61	424.918
3.580084e-07	1.6	425.0215
3.53816e-07	1.59	425.1143
3.439016e-07	1.58	425.209
3.406639e-07	1.57	425.3037
3.344037e-07	1.56	425.3936
3.052989e-07	1.55	425.4863
3.175787e-07	1.54	425.5801
3.4764e-07	1.53	425.6729
3.22003e-07	1.52	425.7822
3.002789e-07	1.51	425.875
3.241103e-07	1.5	425.9678
3.733262e-07	1.49	426.0693
3.395359e-07	1.48	426.1699
3.433251e-07	1.47	426.2656
3.038047e-07	1.46	426.3564
3.276595e-07	1.45	426.4648
3.451874e-07	1.44	426.5586
3.155568e-07	1.43	426.6514
3.139151e-07	1.42	426.751
3.014496e-07	1.41	426.8525
2.702416e-07	1.4	426.9463
2.529343e-07	1.39	427.0449
2.239669e-07	1.38	427.1465
2.501278e-07	1.37	427.2393
2.531143e-07	1.36	427.332
2.466958e-07	1.35	427.4316
2.675312e-07	1.34	427.5342
2.316948e-07	1.33	427.627
2.344325e-07	1.32	427.7285
2.303291e-07	1.31	427.8301
2.245114e-07	1.3	427.9229
2.289749e-07	1.29	428.0156
2.29062e-07	1.28	428.1162
2.293681e-07	1.27	428.2178
2.425974e-07	1.26	428.3105
2.592119e-07	1.25	428.4053
2.729272e-07	1.24	428.4971
2.511747e-07	1.23	428.6055
2.268767e-07	1.22	428.6982
2.300887e-07	1.21	428.791
2.550706e-07	1.2	428.8926
2.217817e-07	1.19	428.9941
2.470255e-07	1.18	429.0859
2.125938e-07	1.17	429.1797
2.232523e-07	1.16	429.2881
2.158208e-07	1.15	429.3818
2.147472e-07	1.14	429.4746
2.070875e-07	1.13	429.5732
2.109126e-07	1.12	429.6758
2.107769e-07	1.11	429.7695
2.237737e-07	1.1	429.8701
2.232649e-07	1.09	429.9717
2.193898e-07	1.08	430.0645
2.354329e-07	1.07	430.1572
2.315636e-07	1.06	430.2549
2.337111e-07	1.05	430.3438
2.309461e-07	1.04	430.4375
2.200218e-07	1.03	430.5293
2.190304e-07	1.02	430.6309
2.096684e-07	1.01	430.7314
2.074166e-07	1.0	430.8252
1.795483e-07	0.99	430.918
1.810218e-07	0.98	431.0264
1.789254e-07	0.97	431.1201
1.781611e-07	0.96	431.2119
1.777304e-07	0.95	431.3135
1.757177e-07	0.94	431.4141
1.846291e-07	0.93	431.5078
1.826715e-07	0.92	431.5996
1.780047e-07	0.91	431.6982
1.703179e-07	0.9	431.8018
1.581928e-07	0.89	431.8945
1.595241e-07	0.88	431.9961
1.615182e-07	0.87	432.0957
1.639632e-07	0.86	432.1885
1.455242e-07	0.85	432.2813
1.380874e-07	0.84	432.3809
1.400655e-07	0.83	432.4834
1.364421e-07	0.82	432.5762
1.35593e-07	0.81	432.6777
1.309343e-07	0.8	432.7773
1.333642e-07	0.79	432.873
1.312014e-07	0.78	432.9629
1.336536e-07	0.77	433.0625
1.251997e-07	0.76	433.165
1.179258e-07	0.75	433.2578
1.148721e-07	0.74	433.3506
1.184412e-07	0.73	433.46
1.114922e-07	0.72	433.5527
1.112768e-07	0.71	433.6465
1.249828e-07	0.7	433.748
1.211457e-07	0.69	433.8516
1.194025e-07	0.68	433.9395
1.170289e-07	0.67	434.0322
1.135536e-07	0.66	434.1279
1.106493e-07	0.65	434.2187
1.089805e-07	0.64	434.3115
1.105666e-07	0.63	434.4043
1.059348e-07	0.62	434.5059
1.041681e-07	0.61	434.6064
1.050681e-07	0.6	434.7041
1.016533e-07	0.59	434.7939
1.135539e-07	0.58	434.8926
1.00296e-07	0.57	434.9951
9.499379e-08	0.56	435.0879
9.266893e-08	0.55	435.1895
9.57222e-08	0.54	435.291
8.531529e-08	0.53	435.3838
8.187565e-08	0.52	435.4766
8.260437e-08	0.51	435.5771
7.757212e-08	0.5	435.6787
8.475745e-08	0.49	435.7734
8.632896e-08	0.48	435.8652
8.085837e-08	0.47	435.9619
7.781578e-08	0.46	436.0488
7.603722e-08	0.45	436.1406
7.364157e-08	0.44	436.2334
7.090007e-08	0.43	436.334
7.314974e-08	0.42	436.4355
7.164033e-08	0.41	436.5283
7.175839e-08	0.4	436.6211
6.678707e-08	0.39	436.7188
6.523572e-08	0.38	436.8232
6.485437e-08	0.37	436.915
6.276596e-08	0.36	437.0156
5.824045e-08	0.35	437.1172
5.693929e-08	0.34	437.209
5.338583e-08	0.33	437.3018
5.177597e-08	0.32	437.4033
5.063813e-08	0.31	437.5049
4.898285e-08	0.3	437.5977
4.841755e-08	0.29	437.6982
4.688777e-08	0.28	437.7998
4.451569e-08	0.27	437.8926
4.40212e-08	0.26	437.9863
3.78885e-08	0.25	438.085
3.643778e-08	0.24	438.1875
3.62657e-08	0.23	438.2813
3.389124e-08	0.22	438.374
3.229286e-08	0.21	438.4746
3.185734e-08	0.2	438.5762
2.848607e-08	0.19	438.6689
2.951986e-08	0.18	438.7705
2.849028e-08	0.17	438.8711
2.851599e-08	0.16	438.9639
2.689343e-08	0.15	439.0566
2.492581e-08	0.14	439.1543
2.116546e-08	0.13	439.2578
1.967416e-08	0.12	439.3506
1.911988e-08	0.11	439.4521
1.626273e-08	0.1	439.5527
1.490922e-08	0.09	439.6465
1.317113e-08	0.08	439.7393
1.037399e-08	0.07	439.8359
1.044978e-08	0.06	439.9248
9.406014e-09	0.05	440.0186
7.306749e-09	0.04	440.1113
4.955454e-09	0.03	440.2129
2.027119e-09	0.02	440.3135
9.606731e-10	0.01	440.4063
-4.294942e-11	0.0	440.498
-8.512893e-10	-0.01	440.5967
-1.640607e-09	-0.02	440.6855
-2.62356e-09	-0.03	440.7783
-3.852375e-09	-0.04	440.8701
-4.14117e-09	-0.05	440.9707
-4.814624e-09	-0.06	441.0713
-6.842315e-09	-0.07	441.1631
-7.225169e-09	-0.08	441.2568
-8.090619e-09	-0.09	441.3584
-7.68306e-09	-0.1	441.459
-9.665884e-09	-0.11	441.5518
-9.972016e-09	-0.12	441.6445
-1.225311e-08	-0.13	441.7441
-1.135395e-08	-0.14	441.8467
-9.150506e-09	-0.15	441.9395
-5.547673e-09	-0.16	442.041
-5.930693e-09	-0.17	442.1406
-6.465644e-09	-0.18	442.2334
-5.366453e-09	-0.19	442.3281
-5.019456e-09	-0.2	442.4268
-4.975978e-09	-0.21	442.5283
-5.203999e-09	-0.22	442.623
-6.070716e-09	-0.23	442.7227
-9.513326e-09	-0.24	442.8242
-7.845972e-09	-0.25	442.917
-6.715593e-09	-0.26	443.0098
-6.916677e-09	-0.27	443.1094
-7.817228e-09	-0.28	443.2119
-8.7679e-09	-0.29	443.3047
-1.07777e-08	-0.3	443.3984
-2.037917e-08	-0.31	443.4961
-1.37434e-08	-0.32	443.6006
-9.541647e-09	-0.33	443.6934
-9.228777e-09	-0.34	443.7861
-1.017108e-08	-0.35	443.8828
-1.090884e-08	-0.36	443.9727
-1.285324e-08	-0.37	444.0654
-1.083793e-08	-0.38	444.1592
-1.417826e-08	-0.39	444.2598
-1.957571e-08	-0.4	444.3604
-2.102367e-08	-0.41	444.4551
-1.91081e-08	-0.42	444.5469
-2.138737e-08	-0.43	444.6426
-2.535732e-08	-0.44	444.749
-1.955619e-08	-0.45	444.8418
-2.132499e-08	-0.46	444.9346
-1.879767e-08	-0.47	445.0303
-2.250967e-08	-0.48	445.1211
-6.156927e-08	-0.49	445.2148
-1.912686e-08	-0.5	445.3086
-1.741772e-08	-0.51	445.4092
-2.012704e-08	-0.52	445.5107
-2.083651e-08	-0.53	445.6045
-2.550365e-08	-0.54	445.6973
-2.910797e-08	-0.55	445.7949
-2.836253e-08	-0.56	445.8994
-2.69308e-08	-0.57	445.9922
-3.935347e-08	-0.58	446.0928
-2.798308e-08	-0.59	446.1943
-3.284091e-08	-0.6	446.2881
-2.577771e-08	-0.61	446.3818
-4.032169e-08	-0.62	446.4785
-3.576557e-08	-0.63	446.5674
-4.126628e-08	-0.64	446.6611
-4.511955e-08	-0.65	446.7539
-3.420615e-08	-0.66	446.8545
-2.726696e-08	-0.67	446.9561
-3.950546e-08	-0.68	447.0488
-2.793287e-08	-0.69	447.1406
-2.638407e-08	-0.7	447.2393
-3.435672e-08	-0.71	447.3438
-6.471073e-08	-0.72	447.4365
-6.203329e-08	-0.73	447.5371
-6.924065e-08	-0.74	447.6387
-5.685088e-08	-0.75	447.7314
-5.868031e-08	-0.76	447.8242
-5.706188e-08	-0.77	447.9229
-5.295998e-08	-0.78	448.0264
-7.416546e-08	-0.79	448.1201
-6.331189e-08	-0.8	448.2207
-7.182649e-08	-0.81	448.3223
-5.314675e-08	-0.82	448.415
-5.291594e-08	-0.83	448.5078
-7.041376e-08	-0.84	448.6064
-6.028827e-08	-0.85	448.71
-6.644134e-08	-0.86	448.8037
-3.577266e-08	-0.87	448.9043
-2.98198e-08	-0.88	449.0059
-3.734889e-08	-0.89	449.0986
-3.932221e-08	-0.9	449.1914
-4.335021e-08	-0.91	449.29
-3.521226e-08	-0.92	449.3936
-3.175061e-08	-0.93	449.4873
-9.410758e-08	-0.94	449.583
-4.669203e-08	-0.95	449.6895
-4.22153e-08	-0.96	449.7822
-3.944852e-08	-0.97	449.875
-3.987096e-08	-0.98	449.9766
-3.312977e-08	-0.99	450.0771
-3.346122e-08	-1.0	450.1709
-3.521109e-08	-1.01	450.2646
-3.336933e-08	-1.02	450.3652
-2.609683e-08	-1.03	450.4668
-1.697767e-08	-1.04	450.5596
-1.874662e-08	-1.05	450.6611
-2.372644e-08	-1.06	450.7627
-3.087318e-08	-1.07	450.8564
-3.021393e-08	-1.08	450.9492
-4.251721e-08	-1.09	451.0498
-5.637508e-08	-1.1	451.1504
-4.966771e-08	-1.11	451.2441
-7.830195e-08	-1.12	451.3379
-9.728889e-08	-1.13	451.4336
-7.726918e-08	-1.14	451.5234
-9.677031e-08	-1.15	451.6162
-8.713553e-08	-1.16	451.709
-6.90094e-08	-1.17	451.8096
-7.500908e-08	-1.18	451.9111
-6.70876e-08	-1.19	452.0039
-5.621761e-08	-1.2	452.0957
-4.652432e-08	-1.21	452.1924
-3.989886e-08	-1.22	452.2969
-3.912356e-08	-1.23	452.3896
-4.015213e-08	-1.24	452.4834
-4.87297e-08	-1.25	452.584
-8.590116e-08	-1.26	452.6846
-8.93689e-08	-1.27	452.7783
-8.343338e-08	-1.28	452.8838
-7.121064e-08	-1.29	452.9824
-1.087067e-07	-1.3	453.0732
-6.292471e-08	-1.31	453.167
-6.175523e-08	-1.32	453.2666
-5.574458e-08	-1.33	453.3682
-6.516857e-08	-1.34	453.4609
-4.100596e-08	-1.35	453.5537
-4.913572e-08	-1.36	453.6494
-3.619724e-08	-1.37	453.7402
-3.361979e-08	-1.38	453.835
-3.490459e-08	-1.39	453.9258
-3.8069e-08	-1.4	454.0273
-3.866132e-08	-1.41	454.1279
-6.465599e-08	-1.42	454.2217
-6.533322e-08	-1.43	454.3145
-1.224351e-07	-1.44	454.4131
-1.248347e-07	-1.45	454.5166
-1.544634e-07	-1.46	454.6104
-9.939879e-08	-1.47	454.7109
-1.322599e-07	-1.48	454.8105
-1.374862e-07	-1.49	454.9043
-1.62302e-07	-1.5	454.999
-1.610401e-07	-1.51	455.0977
-1.663136e-07	-1.52	455.1992
-1.793673e-07	-1.53	455.291
-1.733174e-07	-1.54	455.3848
-1.802022e-07	-1.55	455.4814
-1.891542e-07	-1.56	455.5869
-1.876148e-07	-1.57	455.6797
-2.177826e-07	-1.58	455.7725
-2.186218e-07	-1.59	455.8691
-2.110832e-07	-1.6	455.959
-1.98272e-07	-1.61	456.0537
-1.885934e-07	-1.62	456.1455
-1.746541e-07	-1.63	456.2461
-2.197618e-07	-1.64	456.3467
-1.606097e-07	-1.65	456.4404
-1.894591e-07	-1.66	456.5332
-1.728921e-07	-1.67	456.6299
-1.042501e-07	-1.68	456.7188
-8.327521e-08	-1.69	456.8115
-6.612244e-08	-1.7	456.9053
-3.163387e-07	-1.71	457.0059
-3.324529e-07	-1.72	457.1055
-4.981947e-09	-1.73	457.1992
-6.455497e-09	-1.74	457.291
-3.544262e-09	-1.75	457.3896
-3.273229e-09	-1.76	457.4932
-2.039533e-09	-1.77	457.5859
-2.216755e-09	-1.78	457.6875
-1.315408e-09	-1.79	457.7881
-1.1288e-09	-1.8	457.8809
-1.166887e-09	-1.81	457.9746
-1.526677e-09	-1.82	458.0713
-2.071642e-09	-1.83	458.1602
-1.912729e-09	-1.84	458.2539
-1.857302e-09	-1.85	458.3467
-2.438462e-09	-1.86	458.4482
-1.804485e-09	-1.87	458.5488
-2.155395e-09	-1.88	458.6426
-3.949672e-09	-1.89	458.7344
-2.403278e-09	-1.9	458.833
-2.260188e-09	-1.91	458.9375
-1.529623e-09	-1.92	459.0303
-1.743923e-09	-1.93	459.1309
-2.119158e-09	-1.94	459.2324
-1.771152e-09	-1.95	459.3262
-1.759242e-09	-1.96	459.4189
-1.478574e-09	-1.97	459.5166
-1.7903e-09	-1.98	459.6201
-1.786428e-09	-1.99	459.7129
-5.112117e-09	-2.0	459.8135
-1.668444e-08	-2.01	459.916
-1.754483e-08	-2.02	460.0088
-4.115527e-08	-2.03	460.1025
-3.071434e-08	-2.04	460.1982
-3.681235e-08	-2.05	460.2891
-3.751371e-08	-2.06	460.3818
-4.149797e-08	-2.07	460.4756
-4.241269e-08	-2.08	460.5752
-8.460461e-08	-2.09	460.6777
-9.433971e-08	-2.1	460.7705
-3.355591e-09	-2.11	460.873
-4.486262e-09	-2.12	460.9727
-7.783426e-09	-2.13	461.0654
-5.946547e-09	-2.14	461.1592
-2.446461e-08	-2.15	461.2588
-6.881046e-08	-2.16	461.3652
-1.475745e-07	-2.17	461.4541
-8.076459e-08	-2.18	461.5547
-6.946377e-08	-2.19	461.6562
-1.624609e-07	-2.2	461.749
-1.426125e-07	-2.21	461.8428
-2.276049e-07	-2.22	461.9404
-2.331183e-07	-2.23	462.043
-4.186397e-07	-2.24	462.1367
-3.124222e-07	-2.25	462.2373
-4.576959e-07	-2.26	462.3389
-3.933753e-07	-2.27	462.4316
-2.909811e-07	-2.28	462.5244
-4.134303e-07	-2.29	462.6221
-4.573095e-07	-2.3	462.71
-4.632809e-07	-2.31	462.8037
-4.63025e-07	-2.32	462.8965
-4.675748e-07	-2.33	462.9971
-4.516522e-07	-2.34	463.0986
-4.621781e-07	-2.35	463.1914
-4.385565e-07	-2.36	463.2842
-4.484857e-07	-2.37	463.3867
-4.657923e-07	-2.38	463.4863
-4.697879e-07	-2.39	463.5801
-4.742505e-07	-2.4	463.6729
-5.147721e-07	-2.41	463.7715
-5.065909e-07	-2.42	463.875
-5.081466e-07	-2.43	463.9678
-5.112249e-07	-2.44	464.0693
-5.157597e-07	-2.45	464.1709
-5.146144e-07	-2.46	464.2627
-4.988343e-07	-2.47	464.3564
-5.353317e-07	-2.48	464.4541
-5.349772e-07	-2.49	464.5586
-5.268175e-07	-2.5	464.6514
-5.249833e-07	-2.51	464.752
-5.331469e-07	-2.5	464.8545
-5.314515e-07	-2.49	464.9473
-5.379495e-07	-2.48	465.04
-5.390174e-07	-2.47	465.1367
-5.078444e-07	-2.46	465.2266
-5.410239e-07	-2.45	465.3223
-4.472083e-07	-2.44	465.4111
-4.12807e-07	-2.43	465.5127
-3.786722e-07	-2.42	465.6133
-4.073146e-07	-2.41	465.7051
-2.62764e-07	-2.4	465.7988
-3.090229e-07	-2.39	465.8955
-4.076301e-07	-2.38	465.9844
-4.211977e-07	-2.37	466.0781
-4.635646e-07	-2.36	466.1709
-4.604314e-07	-2.35	466.2725
-4.297286e-07	-2.34	466.376
-3.25746e-07	-2.33	466.4639
-4.059974e-07	-2.32	466.5557
-4.305842e-07	-2.31	466.6553
-4.307358e-07	-2.3	466.7588
-4.262529e-07	-2.29	466.8506
-4.132118e-07	-2.28	466.9512
-4.112769e-07	-2.27	467.0518
-4.092122e-07	-2.26	467.1445
-3.982179e-07	-2.25	467.2383
-4.025798e-07	-2.24	467.3359
-3.97644e-07	-2.23	467.4395
-4.022353e-07	-2.22	467.5313
-3.967931e-07	-2.21	467.6318
-3.884909e-07	-2.2	467.7334
-3.870218e-07	-2.19	467.8252
-3.931538e-07	-2.18	467.918
-3.794082e-07	-2.17	468.0166
-3.773158e-07	-2.16	468.1201
-3.737613e-07	-2.15	468.2119
-3.77151e-07	-2.14	468.3135
-3.765645e-07	-2.13	468.4141
-3.519282e-07	-2.12	468.5068
-3.482277e-07	-2.11	468.5996
-3.494009e-07	-2.1	468.7002
-3.491324e-07	-2.09	468.8027
-3.47132e-07	-2.08	468.8936
-3.561255e-07	-2.07	468.9951
-3.498807e-07	-2.06	469.0957
-3.484878e-07	-2.05	469.1885
-3.377217e-07	-2.04	469.2812
-3.434436e-07	-2.03	469.3779
-3.486963e-07	-2.02	469.4834
-3.446063e-07	-2.01	469.5771
-3.426707e-07	-2.0	469.6699
-3.35761e-07	-1.99	469.7656
-3.44978e-07	-1.98	469.8555
-3.341129e-07	-1.97	469.9492
-3.261795e-07	-1.96	470.042
-3.338434e-07	-1.95	470.1436
-3.399307e-07	-1.94	470.2441
-3.519593e-07	-1.93	470.3369
-3.542394e-07	-1.92	470.4287
-3.457062e-07	-1.91	470.5264
-3.506422e-07	-1.9	470.6133
-3.458172e-07	-1.89	470.707
-3.531563e-07	-1.88	470.7998
-3.392352e-07	-1.87	470.9004
-3.39294e-07	-1.86	471.002
-3.374672e-07	-1.85	471.0957
-3.274753e-07	-1.84	471.1865
-3.277543e-07	-1.83	471.2852
-3.302548e-07	-1.82	471.3887
-3.043037e-07	-1.81	471.4824
-3.303409e-07	-1.8	471.5811
-3.307516e-07	-1.79	471.6816
-3.221704e-07	-1.78	471.7744
-3.348177e-07	-1.77	471.8672
-3.326246e-07	-1.76	471.9658
-3.276375e-07	-1.75	472.0674
-3.273642e-07	-1.74	472.1592
-3.244899e-07	-1.73	472.2598
-3.225478e-07	-1.72	472.3613
-3.202037e-07	-1.71	472.4531
-3.135113e-07	-1.7	472.5449
-3.010694e-07	-1.69	472.6387
-2.979208e-07	-1.68	472.7354
-3.031839e-07	-1.67	472.8242
-3.075117e-07	-1.66	472.918
-2.971923e-07	-1.65	473.0107
-2.976784e-07	-1.64	473.1123
-2.917275e-07	-1.63	473.2129
-2.889454e-07	-1.62	473.3057
-2.877256e-07	-1.61	473.3994
-2.911788e-07	-1.6	473.4971
-2.824642e-07	-1.59	473.6006
-2.863949e-07	-1.58	473.6943
-2.719887e-07	-1.57	473.791
-2.896029e-07	-1.56	473.8975
-2.782414e-07	-1.55	473.9893
-2.793448e-07	-1.54	474.0811
-2.664629e-07	-1.53	474.1807
-2.538601e-07	-1.52	474.2813
-2.469969e-07	-1.51	474.374
-2.497864e-07	-1.5	474.4668
-2.474814e-07	-1.49	474.5635
-2.531484e-07	-1.48	474.6514
-2.466184e-07	-1.47	474.7441
-2.461552e-07	-1.46	474.8418
-2.534604e-07	-1.45	474.9492
-2.473459e-07	-1.44	475.0391
-2.390351e-07	-1.43	475.1328
-2.413094e-07	-1.42	475.2256
-2.373669e-07	-1.41	475.3213
-2.384786e-07	-1.4	475.4121
-2.329045e-07	-1.39	475.5049
-2.259277e-07	-1.38	475.5977
-2.192223e-07	-1.37	475.6973
-2.282694e-07	-1.36	475.7988
-2.286199e-07	-1.35	475.8926
-2.220831e-07	-1.34	475.9854
-2.210741e-07	-1.33	476.0811
-2.196785e-07	-1.32	476.1699
-2.100848e-07	-1.31	476.2617
-2.184383e-07	-1.3	476.3555
-2.14933e-07	-1.29	476.457
-2.076093e-07	-1.28	476.5576
-2.029964e-07	-1.27	476.6514
-2.024317e-07	-1.26	476.7471
-2.023166e-07	-1.25	476.8535
-2.015548e-07	-1.24	476.9463
-1.989162e-07	-1.23	477.0391
-2.012821e-07	-1.22	477.1377
-1.960485e-07	-1.21	477.2393
-1.935934e-07	-1.2	477.332
-1.776889e-07	-1.19	477.4248
-1.896219e-07	-1.18	477.5205
-1.854627e-07	-1.17	477.6104
-1.862407e-07	-1.16	477.7031
-1.841124e-07	-1.15	477.7969
-1.778679e-07	-1.14	477.8975
-1.801249e-07	-1.13	477.999
-1.757507e-07	-1.12	478.0918
-1.740508e-07	-1.11	478.1836
-1.718719e-07	-1.1	478.2803
-1.700118e-07	-1.09	478.3848
-1.732523e-07	-1.08	478.4785
-1.69588e-07	-1.07	478.5713
-1.67384e-07	-1.06	478.668
-1.656448e-07	-1.05	478.7568
-1.642516e-07	-1.04	478.8506
-1.578381e-07	-1.03	478.9434
-1.622582e-07	-1.02	479.0449
-1.604534e-07	-1.01	479.1455
-1.569249e-07	-1.0	479.2393
-1.58437e-07	-0.99	479.332
-1.527528e-07	-0.98	479.4268
-1.508138e-07	-0.97	479.5186
-1.468503e-07	-0.96	479.6104
-1.463215e-07	-0.95	479.7031
-1.456951e-07	-0.94	479.8037
-1.475113e-07	-0.93	479.9043
-1.428813e-07	-0.92	479.9971
-1.420985e-07	-0.91	480.0898
-1.402804e-07	-0.9	480.1904
-1.390484e-07	-0.89	480.29
-1.371405e-07	-0.88	480.3828
-1.336775e-07	-0.87	480.4775
-1.347454e-07	-0.86	480.5742
-1.292055e-07	-0.85	480.6777
-1.316338e-07	-0.84	480.7715
-1.293176e-07	-0.83	480.8721
-1.261572e-07	-0.82	480.9727
-1.291317e-07	-0.81	481.0654
-1.238971e-07	-0.8	481.1582
-1.190221e-07	-0.79	481.2568
-1.203229e-07	-0.78	481.3604
-1.200094e-07	-0.77	481.4541
-1.188755e-07	-0.76	481.5547
-1.147803e-07	-0.75	481.6553
-1.13628e-07	-0.74	481.75
-1.121341e-07	-0.73	481.8408
-1.108379e-07	-0.72	481.9424
-1.066631e-07	-0.71	482.043
-1.064247e-07	-0.7	482.1367
-1.089591e-07	-0.69	482.2285
-1.033632e-07	-0.68	482.3291
-1.012479e-07	-0.67	482.4297
-1.01392e-07	-0.66	482.5225
-9.884274e-08	-0.65	482.6162
-9.667704e-08	-0.64	482.7148
-9.492161e-08	-0.63	482.8184
-9.204022e-08	-0.62	482.9121
-9.076212e-08	-0.61	483.0107
-9.166276e-08	-0.6	483.1123
-9.133223e-08	-0.59	483.2051
-8.810131e-08	-0.58	483.2979
-8.765816e-08	-0.57	483.3984
-8.417992e-08	-0.56	483.499
-8.368405e-08	-0.55	483.5928
-8.018238e-08	-0.54	483.6855
-7.897381e-08	-0.53	483.7793
-7.701927e-08	-0.52	483.8877
-7.585384e-08	-0.51	483.9805
-7.30995e-08	-0.5	484.0723
-7.472097e-08	-0.49	484.1738
-6.497783e-08	-0.48	484.2744
-6.223545e-08	-0.47	484.3662
-5.697161e-08	-0.46	484.459
-5.319997e-08	-0.45	484.5605
-5.298324e-08	-0.44	484.6611
-5.885233e-08	-0.43	484.7549
-7.728003e-08	-0.42	484.8477
-2.692822e-08	-0.41	484.9453
-1.903046e-08	-0.4	485.0488
-2.575545e-08	-0.39	485.1436
-2.225581e-08	-0.38	485.2422
-2.191196e-08	-0.37	485.3428
-2.25588e-08	-0.36	485.4355
-2.146597e-08	-0.35	485.5293
-2.082895e-08	-0.34	485.627
-2.001142e-08	-0.33	485.7314
-2.063529e-08	-0.32	485.8242
-1.841221e-08	-0.31	485.9248
-1.711922e-08	-0.3	486.0264
-1.526964e-08	-0.29	486.1191
-1.389972e-08	-0.28	486.2129
-1.30161e-08	-0.27	486.3105
-1.206247e-08	-0.26	486.416
-1.181274e-08	-0.25	486.5078
-1.155244e-08	-0.24	486.6094
-1.030524e-08	-0.23	486.709
-1.01207e-08	-0.22	486.8018
-1.014528e-08	-0.21	486.8975
-1.00744e-08	-0.2	487.0039
-9.056685e-09	-0.19	487.0967
-8.742644e-09	-0.18	487.1904
-8.026601e-09	-0.17	487.292
-7.063986e-09	-0.16	487.3906
-6.608953e-09	-0.15	487.4873
-5.905287e-09	-0.14	487.5771
-5.668809e-09	-0.13	487.6855
-5.217821e-09	-0.12	487.7783
-3.351666e-09	-0.11	487.8721
-1.360098e-09	-0.1	487.9727
-6.889188e-10	-0.09	488.0742
-5.680497e-10	-0.08	488.167
-3.181461e-10	-0.07	488.2588
-2.757661e-10	-0.06	488.3574
-3.537389e-11	-0.05	488.46
-2.598883e-11	-0.04	488.5527
-2.977653e-11	-0.03	488.6582
-3.078658e-11	-0.02	488.7568
-2.931359e-11	-0.01	488.8477
-1.790859e-11	0.0	488.9404
-1.567833e-11	0.01	489.042
-3.103909e-11	0.02	489.1426
-2.249574e-11	0.03	489.2344
-1.748779e-11	0.04	489.3262
-2.043355e-11	0.05	489.4219
-2.409499e-11	0.06	489.5117
-2.935567e-11	0.07	489.6045
-2.194863e-11	0.08	489.6973
-2.098067e-11	0.09	489.7969
-2.207489e-11	0.1	489.8984
-9.282138e-12	0.11	489.9912
-6.715248e-12	0.12	490.083
-5.789483e-12	0.13	490.1816
-3.643382e-12	0.14	490.2695
2.374087e-12	0.15	490.3633
5.698421e-12	0.16	490.4561
6.96084e-12	0.17	490.5557
3.877347e-11	0.18	490.6602
4.306567e-11	0.19	490.749
4.912521e-11	0.2	490.8408
6.22542e-11	0.21	490.9404
6.296964e-11	0.22	491.0449
6.284338e-11	0.23	491.1367
1.038296e-10	0.24	491.2373
1.461202e-10	0.25	491.3389
1.83782e-10	0.26	491.4316
2.460186e-10	0.27	491.5234
2.270404e-10	0.28	491.624
2.02171e-10	0.29	491.7246
1.959852e-10	0.3	491.8223
1.831508e-10	0.31	491.9111
1.710737e-10	0.32	492.0205
1.658979e-10	0.33	492.1133
1.608061e-10	0.34	492.2061
1.410705e-10	0.35	492.3076
1.58618e-10	0.36	492.4082
1.27184e-10	0.37	492.501
1.028196e-10	0.38	492.5937
1.006735e-10	0.39	492.6885
7.66878e-11	0.4	492.7793
4.891484e-11	0.41	492.874
5.88879e-11	0.42	492.9658
7.079654e-11	0.43	493.0674
6.486321e-11	0.44	493.167
7.10911e-11	0.45	493.2607
4.550631e-11	0.46	493.3525
4.66845e-11	0.47	493.4531
2.53499e-11	0.48	493.5547
2.779056e-11	0.49	493.6475
1.087428e-11	0.5	493.7412
8.728195e-12	0.51	493.8398
1.697592e-11	0.52	493.9473
1.104258e-11	0.53	494.0371
6.54001e-12	0.54	494.1387
-2.128506e-12	0.55	494.2393
1.546102e-11	0.56	494.332
1.335701e-11	0.57	494.4248
1.50823e-11	0.58	494.5244
4.562262e-12	0.59	494.627
1.448315e-12	0.6	494.7207
9.527719e-12	0.61	494.8213
2.699098e-11	0.62	494.9219
2.492905e-11	0.63	495.0156
1.605014e-11	0.64	495.1064
1.499816e-11	0.65	495.2041
1.251542e-11	0.66	495.3086
3.018912e-11	0.67	495.3994
2.358249e-11	0.68	495.5
1.882745e-11	0.69	495.6016
3.225101e-11	0.7	495.6943
4.134032e-11	0.71	495.7881
3.481792e-11	0.72	495.8857
3.990962e-11	0.73	495.9883
3.279809e-11	0.74	496.0811
5.194458e-11	0.75	496.1816
5.749916e-11	0.76	496.2832
7.365795e-11	0.77	496.375
6.515777e-11	0.78	496.4678
6.915537e-11	0.79	496.5693
6.145472e-11	0.8	496.6699
7.302675e-11	0.81	496.7637
8.4725e-11	0.82	496.8564
6.094969e-11	0.83	496.9561
6.982859e-11	0.84	497.0586
2.741178e-11	0.85	497.1514
4.651625e-11	0.86	497.2451
6.250667e-11	0.87	497.3584
9.781194e-11	0.88	497.4619
1.06228e-10	0.89	497.5645
1.101415e-10	0.9	497.6641
1.047552e-10	0.91	497.7568
1.08837e-10	0.92	497.8496
1.146441e-10	0.93	497.9512
1.007155e-10	0.94	498.0518
1.264687e-10	0.95	498.1455
1.416174e-10	0.96	498.2373
1.442685e-10	0.97	498.335
1.38756e-10	0.98	498.4238
1.029878e-10	0.99	498.5166
1.526004e-10	1.0	498.6094
1.432586e-10	1.01	498.71
1.328648e-10	1.02	498.8115
1.37199e-10	1.03	498.9053
1.757866e-10	1.04	498.998
1.802892e-10	1.05	499.0986
1.847077e-10	1.06	499.2002
1.823932e-10	1.07	499.292
1.961112e-10	1.08	499.3848
2.414736e-10	1.09	499.4863
2.151737e-10	1.1	499.5869
2.550235e-10	1.11	499.6807
2.694571e-10	1.12	499.7734
2.776627e-10	1.13	499.8691
2.481224e-10	1.14	499.96
2.761477e-10	1.15	500.0527
2.628504e-10	1.16	500.1465
2.960517e-10	1.17	500.2471
2.523304e-10	1.18	500.3477
3.163345e-10	1.19	500.4404
2.647861e-10	1.2	500.5342
2.903287e-10	1.21	500.6348
2.563701e-10	1.22	500.7363
2.854054e-10	1.23	500.8291
3.46211e-10	1.24	500.9219
3.07203e-10	1.25	501.0186
3.595085e-10	1.26	501.1084
3.435603e-10	1.27	501.2012
3.680508e-10	1.28	501.2949
3.572363e-10	1.29	501.3965
3.978016e-10	1.3	501.4971
3.608552e-10	1.31	501.5898
3.658205e-10	1.32	501.6846
3.804645e-10	1.33	501.7939
4.235127e-10	1.34	501.8848
4.759446e-10	1.35	501.9795
4.535999e-10	1.36	502.0801
4.511593e-10	1.37	502.1807
4.251957e-10	1.38	502.2744
5.107024e-10	1.39	502.3672
4.501493e-10	1.4	502.4766
4.146757e-10	1.41	502.5684
4.514537e-10	1.42	502.6611
4.633206e-10	1.43	502.7627
4.231338e-10	1.44	502.8652
3.767616e-10	1.45	502.957
5.097345e-10	1.46	503.0498
5.474807e-10	1.47	503.1592
4.669815e-10	1.48	503.252
5.756745e-10	1.49	503.3457
4.876005e-10	1.5	503.4453
5.114601e-10	1.51	503.5469
5.529087e-10	1.52	503.6406
5.641023e-10	1.53	503.7422
6.235196e-10	1.54	503.8437
7.644458e-10	1.55	503.9365
6.844521e-10	1.56	504.0322
7.096998e-10	1.57	504.127
6.980433e-10	1.58	504.2158
7.822462e-10	1.59	504.3096
6.841565e-10	1.6	504.4023
8.456607e-10	1.61	504.5029
9.049094e-10	1.62	504.6035
8.042117e-10	1.63	504.6982
7.390719e-10	1.64	504.8047
9.517871e-10	1.65	504.9023
1.123389e-09	1.66	504.9932
8.197811e-10	1.67	505.0869
1.770835e-09	1.68	505.1875
1.527485e-09	1.69	505.2881
1.451615e-09	1.7	505.3809
1.139044e-09	1.71	505.4736
1.588501e-09	1.72	505.5703
1.33257e-09	1.73	505.6602
9.606659e-10	1.74	505.7559
1.951611e-09	1.75	505.8467
2.124814e-09	1.76	505.9473
1.361942e-09	1.77	506.0488
8.894659e-10	1.78	506.1416
8.849211e-10	1.79	506.2344
1.318515e-09	1.8	506.3311
3.033313e-10	1.81	506.4209
1.820616e-09	1.82	506.5137
2.63171e-09	1.83	506.6064
9.84777e-10	1.84	506.708
3.544586e-10	1.85	506.8105
4.706003e-10	1.86	506.9014
9.201424e-10	1.87	506.9951
1.257625e-09	1.88	507.0938
1.601841e-09	1.89	507.1973
2.751378e-10	1.9	507.29
8.087985e-10	1.91	507.3818
1.628604e-09	1.92	507.4785
1.482627e-09	1.93	507.5674
6.13967e-10	1.94	507.6602
8.715395e-10	1.95	507.7539
1.539856e-09	1.96	507.8555
1.151415e-09	1.97	507.9561
1.095449e-09	1.98	508.0488
1.16589e-09	1.99	508.1416
1.138286e-09	2.0	508.2373
1.057198e-09	2.01	508.3291
1.18975e-09	2.02	508.4219
1.206792e-09	2.03	508.5146
9.023421e-10	2.04	508.6143
1.148301e-09	2.05	508.7178
1.23869e-09	2.06	508.8105
1.298611e-09	2.07	508.9111
1.195852e-09	2.08	509.0127
1.057955e-09	2.09	509.1055
1.308753e-09	2.1	509.1992
1.368128e-09	2.11	509.2969
1.275467e-09	2.12	509.3848
1.382183e-09	2.13	509.4814
1.324953e-09	2.14	509.5713
1.533292e-09	2.15	509.6719
1.785563e-09	2.16	509.7725
1.636809e-09	2.17	509.8662
1.918494e-09	2.18	509.96
1.707462e-09	2.19	510.0557
1.459147e-09	2.2	510.1455
1.51301e-09	2.21	510.2383
1.648003e-09	2.22	510.332
2.044819e-09	2.23	510.4336
1.895939e-09	2.24	510.5391
1.937052e-09	2.25	510.6543
1.698332e-09	2.26	510.7529
1.638661e-09	2.27	510.8457
1.824572e-09	2.28	510.9385
2.096702e-09	2.29	511.0391
2.112062e-09	2.3	511.1406
1.976396e-09	2.31	511.2334
1.660206e-09	2.32	511.3262
2.210867e-09	2.33	511.4229
1.970632e-09	2.34	511.5127
2.195592e-09	2.35	511.6074
2.297299e-09	2.36	511.6992
1.963858e-09	2.37	511.7998
1.934737e-09	2.38	511.9014
1.925101e-09	2.39	511.9932
2.047764e-09	2.4	512.0859
2.337443e-09	2.41	512.1826
3.185949e-09	2.42	512.2725
2.400186e-09	2.43	512.3682
3.296787e-09	2.44	512.4561
6.053247e-09	2.45	512.5576
1.007851e-08	2.46	512.6592
4.788492e-08	2.47	512.752
1.405566e-07	2.48	512.8447
2.228488e-07	2.49	512.9424
3.065055e-07	2.5	513.0303
4.199218e-07	2.5	513.123
3.027433e-07	2.49	513.2158
2.792968e-07	2.48	513.3076
3.43904e-07	2.47	513.4033
2.647151e-07	2.46	513.4922
3.572109e-07	2.45	513.584
6.60923e-07	2.44	513.6777
7.5338e-07	2.43	513.7783
7.25402e-07	2.42	513.8779
7.237981e-07	2.41	513.9766
7.212305e-07	2.4	514.0645
7.183621e-07	2.39	514.1631
7.064448e-07	2.38	514.2666
7.038398e-07	2.37	514.3604
7.074981e-07	2.36	514.4619
6.848901e-07	2.35	514.5625
6.826596e-07	2.34	514.6553
6.810595e-07	2.33	514.748
6.774465e-07	2.32	514.8477
6.791921e-07	2.31	514.9512
6.744212e-07	2.3	515.043
6.688039e-07	2.29	515.1465
6.630762e-07	2.28	515.2471
6.604835e-07	2.27	515.3369
6.578512e-07	2.26	515.4287
6.48878e-07	2.25	515.5283
6.818643e-07	2.24	515.6299
7.469375e-07	2.23	515.7217
7.35125e-07	2.22	515.8145
7.397164e-07	2.21	515.9131
7.301151e-07	2.2	516.0156
6.843772e-07	2.19	516.1084
6.814664e-07	2.18	516.209
7.026472e-07	2.17	516.3096
7.116595e-07	2.16	516.4033
7.124633e-07	2.15	516.4961
6.83803e-07	2.14	516.5957
6.575142e-07	2.13	516.6982
5.976071e-07	2.12	516.791
5.787142e-07	2.11	516.8838
5.742092e-07	2.1	516.9951
5.710883e-07	2.09	517.084
5.705561e-07	2.08	517.1758
5.646446e-07	2.07	517.2764
5.666696e-07	2.06	517.3779
5.561002e-07	2.05	517.4707
5.526247e-07	2.04	517.5645
5.514368e-07	2.03	517.6641
5.482694e-07	2.02	517.7646
5.439649e-07	2.01	517.8584
4.398957e-07	2.0	517.9512
5.341481e-07	1.99	518.0469
5.272374e-07	1.98	518.1377
5.173022e-07	1.97	518.2285
5.163468e-07	1.96	518.3213
5.154002e-07	1.95	518.4258
5.142858e-07	1.94	518.5225
5.112197e-07	1.93	518.6143
4.859772e-07	1.92	518.707
4.933336e-07	1.91	518.8066
4.952087e-07	1.9	518.9072
4.874482e-07	1.89	519.0
4.970537e-07	1.88	519.0918
4.808833e-07	1.87	519.1885
4.645093e-07	1.86	519.2764
4.425783e-07	1.85	519.3682
4.853415e-07	1.84	519.4629
4.765303e-07	1.83	519.5605
4.665697e-07	1.82	519.6602
4.698025e-07	1.81	519.7529
4.803812e-07	1.8	519.8447
4.552782e-07	1.79	519.9424
4.601899e-07	1.78	520.0449
4.305943e-07	1.77	520.1367
4.326362e-07	1.76	520.2363
4.335091e-07	1.75	520.3379
4.221282e-07	1.74	520.4326
3.472024e-07	1.73	520.5234
4.624073e-07	1.72	520.623
4.147579e-07	1.71	520.7246
4.731233e-07	1.7	520.8174
4.576972e-07	1.69	520.9102
4.412081e-07	1.68	521.0186
4.56942e-07	1.67	521.1113
3.804138e-07	1.66	521.2041
4.488278e-07	1.65	521.2959
4.647023e-07	1.64	521.4043
4.389249e-07	1.63	521.4971
4.204425e-07	1.62	521.5918
4.021639e-07	1.61	521.6914
4.161348e-07	1.6	521.792
5.223437e-07	1.59	521.8838
5.242177e-07	1.58	521.9756
5.175474e-07	1.57	522.0742
5.197504e-07	1.56	522.1758
5.09172e-07	1.55	522.2676
4.966061e-07	1.54	522.3682
5.095314e-07	1.53	522.4678
5.002496e-07	1.52	522.5605
5.058878e-07	1.51	522.6533
4.943727e-07	1.5	522.7539
4.655145e-07	1.49	522.8564
4.688213e-07	1.48	522.9482
4.902157e-07	1.47	523.0391
4.691433e-07	1.46	523.1494
4.516854e-07	1.45	523.2412
4.276293e-07	1.44	523.333
4.328831e-07	1.43	523.4336
4.534915e-07	1.42	523.5342
4.21922e-07	1.41	523.627
4.131711e-07	1.4	523.7197
4.125954e-07	1.39	523.8174
4.278472e-07	1.38	523.9053
3.979603e-07	1.37	523.9971
3.837844e-07	1.36	524.0898
3.936217e-07	1.35	524.1895
4.02091e-07	1.34	524.291
4.474853e-07	1.33	524.3828
3.848169e-07	1.32	524.4756
3.818853e-07	1.31	524.5732
3.815394e-07	1.3	524.6768
3.752773e-07	1.29	524.7695
3.574609e-07	1.28	524.8691
2.99051e-07	1.27	524.9756
3.163711e-07	1.26	525.0811
2.335136e-07	1.25	525.1777
2.711071e-07	1.24	525.2803
2.568914e-07	1.23	525.373
2.803353e-07	1.22	525.4736
2.924041e-07	1.21	525.5752
2.883308e-07	1.2	525.668
2.877956e-07	1.19	525.7607
2.891982e-07	1.18	525.8604
2.405324e-07	1.17	525.9619
2.59613e-07	1.16	526.0547
2.612002e-07	1.15	526.1475
2.590951e-07	1.14	526.2559
2.480284e-07	1.13	526.3506
2.380162e-07	1.12	526.4424
2.460333e-07	1.11	526.543
2.416126e-07	1.1	526.6445
2.382026e-07	1.09	526.7363
2.392877e-07	1.08	526.8291
2.36607e-07	1.07	526.9277
2.387815e-07	1.06	527.0312
2.314396e-07	1.05	527.125
2.429941e-07	1.04	527.2236
2.340266e-07	1.03	527.3252
2.404138e-07	1.02	527.4189
2.494415e-07	1.01	527.5098
2.468286e-07	1.0	527.6104
2.34282e-07	0.99	527.7119
2.127279e-07	0.98	527.8047
2.062703e-07	0.97	527.8984
1.786428e-07	0.96	527.9941
2.138522e-07	0.95	528.083
1.670871e-07	0.94	528.1758
1.652283e-07	0.93	528.2695
1.685442e-07	0.92	528.3721
1.643263e-07	0.91	528.4717
1.993662e-07	0.9	528.5654
1.632067e-07	0.89	528.6572
1.565616e-07	0.88	528.7578
1.781861e-07	0.87	528.8584
1.812661e-07	0.86	528.9512
1.826777e-07	0.85	529.0439
1.737687e-07	0.84	529.1426
1.528459e-07	0.83	529.2451
1.831095e-07	0.82	529.3369
1.555056e-07	0.81	529.4287
1.688382e-07	0.8	529.5371
1.295618e-07	0.79	529.6299
1.460867e-07	0.78	529.7236
1.525057e-07	0.77	529.8232
1.41889e-07	0.76	529.9248
1.501148e-07	0.75	530.0176
1.529996e-07	0.74	530.1094
1.561926e-07	0.73	530.209
1.498478e-07	0.72	530.3115
1.50247e-07	0.71	530.4053
1.509644e-07	0.7	530.498
1.4383e-07	0.69	530.6055
1.272217e-07	0.68	530.6992
1.336281e-07	0.67	530.793
1.40029e-07	0.66	530.8926
1.326232e-07	0.65	530.9922
1.395349e-07	0.64	531.085
1.322826e-07	0.63	531.1768
1.237791e-07	0.62	531.2744
1.231884e-07	0.61	531.377
1.215947e-07	0.6	531.4697
1.268085e-07	0.59	531.5713
1.198717e-07	0.58	531.6729
1.13616e-07	0.57	531.7656
9.379931e-08	0.56	531.8584
1.069025e-07	0.55	531.957
1.113775e-07	0.54	532.0596
8.157713e-08	0.53	532.1533
8.871069e-08	0.52	532.2529
8.238604e-08	0.51	532.3525
9.758949e-08	0.5	532.4443
1.110946e-07	0.49	532.5381
7.738525e-08	0.48	532.6377
8.563572e-08	0.47	532.7383
8.413186e-08	0.46	532.832
7.948015e-08	0.45	532.9229
8.812268e-08	0.44	533.0225
9.204386e-08	0.43	533.124
1.687112e-08	0.42	533.2178
2.564734e-08	0.41	533.3193
1.389249e-07	0.4	533.4199
6.154684e-09	0.39	533.5127
2.670367e-08	0.38	533.6045
2.597367e-08	0.37	533.7041
2.180425e-08	0.36	533.8066
2.405267e-08	0.35	533.8975
1.966681e-08	0.34	533.9902
2.380565e-08	0.33	534.0889
2.228153e-08	0.32	534.1777
1.50034e-08	0.31	534.2686
4.728382e-09	0.3	534.3613
3.87584e-09	0.29	534.4629
4.111531e-09	0.28	534.5625
5.487632e-09	0.27	534.6543
4.346636e-09	0.26	534.7471
2.445288e-09	0.25	534.8457
2.628253e-09	0.24	534.9482
3.639604e-09	0.23	535.042
4.268743e-09	0.22	535.1426
4.243665e-09	0.21	535.2451
4.678685e-09	0.2	535.3359
4.699979e-09	0.19	535.4297
3.291392e-09	0.18	535.5303
2.21511e-09	0.17	535.6309
1.545995e-09	0.16	535.7236
1.450642e-09	0.15	535.8164
1.906284e-09	0.14	535.917
1.636595e-09	0.13	536.0176
1.639498e-09	0.12	536.1084
1.078486e-09	0.11	536.2031
9.150476e-10	0.1	536.3018
1.370185e-09	0.09	536.4043
7.077192e-10	0.08	536.4951
6.153535e-10	0.07	536.5889
7.158828e-10	0.06	536.6982
6.913081e-10	0.05	536.79
5.094384e-10	0.04	536.8828
3.551308e-10	0.03	536.9834
2.108383e-10	0.02	537.084
1.018932e-10	0.01	537.1768
-3.217532e-11	0.0	537.2686
-1.514449e-10	-0.01	537.3643
-2.654117e-10	-0.02	537.4551
-4.084175e-10	-0.03	537.5459
-5.805044e-10	-0.04	537.6387
-7.124408e-10	-0.05	537.7393
-8.741329e-10	-0.06	537.8408
-9.945804e-10	-0.07	537.9326
-1.150128e-09	-0.08	538.0244
-1.241747e-09	-0.09	538.123
-1.437107e-09	-0.1	538.2256
-1.514627e-09	-0.11	538.3193
-1.845418e-09	-0.12	538.4209
-2.583719e-09	-0.13	538.5215
-2.436841e-09	-0.14	538.6133
-2.752817e-09	-0.15	538.7051
-2.38436e-09	-0.16	538.8057
-1.730777e-09	-0.17	538.9063
-2.246533e-09	-0.18	538.998
-1.689702e-09	-0.19	539.0908
-1.607467e-09	-0.2	539.1895
-2.115395e-09	-0.21	539.292
-2.611326e-09	-0.22	539.3867
-2.186055e-09	-0.23	539.4863
-2.520127e-09	-0.24	539.5879
-3.012863e-09	-0.25	539.6836
-2.876801e-09	-0.26	539.7734
-1.941499e-09	-0.27	539.874
-4.121093e-09	-0.28	539.9746
-5.983403e-09	-0.29	540.0674
-3.67642e-09	-0.3	540.1611
-3.467044e-09	-0.31	540.2578
-3.180236e-09	-0.32	540.3467
-2.776974e-09	-0.33	540.4404
-3.307417e-09	-0.34	540.5361
-2.833705e-09	-0.35	540.6357
-3.032264e-09	-0.36	540.7354
-3.400634e-09	-0.37	540.8271
-3.161926e-09	-0.38	540.9199
-4.72207e-09	-0.39	541.0205
-4.006155e-09	-0.4	541.1221
-5.127012e-09	-0.41	541.2148
-4.028422e-09	-0.42	541.3076
-3.456145e-09	-0.43	541.4082
-3.557529e-09	-0.44	541.5098
-3.828894e-09	-0.45	541.6045
-3.300261e-09	-0.46	541.6943
-3.768627e-09	-0.47	541.793
-3.841393e-09	-0.48	541.8955
-2.87394e-09	-0.49	541.9873
-2.987482e-09	-0.5	542.0801
-3.361831e-09	-0.51	542.1895
-4.253617e-09	-0.52	542.2832
-3.811976e-09	-0.53	542.375
-3.703606e-09	-0.54	542.4746
-3.545954e-09	-0.55	542.5742
-3.739713e-09	-0.56	542.6729
-9.739298e-09	-0.57	542.7822
-1.426732e-08	-0.58	542.8848
-1.111986e-08	-0.59	542.9795
-7.654188e-09	-0.6	543.0771
-8.888337e-09	-0.61	543.1787
-7.95754e-09	-0.62	543.2715
-9.297444e-09	-0.63	543.3652
-8.940562e-09	-0.64	543.4639
-2.529045e-08	-0.65	543.5654
-2.065865e-08	-0.66	543.6572
-2.798926e-08	-0.67	543.751
-2.391216e-08	-0.68	543.8594
-2.511433e-08	-0.69	543.9521
-9.686565e-09	-0.7	544.0449
-7.467916e-09	-0.71	544.1465
-6.035041e-09	-0.72	544.2461
-5.780932e-09	-0.73	544.3398
-8.170568e-09	-0.74	544.4316
-8.024827e-09	-0.75	544.5303
-8.354736e-09	-0.76	544.6338
-1.340126e-08	-0.77	544.7256
-9.539477e-09	-0.78	544.8184
-1.175248e-08	-0.79	544.917
-1.208907e-08	-0.8	545.0186
-1.058963e-08	-0.81	545.1123
-1.893294e-08	-0.82	545.2139
-2.098088e-08	-0.83	545.3193
-2.227534e-08	-0.84	545.4268
-2.226113e-08	-0.85	545.5234
-2.571012e-08	-0.86	545.625
-2.511938e-08	-0.87	545.7188
-3.345788e-08	-0.88	545.8115
-3.531334e-08	-0.89	545.9209
-5.407572e-08	-0.9	546.0137
-7.043911e-08	-0.91	546.1055
-5.707372e-08	-0.92	546.2061
-6.023095e-08	-0.93	546.3066
-6.224149e-08	-0.94	546.3994
-4.885205e-08	-0.95	546.4912
-3.450702e-08	-0.96	546.5879
-4.279872e-08	-0.97	546.6914
-3.957788e-08	-0.98	546.7861
-4.317658e-08	-0.99	546.8848
-4.022574e-08	-1.0	546.9854
-4.941903e-08	-1.01	547.0791
-4.778731e-08	-1.02	547.1719
-3.865811e-08	-1.03	547.2666
-3.987919e-08	-1.04	547.3564
-4.505349e-08	-1.05	547.4502
-4.609865e-08	-1.06	547.543
-5.54754e-08	-1.07	547.6445
-4.581755e-08	-1.08	547.748
-5.028434e-08	-1.09	547.8359
-7.22866e-08	-1.1	547.9297
-3.916715e-08	-1.11	548.0254
-6.148291e-08	-1.12	548.1152
-6.593299e-08	-1.13	548.207
-7.066114e-08	-1.14	548.2998
-5.332397e-08	-1.15	548.4004
-7.554416e-08	-1.16	548.5
-6.201326e-08	-1.17	548.5986
-5.910634e-08	-1.18	548.7061
-7.426794e-08	-1.19	548.7959
-7.747668e-08	-1.2	548.8887
-8.245366e-08	-1.21	548.9814
-8.548135e-08	-1.22	549.082
-6.390272e-08	-1.23	549.1836
-7.204854e-08	-1.24	549.2773
-8.043752e-08	-1.25	549.3701
-1.05533e-07	-1.26	549.4687
-1.209564e-07	-1.27	549.5723
-7.726992e-08	-1.28	549.6641
-1.195662e-07	-1.29	549.7686
-1.492049e-07	-1.3	549.8682
-1.025144e-07	-1.31	549.96
-1.374758e-07	-1.32	550.0508
-9.186897e-08	-1.33	550.1523
-8.893638e-08	-1.34	550.2539
-1.093088e-07	-1.35	550.3457
-1.144024e-07	-1.36	550.4385
-1.117984e-07	-1.37	550.5371
-1.142049e-07	-1.38	550.6406
-1.239497e-07	-1.39	550.7324
-1.28471e-07	-1.4	550.8252
-1.462387e-07	-1.41	550.9219
-1.574871e-07	-1.42	551.0273
-1.728281e-07	-1.43	551.1191
-1.313705e-07	-1.44	551.2187
-1.476133e-07	-1.45	551.3203
-1.503725e-07	-1.46	551.4141
-1.950952e-07	-1.47	551.5059
-1.902138e-07	-1.48	551.6064
-1.896288e-07	-1.49	551.7061
-2.326749e-07	-1.5	551.7988
-2.324138e-07	-1.51	551.8916
-2.580288e-07	-1.52	551.9922
-2.354343e-07	-1.53	552.0928
-2.394688e-07	-1.54	552.1855
-2.484043e-07	-1.55	552.2783
-2.583438e-07	-1.56	552.375
-2.475789e-07	-1.57	552.4785
-2.451126e-07	-1.58	552.5713
-2.565568e-07	-1.59	552.6709
-2.699404e-07	-1.6	552.7725
-2.520613e-07	-1.61	552.8652
-2.564884e-07	-1.62	552.957
-2.106184e-07	-1.63	553.0576
-2.450586e-07	-1.64	553.1582
-1.793467e-07	-1.65	553.251
-2.72501e-07	-1.66	553.3438
-2.706005e-07	-1.67	553.4385
-2.925758e-07	-1.68	553.5283
-2.71683e-07	-1.69	553.6211
-1.662508e-07	-1.7	553.7129
-2.368077e-07	-1.71	553.8135
-2.031266e-07	-1.72	553.9131
-2.388923e-07	-1.73	554.0068
-2.480398e-07	-1.74	554.0996
-2.689457e-07	-1.75	554.2012
-3.109731e-07	-1.76	554.3008
-3.049063e-07	-1.77	554.3945
-2.922785e-07	-1.78	554.4873
-3.525854e-07	-1.79	554.5869
-3.175721e-07	-1.8	554.6895
-3.584109e-07	-1.81	554.7822
-2.971822e-07	-1.82	554.8818
-2.91788e-07	-1.83	554.9834
-2.83207e-07	-1.84	555.0762
-2.528769e-07	-1.85	555.1689
-2.83447e-07	-1.86	555.2695
-2.980994e-07	-1.87	555.3691
-3.067723e-07	-1.88	555.4619
-2.979037e-07	-1.89	555.5537
-3.076694e-07	-1.9	555.6484
-3.248616e-07	-1.91	555.7383
-3.200659e-07	-1.92	555.8301
-3.286844e-07	-1.93	555.9229
-3.334604e-07	-1.94	556.0225
-3.359062e-07	-1.95	556.1221
-3.547317e-07	-1.96	556.2148
-3.537384e-07	-1.97	556.3066
-3.336879e-07	-1.98	556.4043
-3.169901e-07	-1.99	556.5068
-3.64244e-07	-2.0	556.5996
-2.94096e-07	-2.01	556.7002
-3.023578e-07	-2.02	556.7998
-3.644317e-07	-2.03	556.8926
-3.558165e-07	-2.04	556.9854
-4.31289e-07	-2.05	557.083
-4.241236e-07	-2.06	557.1865
-4.289591e-07	-2.07	557.2803
-4.182363e-07	-2.08	557.3799
-3.572441e-07	-2.09	557.4863
-4.058716e-07	-2.1	557.5918
-3.862264e-07	-2.11	557.7012
-4.421946e-07	-2.12	557.8066
-3.807241e-07	-2.13	557.9062
-4.086713e-07	-2.14	558.0078
-4.464957e-07	-2.15	558.1006
-4.246594e-07	-2.16	558.1943
-3.990029e-07	-2.17	558.292
-3.941668e-07	-2.18	558.3945
-3.71586e-07	-2.19	558.4873
-3.464712e-07	-2.2	558.5869
-3.684147e-07	-2.21	558.6875
-6.795336e-07	-2.22	558.7803
-8.307956e-07	-2.23	558.8789
-8.40796e-07	-2.24	558.9873
-8.124516e-07	-2.25	559.0889
-7.321937e-07	-2.26	559.1826
-8.295013e-07	-2.27	559.2832
-6.216368e-07	-2.28	559.3848
-7.67854e-07	-2.29	559.4775
-7.783863e-07	-2.3	559.5713
-8.346296e-07	-2.31	559.6699
-7.493755e-07	-2.32	559.7734
-8.221763e-07	-2.33	559.8662
-8.11728e-07	-2.34	559.9668
-8.328549e-07	-2.35	560.0674
-8.578407e-07	-2.36	560.1602
-8.694803e-07	-2.37	560.2588
-8.571662e-07	-2.38	560.3672
-8.776924e-07	-2.39	560.4707
-6.374634e-07	-2.4	560.5771
-6.721875e-07	-2.41	560.6768
-6.516511e-07	-2.42	560.7842
-6.559451e-07	-2.43	560.8799
-6.62798e-07	-2.44	560.9824
-6.983304e-07	-2.45	561.0752
-7.488379e-07	-2.46	561.168
-7.662405e-07	-2.47	561.2764
-7.314006e-07	-2.48	561.3691
-7.324027e-07	-2.49	561.4619
-8.333443e-07	-2.5	561.5605
-9.201853e-07	-2.51	561.6621
-8.716213e-07	-2.5	561.7539
-8.418104e-07	-2.49	561.8467
-8.616727e-07	-2.48	561.9551
-8.885239e-07	-2.47	562.0479
-8.20131e-07	-2.46	562.1426
-8.710919e-07	-2.45	562.2412
-8.027727e-07	-2.44	562.3428
-6.309683e-07	-2.43	562.4355
-5.787664e-07	-2.42	562.5283
-6.179075e-07	-2.41	562.6299
-5.94272e-07	-2.4	562.7295
-5.409434e-07	-2.39	562.8223
-4.826374e-07	-2.38	562.916
-4.359086e-07	-2.37	563.0098
-6.098181e-07	-2.36	563.1006
-4.996016e-07	-2.35	563.1924
-4.943345e-07	-2.34	563.2852
-5.555546e-07	-2.33	563.3857
-4.464464e-07	-2.32	563.4854
-5.726716e-07	-2.31	563.5781
-5.487716e-07	-2.3	563.6709
-6.449937e-07	-2.29	563.7666
-6.116915e-07	-2.28	563.8555
-6.045274e-07	-2.27	563.9521
-6.678644e-07	-2.26	564.043
-7.032649e-07	-2.25	564.1426
-7.374691e-07	-2.24	564.2432
-5.798987e-07	-2.23	564.3359
-4.832068e-07	-2.22	564.4287
-5.627399e-07	-2.21	564.5293
-6.533094e-07	-2.2	564.6299
-4.818135e-07	-2.19	564.7217
-5.427195e-07	-2.18	564.8145
-5.83908e-07	-2.17	564.9121
-6.364655e-07	-2.16	565.0156
-6.057054e-07	-2.15	565.1113
-5.973958e-07	-2.14	565.208
-5.86372e-07	-2.13	565.3096
-6.101951e-07	-2.12	565.4023
-6.189601e-07	-2.11	565.4951
-5.781347e-07	-2.1	565.5957
-5.692934e-07	-2.09	565.6963
-5.378342e-07	-2.08	565.7891
-5.137085e-07	-2.07	565.8818
-5.069165e-07	-2.06	565.9814
-6.191545e-07	-2.05	566.0898
-6.238042e-07	-2.04	566.1914
-5.533244e-07	-2.03	566.2891
-6.673125e-07	-2.02	566.377
-7.211438e-07	-2.01	566.4697
-7.230153e-07	-2.0	566.5625
-7.252193e-07	-1.99	566.6641
-7.146238e-07	-1.98	566.7646
-7.224724e-07	-1.97	566.8584
-6.959886e-07	-1.96	566.9502
-6.863854e-07	-1.95	567.043
-6.541735e-07	-1.94	567.1523
-6.613383e-07	-1.93	567.25
-6.799324e-07	-1.92	567.3633
-6.614889e-07	-1.91	567.4639
-6.191664e-07	-1.9	567.5586
-5.601373e-07	-1.89	567.666
-5.696209e-07	-1.88	567.7549
-4.788652e-07	-1.87	567.8467
-4.867227e-07	-1.86	567.9395
-4.913115e-07	-1.85	568.0313
-5.115954e-07	-1.84	568.1299
-4.291832e-07	-1.83	568.2324
-3.191415e-07	-1.82	568.3242
-3.499845e-07	-1.81	568.417
-3.625229e-07	-1.8	568.5156
-3.257844e-07	-1.79	568.6211
-3.574071e-07	-1.78	568.71
-2.983962e-07	-1.77	568.8096
-2.951755e-07	-1.76	568.9111
-3.102333e-07	-1.75	569.0029
-1.971337e-07	-1.74	569.0957
-2.717461e-07	-1.73	569.1963
-2.730676e-07	-1.72	569.2959
-2.244746e-07	-1.71	569.3887
-2.140958e-07	-1.7	569.4805
-3.54402e-07	-1.69	569.5791
-3.963106e-07	-1.68	569.6826
-2.895974e-07	-1.67	569.7764
-4.040711e-07	-1.66	569.877
-4.20668e-07	-1.65	569.9775
-3.847991e-07	-1.64	570.0693
-4.008882e-07	-1.63	570.1621
-3.346755e-07	-1.62	570.2607
-6.166832e-07	-1.61	570.3633
-4.905562e-07	-1.6	570.4551
-4.837574e-07	-1.59	570.5557
-5.103091e-07	-1.58	570.6562
-4.678844e-07	-1.57	570.749
-4.667609e-07	-1.56	570.8418
-2.759035e-07	-1.55	570.9414
-3.054659e-07	-1.54	571.0459
-3.118347e-07	-1.53	571.1357
-3.482212e-07	-1.52	571.2295
-3.37097e-07	-1.51	571.3369
-3.004416e-07	-1.5	571.4297
-3.075466e-07	-1.49	571.5234
-3.073631e-07	-1.48	571.625
-3.046119e-07	-1.47	571.7256
-2.997355e-07	-1.46	571.8184
-3.754448e-07	-1.45	571.9102
-3.817417e-07	-1.44	572.0098
-3.690312e-07	-1.43	572.1113
-3.426409e-07	-1.42	572.2041
-3.362405e-07	-1.41	572.2969
-3.426379e-07	-1.4	572.4053
-3.492041e-07	-1.39	572.498
-3.399102e-07	-1.38	572.5898
-3.40635e-07	-1.37	572.6904
-3.471521e-07	-1.36	572.791
-3.589959e-07	-1.35	572.8828
-3.469231e-07	-1.34	572.9756
-3.570312e-07	-1.33	573.0693
-3.429316e-07	-1.32	573.165
-3.417296e-07	-1.31	573.2559
-3.372641e-07	-1.3	573.3457
-3.245593e-07	-1.29	573.4453
-3.261632e-07	-1.28	573.5459
-3.270589e-07	-1.27	573.6387
-3.378547e-07	-1.26	573.7314
-2.772733e-07	-1.25	573.8271
-2.466552e-07	-1.24	573.9326
-2.685813e-07	-1.23	574.0244
-3.378412e-07	-1.22	574.1162
-3.506528e-07	-1.21	574.2129
-3.703697e-07	-1.2	574.3027
-3.560802e-07	-1.19	574.3945
-3.785402e-07	-1.18	574.4863
-3.410298e-07	-1.17	574.5869
-3.188036e-07	-1.16	574.6865
-3.20191e-07	-1.15	574.7793
-3.175003e-07	-1.14	574.8721
-2.993416e-07	-1.13	574.9707
-2.836421e-07	-1.12	575.0742
-2.866851e-07	-1.11	575.166
-2.831936e-07	-1.1	575.2666
-2.778986e-07	-1.09	575.3672
-2.837231e-07	-1.08	575.46
-2.810456e-07	-1.07	575.5527
-2.786147e-07	-1.06	575.6523
-2.873553e-07	-1.05	575.7529
-3.045492e-07	-1.04	575.8447
-3.008171e-07	-1.03	575.9385
-2.718923e-07	-1.02	576.0342
-2.637213e-07	-1.01	576.124
-2.674318e-07	-1.0	576.2178
-2.694219e-07	-0.99	576.3096
-2.593544e-07	-0.98	576.4092
-2.547042e-07	-0.97	576.5098
-2.391802e-07	-0.96	576.6016
-2.394199e-07	-0.95	576.6934
-2.511436e-07	-0.94	576.791
-2.474458e-07	-0.93	576.8955
-2.369751e-07	-0.92	576.9873
-2.616746e-07	-0.91	577.0889
-2.545771e-07	-0.9	577.1895
-2.386179e-07	-0.89	577.2812
-2.341849e-07	-0.88	577.375
-2.164308e-07	-0.87	577.4756
-2.132675e-07	-0.86	577.5762
-2.106535e-07	-0.85	577.6689
-2.031263e-07	-0.84	577.7607
-2.160047e-07	-0.83	577.8564
-2.067802e-07	-0.82	577.9463
-2.02789e-07	-0.81	578.0391
-2.009673e-07	-0.8	578.1318
-1.970538e-07	-0.79	578.2344
-1.948969e-07	-0.78	578.3359
-1.949129e-07	-0.77	578.4258
-1.907354e-07	-0.76	578.5186
-1.83871e-07	-0.75	578.6191
-1.806681e-07	-0.74	578.7197
-1.912426e-07	-0.73	578.8115
-1.755499e-07	-0.72	578.9053
-1.701712e-07	-0.71	579.0059
-2.25545e-07	-0.7	579.1064
-1.644347e-07	-0.69	579.1992
-1.927937e-07	-0.68	579.292
-1.664964e-07	-0.67	579.3906
-1.6979e-07	-0.66	579.4932
-1.621881e-07	-0.65	579.585
-1.667867e-07	-0.64	579.6777
-1.642786e-07	-0.63	579.7861
-1.600573e-07	-0.62	579.8789
-1.585372e-07	-0.61	579.9717
-1.598366e-07	-0.6	580.0713
-1.594948e-07	-0.59	580.1729
-1.531957e-07	-0.58	580.2656
-1.536312e-07	-0.57	580.3574
-1.35909e-07	-0.56	580.457
-1.358694e-07	-0.55	580.5586
-1.38259e-07	-0.54	580.6533
-1.315224e-07	-0.53	580.7451
-1.285544e-07	-0.52	580.8545
-1.222701e-07	-0.51	580.9463
-1.210058e-07	-0.5	581.0391
-1.196733e-07	-0.49	581.1396
-1.12795e-07	-0.48	581.2402
-1.15865e-07	-0.47	581.332
-1.008745e-07	-0.46	581.4248
-9.638938e-08	-0.45	581.5225
-1.074528e-07	-0.44	581.625
-1.046762e-07	-0.43	581.7178
-1.00513e-07	-0.42	581.8184
-1.012936e-07	-0.41	581.9229
-9.733228e-08	-0.4	582.0293
-8.99065e-08	-0.39	582.127
-9.626007e-08	-0.38	582.2275
-9.932992e-08	-0.37	582.3203
-9.270441e-08	-0.36	582.4131
-9.606126e-08	-0.35	582.5088
-9.225852e-08	-0.34	582.5977
-9.017117e-08	-0.33	582.6914
-6.425338e-08	-0.32	582.7842
-6.891062e-08	-0.31	582.8838
-7.988197e-08	-0.3	582.9863
-7.643342e-08	-0.29	583.0771
-7.46837e-08	-0.28	583.1699
-6.551492e-08	-0.27	583.2686
-5.977466e-08	-0.26	583.3701
-5.949098e-08	-0.25	583.4629
-5.137881e-08	-0.24	583.5566
-5.87137e-08	-0.23	583.665
-3.645311e-08	-0.22	583.7578
-5.213699e-08	-0.21	583.8525
-4.411521e-08	-0.2	583.9502
-3.893959e-08	-0.19	584.0527
-3.067337e-08	-0.18	584.1475
-1.09205e-08	-0.17	584.2383
-1.066265e-08	-0.16	584.3369
-9.479254e-09	-0.15	584.4404
-9.16206e-09	-0.14	584.5342
-9.292103e-09	-0.13	584.6348
-7.200226e-09	-0.12	584.7363
-6.202348e-09	-0.11	584.8291
-7.357833e-09	-0.1	584.9219
-7.773846e-09	-0.09	585.0234
-8.158794e-09	-0.08	585.124
-9.710265e-09	-0.07	585.2158
-7.914491e-09	-0.06	585.3252
-5.254089e-09	-0.05	585.4229
-3.665502e-09	-0.04	585.5303
-2.875692e-09	-0.03	585.6279
-2.369493e-09	-0.02	585.7285
