# Supplementary material for: Sparse CNT networks with implanted AgAu nanoparticles: A novel memristor with short-term memory bordering between diffusive and bipolar switching
Source: PLoS One. 2022 Mar 31;17(3):e0264846. doi: 10.1371/journal.pone.0264846 (PMC8970472; doi:10.1371/journal.pone.0264846)
Supplement: S1 Data — (ZIP) [file pone.0264846.s005.zip › Figure6a.txt]

Current/A	Voltage/V	Time/s
-3.326811e-11	0.0	432499.5
-2.88917e-11	0.0	432499.6
-3.057494e-11	0.0	432499.7
-4.888016e-11	0.0	432499.8
-2.990165e-11	0.0	432499.9
-2.851297e-11	0.0	432500.0
-3.276315e-11	0.0	432500.1
-3.516176e-11	0.0	432500.3
-2.653516e-11	0.0	432500.3
-3.015414e-11	0.0	432500.5
-5.031092e-11	0.0	432500.6
-3.524595e-11	0.0	432500.7
-3.200569e-11	0.0	432500.8
-4.723901e-11	0.0	432500.9
-3.958027e-11	0.0	432501.0
-4.029565e-11	0.0	432501.1
-1.967597e-11	0.0	432501.2
-2.321077e-11	0.0	432501.3
-4.06323e-11	0.0	432501.4
-4.68182e-11	0.0	432501.5
-2.943875e-11	0.0	432501.6
-2.880754e-11	0.0	432501.7
-3.48672e-11	0.0	432501.8
-3.490928e-11	0.0	432501.9
-2.830257e-11	0.0	432502.1
-2.792384e-11	0.0	432502.2
-1.403776e-11	0.0	432502.3
-3.907532e-11	0.0	432502.4
-5.477151e-11	0.0	432502.5
-4.366214e-11	0.0	432502.6
-4.059021e-11	0.0	432502.7
-4.332546e-11	0.0	432502.8
-3.457263e-11	0.0	432502.9
-2.82184e-11	0.0	432503.0
-2.952291e-11	0.0	432503.1
-3.734998e-11	0.0	432503.2
-3.751831e-11	0.0	432503.3
-3.326811e-11	0.0	432503.4
-3.570881e-11	0.0	432503.5
-3.768662e-11	0.0	432503.7
-3.17532e-11	0.0	432503.7
-2.754511e-11	0.0	432503.9
-3.852823e-11	0.0	432504.0
-2.872337e-11	0.0	432504.1
-3.389933e-11	0.0	432504.2
-2.619851e-11	0.0	432504.3
-2.678765e-11	0.0	432504.4
-3.848616e-11	0.0	432504.5
-3.537216e-11	0.0	432504.6
-3.322604e-11	0.0	432504.8
-2.636684e-11	0.0	432504.8
-2.918627e-11	0.0	432505.0
-3.932779e-11	0.0	432505.1
-3.57509e-11	0.0	432505.2
-3.655043e-11	0.0	432505.3
-2.556731e-11	0.0	432505.4
-4.113725e-11	0.0	432505.5
-3.781286e-11	0.0	432505.6
-2.704014e-11	0.0	432505.7
-3.474096e-11	0.0	432505.8
-3.343644e-11	0.0	432505.9
-3.810743e-11	0.0	432506.0
-3.81495e-11	0.0	432506.2
-2.948083e-11	0.0	432506.2
-7.85262e-12	0.0	432506.3
-3.061701e-11	0.5	432506.5
-1.50055e-11	0.5	432506.6
-3.410973e-11	0.5	432506.7
-2.842881e-11	0.5	432506.8
-3.894904e-11	0.5	432506.9
-4.096893e-11	0.5	432507.0
-3.680291e-11	0.5	432507.1
-3.625587e-11	0.5	432507.2
-4.025356e-11	0.5	432507.3
-4.075854e-11	0.5	432507.4
-4.03798e-11	0.5	432507.5
-3.545632e-11	0.5	432507.7
-3.541425e-11	0.5	432507.7
-4.509287e-11	0.5	432507.9
-4.092687e-11	0.5	432508.0
-3.684501e-11	0.5	432508.1
-3.743413e-11	0.5	432508.2
-4.151599e-11	0.5	432508.3
-4.265219e-11	0.5	432508.4
-3.77708e-11	0.5	432508.5
-4.092686e-11	0.5	432508.6
-4.686028e-11	0.5	432508.7
-4.122143e-11	0.5	432508.8
-4.151598e-11	0.5	432508.9
-4.795438e-11	0.5	432509.1
-2.741887e-11	0.5	432509.2
-3.415182e-11	0.5	432509.3
-4.500871e-11	0.5	432509.4
-3.722373e-11	0.5	432509.5
-4.01694e-11	0.5	432509.6
-4.399877e-11	0.5	432509.7
-4.298883e-11	0.5	432509.8
-3.187945e-11	0.5	432509.9
-3.011205e-11	0.5	432510.0
-4.181056e-11	0.5	432510.1
-3.116408e-11	0.5	432510.2
-3.234233e-11	0.5	432510.3
-3.297355e-11	0.5	432510.4
-3.537217e-11	0.5	432510.5
-3.617171e-11	0.5	432510.7
-3.331019e-11	0.5	432510.7
-3.158488e-11	0.5	432510.8
-5.064757e-11	0.5	432511.0
-3.583507e-11	0.5	432511.1
-3.600339e-11	0.5	432511.2
-4.458791e-11	0.5	432511.3
-3.314188e-11	0.5	432511.4
-4.19789e-11	0.5	432511.5
-4.976387e-11	0.5	432511.6
-3.103784e-11	0.5	432511.7
-4.286259e-11	0.5	432511.8
-5.014259e-11	0.5	432511.9
-3.192153e-11	0.5	432512.0
-4.189472e-11	0.5	432512.1
-4.934305e-11	0.5	432512.3
-3.171112e-11	0.5	432512.3
-5.982123e-11	0.5	432512.5
-4.063231e-11	0.5	432512.6
-2.266372e-11	0.5	432512.7
-5.27937e-11	0.5	432512.8
-3.579299e-11	0.5	432512.9
-3.08695e-11	0.5	432513.0
-3.810744e-11	0.5	432513.1
-5.005844e-11	0.5	432513.2
-4.391462e-11	0.5	432513.3
-2.531482e-11	0.5	432513.4
-3.4236e-11	0.5	432513.6
-4.946931e-11	0.5	432513.7
-4.463e-11	0.5	432513.8
-5.106838e-11	0.5	432513.9
-4.248386e-11	0.5	432514.0
-5.641266e-11	0.5	432514.1
-4.778607e-11	0.5	432514.2
-5.186793e-11	0.5	432514.3
-5.594977e-11	0.5	432514.4
-4.404088e-11	0.5	432514.5
-3.406767e-11	0.5	432514.6
-5.228873e-11	0.5	432514.7
-3.360477e-11	0.5	432514.8
-3.158489e-11	0.5	432514.9
-5.233085e-11	0.5	432515.0
-2.434696e-11	0.5	432515.2
-5.439278e-11	0.5	432515.2
-4.677612e-11	0.5	432515.4
-4.538743e-11	0.5	432515.5
-4.795439e-11	0.5	432515.6
-2.884963e-11	0.5	432515.7
-4.429333e-11	0.5	432515.8
-3.259483e-11	0.5	432515.9
-3.091159e-11	0.5	432516.0
-2.716638e-11	0.5	432516.1
-4.050605e-11	0.5	432516.2
-4.294675e-11	0.5	432516.3
-4.206306e-11	0.5	432516.4
-2.725055e-11	0.5	432516.5
-3.22161e-11	0.5	432516.7
-3.88649e-11	0.5	432516.8
-3.806535e-11	0.5	432516.9
-3.789703e-11	0.5	432517.0
-3.234235e-11	0.5	432517.1
-4.101102e-11	0.5	432517.2
-4.32834e-11	0.5	432517.3
-3.84441e-11	0.5	432517.4
-2.876546e-11	0.5	432517.5
-2.199042e-11	0.5	432517.6
-3.20057e-11	0.5	432517.8
-2.964917e-11	0.5	432517.8
-3.158488e-11	0.5	432517.9
-3.478305e-11	0.5	432518.1
-3.537218e-11	0.5	432518.2
-3.1122e-11	0.5	432518.2
-3.835992e-11	0.5	432518.4
-3.507761e-11	0.5	432518.5
-4.770191e-11	0.5	432518.6
-2.943876e-11	0.5	432518.7
-3.343645e-11	0.5	432518.8
-5.36774e-11	0.5	432518.9
-4.17264e-11	0.5	432519.0
-5.254122e-11	0.5	432519.1
-3.436223e-11	0.5	432519.2
-2.859714e-11	0.5	432519.3
1.658062e-06	5.5	432519.6
1.781348e-06	5.5	432519.7
1.768256e-06	5.5	432519.7
1.730842e-06	5.5	432519.9
1.640636e-06	5.5	432520.0
1.670092e-06	5.5	432520.1
1.610841e-06	5.5	432520.2
1.528397e-06	5.5	432520.3
1.589469e-06	5.5	432520.4
1.590459e-06	5.5	432520.5
1.568564e-06	5.5	432520.6
1.576212e-06	5.5	432520.7
1.522985e-06	5.5	432520.8
1.634728e-06	5.5	432520.9
1.620355e-06	5.5	432521.0
1.576594e-06	5.5	432521.2
1.584221e-06	5.5	432521.3
1.86127e-06	5.5	432521.4
1.84672e-06	5.5	432521.5
1.839399e-06	5.5	432521.6
1.782238e-06	5.5	432521.7
1.845747e-06	5.5	432521.8
1.870031e-06	5.5	432521.9
1.898976e-06	5.5	432522.0
1.880901e-06	5.5	432522.1
1.88414e-06	5.5	432522.2
1.942603e-06	5.5	432522.3
1.948694e-06	5.5	432522.4
1.918176e-06	5.5	432522.5
1.908416e-06	5.5	432522.7
1.922382e-06	5.5	432522.8
1.917026e-06	5.5	432522.9
1.904888e-06	5.5	432523.0
1.392934e-07	0.5	432523.2
1.244474e-07	0.5	432523.2
1.196212e-07	0.5	432523.4
1.187075e-07	0.5	432523.5
1.202846e-07	0.5	432523.6
1.328379e-07	0.5	432523.7
1.091202e-07	0.5	432523.8
1.238121e-07	0.5	432523.9
1.189188e-07	0.5	432524.0
1.253877e-07	0.5	432524.1
1.181379e-07	0.5	432524.2
1.151477e-07	0.5	432524.3
1.102773e-07	0.5	432524.4
1.104617e-07	0.5	432524.5
1.231559e-07	0.5	432524.7
9.162552e-08	0.5	432524.7
1.233162e-07	0.5	432524.9
9.985077e-08	0.5	432525.0
1.028778e-07	0.5	432525.1
1.116915e-07	0.5	432525.2
1.094198e-07	0.5	432525.3
1.017329e-07	0.5	432525.4
9.385248e-08	0.5	432525.5
1.048094e-07	0.5	432525.6
7.535481e-08	0.5	432525.7
9.731726e-08	0.5	432525.8
8.353871e-08	0.5	432525.9
9.449968e-08	0.5	432526.0
9.76317e-08	0.5	432526.1
1.029987e-07	0.5	432526.2
1.043473e-07	0.5	432526.3
1.006093e-07	0.5	432526.4
1.064222e-07	0.5	432526.5
9.550787e-08	0.5	432526.6
9.838786e-08	0.5	432526.7
9.981895e-08	0.5	432526.8
1.01853e-07	0.5	432526.9
1.035054e-07	0.5	432527.0
9.1524e-08	0.5	432527.1
8.664642e-08	0.5	432527.2
8.757195e-08	0.5	432527.3
8.68204e-08	0.5	432527.4
8.997164e-08	0.5	432527.6
9.515843e-08	0.5	432527.7
8.278303e-08	0.5	432527.8
7.853176e-08	0.5	432527.9
8.85811e-08	0.5	432528.0
8.533085e-08	0.5	432528.1
8.615352e-08	0.5	432528.2
8.805556e-08	0.5	432528.3
7.989352e-08	0.5	432528.4
8.610824e-08	0.5	432528.5
8.719472e-08	0.5	432528.7
7.714618e-08	0.5	432528.7
1.038986e-07	0.5	432528.9
4.910869e-08	0.5	432529.0
1.447567e-08	0.5	432529.1
1.729104e-08	0.5	432529.2
1.892588e-08	0.5	432529.3
1.78575e-08	0.5	432529.4
1.103434e-08	0.5	432529.5
1.175834e-08	0.5	432529.6
5.019359e-09	0.5	432529.7
2.159511e-09	0.5	432529.8
1.853159e-09	0.5	432529.9
1.785333e-09	0.5	432530.1
2.026216e-09	0.5	432530.2
2.386595e-09	0.5	432530.3
2.490435e-09	0.5	432530.4
2.218375e-09	0.5	432530.5
1.96386e-09	0.5	432530.6
1.39571e-09	0.5	432530.7
1.459076e-09	0.5	432530.8
2.50745e-10	0.5	432530.9
1.665935e-10	0.5	432531.0
1.617968e-10	0.5	432531.1
1.247701e-10	0.5	432531.2
1.256116e-10	0.5	432531.3
1.011656e-10	0.5	432531.5
1.110955e-10	0.5	432531.6
1.071404e-10	0.5	432531.7
1.637321e-10	0.5	432531.8
1.378137e-10	0.5	432531.9
1.219511e-10	0.5	432532.0
1.21362e-10	0.5	432532.1
1.196369e-10	0.5	432532.2
1.02512e-10	0.5	432532.3
8.412497e-11	0.5	432532.4
9.145977e-12	0.5	432532.6
-1.614155e-11	0.5	432532.7
-1.875024e-11	0.5	432532.8
-2.746095e-11	0.5	432532.9
-1.294379e-11	0.5	432533.0
-2.022302e-11	0.5	432533.1
-2.952292e-11	0.5	432533.2
-1.243888e-11	0.5	432533.3
-1.445852e-11	0.5	432533.4
-2.754511e-11	0.5	432533.5
-1.319625e-11	0.5	432533.6
-3.158488e-11	0.5	432533.7
-2.859713e-11	0.5	432533.8
-3.019621e-11	0.5	432533.9
-4.235761e-11	0.5	432534.0
-3.848616e-11	0.5	432534.1
-3.297355e-11	0.5	432534.3
-4.319923e-11	0.5	432534.3
-2.422071e-11	0.5	432534.5
-1.757212e-11	0.5	432534.6
-3.718165e-11	0.5	432534.7
-3.663461e-11	0.5	432534.7
-4.189471e-11	0.5	432534.9
-3.360476e-11	0.5	432535.0
-3.692917e-11	0.5	432535.1
-3.79391e-11	0.5	432535.2
-3.385725e-11	0.5	432535.3
-3.655043e-11	0.5	432535.4
-3.764454e-11	0.5	432535.5
-3.819159e-11	0.5	432535.6
-3.453055e-11	0.5	432535.7
-2.502025e-11	0.5	432535.8
-4.01694e-11	0.5	432535.9
-4.580824e-11	0.5	432536.0
-3.659252e-11	0.5	432536.1
-3.318395e-11	0.5	432536.2
-4.210514e-11	0.5	432536.3
-3.276315e-11	0.5	432536.4
-3.288938e-11	0.5	432536.6
-3.53301e-11	0.5	432536.7
-4.395669e-11	0.5	432536.8
-3.263691e-11	0.5	432536.9
-3.192152e-11	0.5	432537.0
-4.648155e-11	0.5	432537.1
-3.503552e-11	0.5	432537.2
-4.484039e-11	0.5	432537.3
-5.245703e-11	0.5	432537.4
-3.129032e-11	0.5	432537.5
-4.004315e-11	0.5	432537.6
-4.437748e-11	0.5	432537.7
-4.109516e-11	0.5	432537.8
-4.071645e-11	0.5	432537.9
-3.600338e-11	0.5	432538.0
-3.566673e-11	0.5	432538.2
-4.353587e-11	0.5	432538.2
-3.065909e-11	0.5	432538.4
-5.212038e-11	0.5	432538.5
-3.541423e-11	0.5	432538.6
-4.244176e-11	0.5	432538.7
-4.854349e-11	0.5	432538.8
-2.73347e-11	0.5	432538.9
-4.189471e-11	0.5	432539.0
-3.966442e-11	0.5	432539.1
-3.90332e-11	0.5	432539.3
-3.764453e-11	0.5	432539.3
-3.554049e-11	0.5	432539.4
-2.893378e-11	0.5	432539.6
-3.238441e-11	0.5	432539.7
-3.579298e-11	0.5	432539.8
-5.165751e-11	0.5	432539.8
-3.364684e-11	0.5	432540.0
-2.691389e-11	0.5	432540.1
-4.340962e-11	0.5	432540.2
-4.092685e-11	0.5	432540.3
-5.237287e-11	0.5	432540.4
-3.465678e-11	0.5	432540.5
-3.852823e-11	0.5	432540.6
-3.39835e-11	0.5	432540.7
-2.964916e-11	0.5	432540.8
-4.993216e-11	0.5	432540.9
-5.771712e-11	0.5	432541.1
-4.059022e-11	0.5	432541.2
-3.629794e-11	0.5	432541.3
-2.682972e-11	0.5	432541.4
-5.207828e-11	0.5	432541.5
-3.427806e-11	0.5	432541.6
-3.280522e-11	0.5	432541.7
-3.3731e-11	0.5	432541.8
-3.436222e-11	0.5	432541.9
-4.176847e-11	0.5	432542.0
-4.387253e-11	0.5	432542.2
-2.84288e-11	0.5	432542.3
-4.2568e-11	0.5	432542.3
-3.743412e-11	0.5	432542.5
-2.758719e-11	0.5	432542.6
-3.798118e-11	0.5	432542.7
-4.29888e-11	0.5	432542.8
-3.991689e-11	0.5	432542.9
-3.650835e-11	0.5	432543.0
-3.941193e-11	0.5	432543.1
-3.015412e-11	0.5	432543.2
-3.276314e-11	0.5	432543.3
-2.451528e-11	0.5	432543.4
-3.385724e-11	0.5	432543.5
-4.349377e-11	0.5	432543.6
-4.080061e-11	0.5	432543.7
-3.225817e-11	0.5	432543.8
-3.813358e-12	0.5	432543.9
-2.127504e-11	0.5	432544.0
-2.876545e-11	0.5	432544.1
-3.511967e-11	0.5	432544.3
-4.686026e-11	0.5	432544.3
-2.472568e-11	0.5	432544.5
-3.894904e-11	0.5	432544.6
-2.001261e-11	0.5	432544.7
-5.123667e-11	0.5	432544.8
-3.596129e-11	0.5	432544.9
-1.816118e-11	0.5	432545.0
-2.73347e-11	0.5	432545.1
-3.234232e-11	0.5	432545.2
-2.493608e-11	0.5	432545.3
-3.284729e-11	0.5	432545.4
-3.284729e-11	0.5	432545.6
-4.050603e-11	0.5	432545.7
-3.878071e-11	0.5	432545.7
-3.288938e-11	0.5	432545.9
-4.016939e-11	0.5	432546.0
-3.255273e-11	0.5	432546.1
-2.409447e-11	0.5	432546.2
-3.558256e-11	0.5	432546.3
-3.663458e-11	0.5	432546.4
-3.099574e-11	0.5	432546.5
-3.777077e-11	0.5	432546.6
-3.70554e-11	0.5	432546.8
-3.516175e-11	0.5	432546.9
-2.670348e-11	0.5	432547.0
-3.154279e-11	0.5	432547.1
-4.054811e-11	0.5	432547.2
-3.911736e-11	0.5	432547.3
-3.760245e-11	0.5	432547.4
-3.398349e-11	0.5	432547.5
-4.12635e-11	0.5	432547.6
-3.432014e-11	0.5	432547.7
-3.692916e-11	0.5	432547.8
-3.987483e-11	0.5	432547.9
-4.151599e-11	0.5	432548.0
-3.583505e-11	0.5	432548.2
-5.468731e-11	0.0	432548.2
-3.318396e-11	0.0	432548.3
-4.016939e-11	0.0	432548.5
-4.042189e-11	0.0	432548.6
-3.377309e-11	0.0	432548.7
-4.643945e-11	0.0	432548.8
-3.389933e-11	0.0	432548.9
-4.138975e-11	0.0	432549.0
-5.43086e-11	0.0	432549.1
-2.9565e-11	0.0	432549.2
-3.499345e-11	0.0	432549.3
-3.798118e-11	0.0	432549.4
-2.821841e-11	0.0	432549.5
-3.432014e-11	0.0	432549.7
-3.987482e-11	0.0	432549.8
-2.964915e-11	0.0	432549.8
-3.676084e-11	0.0	432550.0
-3.200569e-11	0.0	432550.1
-3.810744e-11	0.0	432550.2
-4.059019e-11	0.0	432550.3
-3.457263e-11	0.0	432550.4
-4.32413e-11	0.0	432550.5
-3.743415e-11	0.0	432550.6
-3.743413e-11	0.0	432550.7
-3.036453e-11	0.0	432550.8
-3.541424e-11	0.0	432550.9
-3.339437e-11	0.0	432551.1
-5.472942e-11	0.0	432551.2
-3.814951e-11	0.0	432551.3
-5.098422e-11	0.0	432551.4
-2.834465e-11	0.0	432551.5
-3.410974e-11	0.0	432551.6
-5.313033e-11	0.0	432551.7
-4.101102e-11	0.0	432551.8
-5.708595e-11	0.0	432551.9
-3.049078e-11	0.0	432552.0
-4.471414e-11	0.0	432552.1
-5.329866e-11	0.0	432552.2
-2.973332e-11	0.0	432552.3
-3.103783e-11	0.0	432552.5
-2.6451e-11	0.0	432552.6
-3.541425e-11	0.0	432552.7
-5.043716e-11	0.0	432552.8
-3.183738e-11	0.0	432552.9
-2.973333e-11	0.0	432553.0
-3.878072e-11	0.0	432553.1
-3.032245e-11	0.0	432553.2
-4.690238e-11	0.0	432553.3
-3.90753e-11	0.0	432553.4
-3.924363e-11	0.0	432553.6
-3.187945e-11	0.0	432553.7
-2.434696e-11	0.0	432553.8
-3.579299e-11	0.0	432553.9
-1.593117e-11	0.0	432554.0
-3.962237e-11	0.5	432554.1
-4.492456e-11	0.5	432554.2
-4.05902e-11	0.5	432554.3
-3.600339e-11	0.5	432554.4
-4.416707e-11	0.5	432554.5
-4.336755e-11	0.5	432554.6
-3.806535e-11	0.5	432554.7
-4.248385e-11	0.5	432554.8
-3.995899e-11	0.5	432554.9
-2.876545e-11	0.5	432555.1
-5.422444e-11	0.0	432555.2
-4.328341e-11	0.0	432555.3
-3.903322e-11	0.0	432555.4
-3.381519e-11	0.0	432555.5
-3.129032e-11	0.0	432555.6
-4.189471e-11	0.0	432555.7
-4.252594e-11	0.0	432555.8
-3.364685e-11	0.0	432555.9
-3.179529e-11	0.0	432556.0
-2.985956e-11	0.0	432556.1
-3.865449e-11	0.0	432556.2
-3.385726e-11	0.0	432556.3
-2.948083e-11	0.0	432556.4
-3.789702e-11	0.0	432556.6
-3.41939e-11	0.0	432556.7
-2.434695e-11	0.0	432556.8
-3.309981e-11	0.0	432556.9
-4.791232e-11	0.0	432557.0
-4.711277e-11	0.0	432557.1
-3.629796e-11	0.0	432557.2
-4.883809e-11	0.0	432557.3
-3.709748e-11	0.0	432557.4
-3.44043e-11	0.0	432557.5
-4.046397e-11	0.0	432557.6
-4.088479e-11	0.0	432557.7
-3.533008e-11	0.0	432557.8
-3.777079e-11	0.0	432557.9
-3.739205e-11	0.0	432558.1
-3.852823e-11	0.0	432558.2
-3.389933e-11	0.0	432558.2
-4.172638e-11	0.0	432558.4
-3.92857e-11	0.0	432558.5
-3.789703e-11	0.0	432558.6
-3.865448e-11	0.0	432558.7
-4.799646e-11	0.0	432558.8
-4.43354e-11	0.0	432558.9
-5.136293e-11	0.0	432559.0
-3.410974e-11	0.0	432559.1
-3.751829e-11	0.0	432559.2
-3.865448e-11	0.0	432559.3
-3.743414e-11	0.0	432559.4
-4.955347e-11	0.0	432559.6
-3.920155e-11	0.0	432559.7
-3.642421e-11	0.0	432559.7
-3.078533e-11	0.0	432559.9
-3.734997e-11	0.0	432560.0
-3.945402e-11	0.0	432560.1
-4.261009e-11	0.0	432560.2
-4.328339e-11	0.5	432560.3
-2.868129e-11	0.5	432560.4
-3.154279e-11	0.5	432560.5
-3.423599e-11	0.5	432560.6
-2.998581e-11	0.5	432560.7
-3.659251e-11	0.5	432560.8
-4.416708e-11	0.5	432560.9
-3.814951e-11	0.5	432561.1
-3.99169e-11	0.5	432561.2
-3.423597e-11	0.5	432561.3
-1.971805e-11	0.5	432561.4
-5.902166e-11	0.0	432561.5
-4.454582e-11	0.0	432561.6
-4.206303e-11	0.0	432561.7
-3.263691e-11	0.0	432561.8
-3.928569e-11	0.0	432561.9
-3.966442e-11	0.0	432562.0
-4.488248e-11	0.0	432562.1
-3.676083e-11	0.0	432562.2
-3.432014e-11	0.0	432562.3
-4.454582e-11	0.0	432562.4
-3.890697e-11	0.0	432562.6
-4.484039e-11	0.0	432562.7
-4.046398e-11	0.0	432562.8
-3.230026e-11	0.0	432562.9
-3.625587e-11	0.0	432563.0
-4.164222e-11	0.0	432563.1
-3.524592e-11	0.0	432563.2
-3.465679e-11	0.0	432563.3
-2.001261e-11	0.0	432563.4
-4.336757e-11	0.0	432563.5
-6.146237e-11	0.0	432563.7
-4.197887e-11	0.0	432563.8
-3.676084e-11	0.0	432563.9
-2.948083e-11	0.0	432564.0
-4.770191e-11	0.0	432564.1
-2.704013e-11	0.0	432564.2
-4.572408e-11	0.0	432564.3
-3.730789e-11	0.0	432564.4
-2.649308e-11	0.0	432564.5
-4.795438e-11	0.0	432564.6
-3.932778e-11	0.0	432564.7
-3.558257e-11	0.0	432564.8
-3.474096e-11	0.0	432564.9
-3.903321e-11	0.0	432565.0
-4.05902e-11	0.0	432565.1
-4.05902e-11	0.0	432565.2
-4.43775e-11	0.0	432565.3
-3.743413e-11	0.0	432565.4
-5.123669e-11	0.0	432565.5
-3.495136e-11	0.0	432565.6
-3.726581e-11	0.0	432565.7
-4.029564e-11	0.0	432565.8
-3.878071e-11	0.0	432565.9
-3.137447e-11	0.0	432566.0
-4.43354e-11	0.0	432566.2
-3.360476e-11	0.0	432566.2
-3.499344e-11	0.0	432566.3
-4.534535e-11	0.0	432566.5
-4.000107e-11	0.0	432566.6
-3.692916e-11	0.0	432566.7
-4.324129e-11	0.0	432566.8
-3.680291e-11	0.0	432566.9
-3.423598e-11	0.0	432567.0
-4.050605e-11	0.0	432567.1
-4.037979e-11	0.0	432567.2
-4.319923e-11	0.0	432567.3
-3.777077e-11	0.0	432567.4
-4.778604e-11	0.0	432567.5
-4.021148e-11	0.0	432567.6
-4.315717e-11	0.0	432567.8
-4.130558e-11	0.0	432567.8
-3.12903e-11	0.0	432568.0
-3.141655e-11	0.0	432568.1
-4.155807e-11	0.0	432568.2
-3.267898e-11	0.0	432568.3
-4.54716e-11	0.0	432568.4
-3.991691e-11	0.0	432568.5
-3.006997e-11	0.0	432568.6
-3.81495e-11	0.0	432568.7
-3.793911e-11	0.0	432568.8
-2.868129e-11	0.0	432568.9
-3.953817e-11	0.0	432569.0
