# Supplementary material for: Sparse CNT networks with implanted AgAu nanoparticles: A novel memristor with short-term memory bordering between diffusive and bipolar switching
Source: PLoS One. 2022 Mar 31;17(3):e0264846. doi: 10.1371/journal.pone.0264846 (PMC8970472; doi:10.1371/journal.pone.0264846)
Supplement: S1 Data — (ZIP) [file pone.0264846.s005.zip › Figure6b.txt]

Current/A	Voltage/V	Time/s
-2.754511e-11	0.0	432598.4
-3.495136e-11	0.0	432598.5
-3.44464e-11	0.0	432598.6
-2.615643e-11	0.0	432598.7
-3.835992e-11	0.0	432598.8
-3.709749e-11	0.0	432598.9
-4.909056e-11	0.0	432599.0
-3.932778e-11	0.0	432599.1
-5.304617e-11	0.0	432599.2
-3.831784e-11	0.0	432599.3
-3.739207e-11	0.0	432599.4
-4.997427e-11	0.0	432599.6
-3.991691e-11	0.0	432599.7
-5.052132e-11	0.0	432599.8
-4.509286e-11	0.0	432599.9
-3.533009e-11	0.0	432600.0
-2.409447e-11	0.0	432600.1
-2.872337e-11	0.0	432600.2
-4.951137e-11	0.0	432600.3
-4.176849e-11	0.0	432600.4
-2.952291e-11	0.0	432600.5
-3.511968e-11	0.0	432600.6
-2.682973e-11	0.0	432600.7
-3.66346e-11	0.0	432600.8
-5.620224e-11	0.0	432600.9
-5.195207e-11	0.0	432601.0
-3.848616e-11	0.0	432601.1
-4.025355e-11	0.0	432601.3
-3.04487e-11	0.0	432601.3
-4.134768e-11	0.0	432601.5
5.106722e-12	0.0	432601.6
-2.304244e-11	0.0	432601.7
-5.45611e-11	0.0	432601.8
-2.939668e-11	0.0	432601.9
-2.935459e-11	0.0	432602.0
-2.990165e-11	0.0	432602.1
-3.011205e-11	0.0	432602.2
-4.420917e-11	0.0	432602.3
-3.718165e-11	0.0	432602.4
-4.092686e-11	0.0	432602.5
-3.718166e-11	0.0	432602.7
-4.500871e-11	0.0	432602.8
-3.356268e-11	0.0	432602.8
-3.92857e-11	0.0	432603.0
-3.789703e-11	0.0	432603.1
-3.158488e-11	0.0	432603.2
-3.814951e-11	0.0	432603.3
-4.181056e-11	0.0	432603.4
-2.788176e-11	0.0	432603.5
-3.019621e-11	0.0	432603.6
-4.008524e-11	0.0	432603.7
-4.050604e-11	0.0	432603.8
-2.792384e-11	0.0	432603.9
-4.075854e-11	0.0	432604.0
-3.86124e-11	0.0	432604.1
-1.992845e-11	0.0	432604.2
-4.147391e-11	0.0	432604.3
-4.143183e-11	0.0	432604.4
-2.085423e-11	0.0	432604.5
-2.165377e-11	0.0	432604.7
-2.043342e-11	0.0	432604.8
-6.422043e-12	0.0	432604.9
-6.474466e-11	0.0	432605.0
-4.332546e-11	0.0	432605.1
-4.03798e-11	0.0	432605.2
-3.936986e-11	0.0	432605.3
-3.663461e-11	0.0	432605.4
-4.328339e-11	0.0	432605.5
-4.046397e-11	0.0	432605.6
-4.696942e-12	0.0	432605.8
-2.539897e-11	0.5	432605.9
-3.213193e-11	0.5	432606.0
-5.026883e-11	0.5	432606.1
-3.962235e-11	0.5	432606.2
-4.088477e-11	0.5	432606.3
-2.893378e-11	0.5	432606.4
-2.960708e-11	0.5	432606.5
-4.290466e-11	0.5	432606.6
-4.244178e-11	0.5	432606.8
-5.637059e-11	0.5	432606.8
-4.303091e-11	0.5	432607.0
-4.311507e-11	0.5	432607.1
-5.245704e-11	0.5	432607.2
-5.510813e-11	0.5	432607.3
-3.196361e-11	0.5	432607.4
-3.276315e-11	0.5	432607.5
-5.111044e-11	0.5	432607.6
-3.945402e-11	0.5	432607.8
-3.453055e-11	0.5	432607.8
-3.331019e-11	0.5	432608.0
-3.764452e-11	0.5	432608.1
-5.342489e-11	0.5	432608.2
-1.845571e-11	0.5	432608.3
-3.692915e-11	0.5	432608.4
-5.380366e-11	0.5	432608.5
-4.19368e-11	0.5	432608.6
-5.594975e-11	0.5	432608.7
-3.684501e-11	0.5	432608.8
-3.848615e-11	0.5	432608.9
-5.670721e-11	0.5	432609.0
-3.48672e-11	0.5	432609.2
-4.500871e-11	0.5	432609.3
-4.328338e-11	0.5	432609.4
-4.770188e-11	0.5	432609.5
-3.962233e-11	0.5	432609.6
-3.352062e-11	0.5	432609.7
-5.498188e-11	0.5	432609.8
-4.080062e-11	0.5	432609.9
-3.427806e-11	0.5	432610.0
-5.047924e-11	0.5	432610.1
-4.538742e-11	0.5	432610.2
-3.798117e-11	0.5	432610.3
-5.472941e-11	0.5	432610.4
-3.39835e-11	0.5	432610.6
-4.160014e-11	0.5	432610.7
-4.694442e-11	0.5	432610.8
-3.966442e-11	0.5	432610.9
-2.973331e-11	0.5	432611.0
-3.785494e-11	0.5	432611.1
-3.107991e-11	0.5	432611.2
-4.012732e-11	0.5	432611.3
-3.533008e-11	0.5	432611.4
-2.990164e-11	0.5	432611.5
-3.57088e-11	0.5	432611.6
-3.116407e-11	0.5	432611.8
-4.138974e-11	0.5	432611.8
-3.756038e-11	0.5	432611.9
-3.301563e-11	0.5	432612.1
-3.457263e-11	0.5	432612.2
-3.490927e-11	0.5	432612.2
-2.211666e-11	0.5	432612.4
-7.55174e-11	0.5	432612.5
-3.739205e-11	0.5	432612.6
-3.192153e-11	0.5	432612.7
-3.465679e-11	0.5	432612.8
-4.32834e-11	0.5	432612.9
-3.490927e-11	0.5	432613.0
-3.781286e-11	0.5	432613.1
-3.246859e-11	0.5	432613.2
-4.770189e-11	0.5	432613.4
-4.155807e-11	0.5	432613.5
-3.697124e-11	0.5	432613.6
-3.032245e-11	0.5	432613.7
-3.966443e-11	0.5	432613.8
-3.196361e-11	0.5	432613.9
-3.326812e-11	0.5	432614.0
-2.977539e-11	0.5	432614.1
-3.171113e-11	0.5	432614.2
-3.743414e-11	0.5	432614.3
-3.099574e-11	0.5	432614.4
-4.202096e-11	0.5	432614.5
-4.218929e-11	0.5	432614.6
-3.587715e-11	0.5	432614.8
-3.831784e-11	0.5	432614.8
-3.520384e-11	0.5	432615.0
-3.011205e-11	0.5	432615.1
-3.301563e-11	0.5	432615.2
-3.823367e-11	0.5	432615.3
-4.092685e-11	0.5	432615.4
-4.202095e-11	0.5	432615.5
-2.670348e-11	0.5	432615.6
-3.196361e-11	0.5	432615.7
-3.545633e-11	0.5	432615.8
-3.217401e-11	0.5	432615.9
-3.545631e-11	0.5	432616.1
-4.787021e-11	0.5	432616.2
-3.133239e-11	0.5	432616.2
-4.277841e-11	0.5	432616.4
-3.503551e-11	0.5	432616.5
-3.528799e-11	0.5	432616.6
-3.187945e-11	0.5	432616.7
-3.284731e-11	0.5	432616.8
-3.141655e-11	0.5	432616.9
-3.764454e-11	0.5	432617.0
-4.319922e-11	0.5	432617.2
-3.806534e-11	0.5	432617.3
-2.948083e-11	0.5	432617.4
-3.566673e-11	0.5	432617.5
-4.277842e-11	0.5	432617.6
-4.096892e-11	0.5	432617.7
-4.686027e-11	0.5	432617.8
1.660374e-06	5.5	432618.1
2.700722e-08	0.5	432618.2
1.028955e-08	0.5	432618.3
7.91353e-09	0.5	432618.4
4.460602e-10	0.5	432618.5
2.943352e-10	0.5	432618.6
3.270838e-11	0.5	432618.7
3.691596e-11	0.5	432618.8
-3.150072e-11	0.5	432618.9
-3.541424e-11	0.5	432619.1
-3.19636e-11	0.5	432619.2
-4.084268e-11	0.5	432619.3
-3.499343e-11	0.5	432619.4
-3.406765e-11	0.5	432619.5
-3.499343e-11	0.5	432619.6
-3.453054e-11	0.5	432619.7
-4.088476e-11	0.5	432619.8
-4.370419e-11	0.5	432619.9
-4.206304e-11	0.5	432620.0
-3.301563e-11	0.5	432620.2
-3.35206e-11	0.5	432620.3
-3.886487e-11	0.5	432620.4
-4.462997e-11	0.5	432620.5
-4.252594e-11	0.5	432620.6
-3.659251e-11	0.5	432620.7
-4.357794e-11	0.5	432620.8
-4.484038e-11	0.5	432620.9
-3.760246e-11	0.5	432621.0
-4.370419e-11	0.5	432621.1
-4.395668e-11	0.5	432621.2
-3.869656e-11	0.5	432621.3
-3.600337e-11	0.5	432621.4
-3.722373e-11	0.5	432621.5
-3.579298e-11	0.5	432621.6
-2.922834e-11	0.5	432621.8
-4.134766e-11	0.5	432621.8
-3.26369e-11	0.5	432622.0
-3.570881e-11	0.5	432622.1
-3.528801e-11	0.5	432622.2
-4.080059e-11	0.5	432622.3
-3.974859e-11	0.5	432622.4
-3.208985e-11	0.5	432622.5
-3.638211e-11	0.5	432622.6
-2.990163e-11	0.5	432622.7
-4.265218e-11	0.5	432622.8
-4.269424e-11	0.5	432622.9
-4.05902e-11	0.5	432623.0
-4.471414e-11	0.5	432623.2
-3.983275e-11	0.5	432623.2
-3.377309e-11	0.5	432623.3
-4.622906e-11	0.5	432623.5
-3.600337e-11	0.5	432623.6
-3.305771e-11	0.5	432623.7
-3.869657e-11	0.5	432623.8
-2.893378e-11	0.5	432623.9
-3.646627e-11	0.5	432624.0
-5.064754e-11	0.5	432624.1
-3.259482e-11	0.5	432624.2
-4.433541e-11	0.5	432624.3
-2.990164e-11	0.5	432624.4
-4.841726e-11	0.5	432624.5
-4.43354e-11	0.5	432624.7
-3.074325e-11	0.5	432624.8
-5.245703e-11	0.5	432624.8
-3.949609e-11	0.5	432625.0
-3.722374e-11	0.5	432625.1
-5.359321e-11	0.5	432625.2
-2.914418e-11	0.5	432625.3
-3.831784e-11	0.5	432625.4
-4.08006e-11	0.5	432625.5
-2.893378e-11	0.5	432625.6
-4.631322e-11	0.5	432625.7
-3.091159e-11	0.5	432625.8
-2.384198e-11	0.5	432625.9
-5.052128e-11	0.5	432626.0
-3.288939e-11	0.5	432626.1
1.235748e-12	0.5	432626.2
-4.972177e-11	0.5	432626.3
-5.952661e-11	0.5	432626.5
-4.513494e-11	0.5	432626.6
-4.904848e-11	0.5	432626.7
-3.848617e-11	0.5	432626.8
-4.812268e-11	0.5	432626.9
-4.248385e-11	0.5	432627.0
-3.48672e-11	0.5	432627.1
-4.904848e-11	0.5	432627.2
-1.583348e-12	0.5	432627.3
-6.35243e-11	0.0	432627.4
-3.402558e-11	0.0	432627.5
-4.526118e-11	0.0	432627.6
-5.132085e-11	0.0	432627.7
-4.568199e-11	0.0	432627.8
-3.802327e-11	0.0	432628.0
-3.747621e-11	0.0	432628.1
-4.345171e-11	0.0	432628.2
-4.021147e-11	0.0	432628.3
-3.192153e-11	0.0	432628.4
-3.949611e-11	0.0	432628.5
-4.134766e-11	0.0	432628.6
-4.328338e-11	0.0	432628.7
-3.730787e-11	0.0	432628.8
-2.918626e-11	0.0	432628.9
-3.15428e-11	0.0	432629.0
-3.204776e-11	0.0	432629.2
-3.64242e-11	0.0	432629.3
-3.453056e-11	0.0	432629.4
-2.37999e-11	0.0	432629.5
-3.48672e-11	0.0	432629.6
-3.427806e-11	0.0	432629.7
-3.259482e-11	0.0	432629.8
-4.8796e-11	0.0	432629.9
-3.718163e-11	0.0	432630.0
-3.196361e-11	0.0	432630.2
-2.985956e-11	0.0	432630.2
-2.161169e-11	0.0	432630.3
-3.55405e-11	0.0	432630.5
-3.015413e-11	0.0	432630.6
-2.897586e-11	0.0	432630.7
-3.078535e-11	0.0	432630.8
-3.06591e-11	0.0	432630.9
-3.907528e-11	0.0	432631.0
-3.545633e-11	0.5	432631.1
-3.162696e-11	0.5	432631.2
-3.078534e-11	0.5	432631.3
-3.036454e-11	0.5	432631.4
-4.239969e-11	0.5	432631.5
-4.652361e-11	0.5	432631.7
-3.793909e-11	0.5	432631.8
-3.019621e-11	0.5	432631.8
-2.792384e-11	0.5	432632.0
-3.90332e-11	0.5	432632.1
-2.884962e-11	0.5	432632.2
-2.565146e-11	0.5	432632.3
-4.080061e-11	0.5	432632.4
-3.272106e-11	0.5	432632.5
-1.48372e-11	0.5	432632.6
-3.129032e-11	0.5	432632.7
-2.901794e-11	0.5	432632.8
-3.932777e-11	0.5	432632.9
-4.441959e-11	0.5	432633.0
-2.523065e-11	0.5	432633.1
-2.207458e-11	0.5	432633.2
-4.399877e-11	0.5	432633.4
-3.368892e-11	0.5	432633.5
-4.555576e-11	0.5	432633.6
-3.743414e-11	0.5	432633.7
-3.490928e-11	0.5	432633.8
-5.165751e-11	0.5	432633.9
-3.625587e-11	0.5	432634.0
-3.59613e-11	0.5	432634.1
-6.226191e-11	0.5	432634.2
-3.751829e-11	0.5	432634.3
-5.750676e-11	0.5	432634.4
-4.290466e-11	0.5	432634.5
-4.054813e-11	0.5	432634.7
-3.629795e-11	0.5	432634.7
-3.920154e-11	0.5	432634.9
-3.718166e-11	0.5	432635.0
-4.446166e-11	0.5	432635.1
-3.705541e-11	0.5	432635.2
-3.625587e-11	0.5	432635.3
-3.04487e-11	0.5	432635.4
-3.402558e-11	0.5	432635.5
-4.168431e-11	0.5	432635.6
-3.793912e-11	0.5	432635.7
-4.98901e-11	0.5	432635.8
-4.160015e-11	0.5	432636.0
-4.265218e-11	0.5	432636.1
-4.580826e-11	0.5	432636.2
-4.749148e-11	0.5	432636.3
-4.366212e-11	0.5	432636.4
-3.032245e-11	0.5	432636.5
-3.549841e-11	0.5	432636.6
-2.750303e-11	0.5	432636.7
-5.313034e-11	0.5	432636.8
-3.48672e-11	0.5	432636.9
-3.528802e-11	0.5	432637.0
-5.190999e-11	0.5	432637.1
1.686933e-06	5.5	432637.4
1.658936e-06	5.5	432637.5
1.610058e-06	5.5	432637.6
1.598324e-06	5.5	432637.7
1.530098e-06	5.5	432637.8
1.380432e-06	5.5	432637.9
1.421977e-06	5.5	432638.0
1.583635e-06	5.5	432638.1
1.583144e-06	5.5	432638.2
1.543471e-06	5.5	432638.3
1.654836e-06	5.5	432638.4
7.187813e-08	0.5	432638.6
9.620123e-08	0.5	432638.7
9.766859e-08	0.5	432638.8
9.630971e-08	0.5	432638.9
7.689817e-08	0.5	432639.0
5.053598e-08	0.5	432639.1
5.644349e-08	0.5	432639.2
4.887497e-08	0.5	432639.3
4.527032e-08	0.5	432639.4
5.235619e-08	0.5	432639.6
5.207042e-08	0.5	432639.7
3.080848e-08	0.5	432639.7
6.422949e-08	0.5	432639.9
4.830009e-08	0.5	432640.0
3.458694e-08	0.5	432640.1
5.420779e-08	0.5	432640.2
4.342453e-08	0.5	432640.3
6.128234e-08	0.5	432640.4
4.489251e-08	0.5	432640.5
5.636313e-08	0.5	432640.6
5.116467e-08	0.5	432640.7
5.548295e-08	0.5	432640.8
4.242098e-08	0.5	432640.9
4.629646e-08	0.5	432641.0
3.914723e-08	0.5	432641.2
5.475923e-08	0.5	432641.3
6.115529e-08	0.5	432641.4
5.641536e-08	0.5	432641.5
4.295744e-08	0.5	432641.6
4.960816e-08	0.5	432641.7
6.954111e-08	0.5	432641.8
5.51016e-08	0.5	432641.9
4.957873e-08	0.5	432642.0
5.592748e-08	0.5	432642.1
4.811073e-08	0.5	432642.2
5.282543e-08	0.5	432642.4
5.04141e-08	0.5	432642.5
5.809662e-08	0.5	432642.6
7.219085e-08	0.5	432642.7
6.920086e-08	0.5	432642.8
5.067009e-08	0.5	432642.9
7.328075e-08	0.5	432643.0
5.214764e-08	0.5	432643.1
3.60532e-08	0.5	432643.2
5.188353e-08	0.5	432643.3
4.919794e-08	0.5	432643.5
5.328655e-08	0.5	432643.6
5.440852e-08	0.5	432643.7
4.879557e-08	0.5	432643.8
4.738362e-08	0.5	432643.9
4.817572e-08	0.5	432644.0
5.793821e-08	0.5	432644.1
4.755942e-08	0.5	432644.2
5.068293e-08	0.5	432644.3
5.35882e-08	0.5	432644.4
5.047384e-08	0.5	432644.5
5.041689e-08	0.5	432644.6
5.672053e-08	0.5	432644.7
7.231598e-08	0.5	432644.9
7.309477e-08	0.5	432645.0
6.446361e-08	0.5	432645.1
7.061764e-08	0.5	432645.2
7.3553e-08	0.5	432645.3
5.299677e-08	0.5	432645.4
7.440214e-08	0.5	432645.5
7.306765e-08	0.5	432645.6
7.184792e-08	0.5	432645.7
7.329662e-08	0.5	432645.8
7.098482e-08	0.5	432645.9
7.124832e-08	0.5	432646.0
6.267764e-08	0.5	432646.2
8.125567e-08	0.5	432646.2
7.503382e-08	0.5	432646.4
7.483062e-08	0.5	432646.5
7.797527e-08	0.5	432646.6
7.756968e-08	0.5	432646.7
8.33278e-08	0.5	432646.8
9.900545e-08	0.5	432646.9
8.749996e-08	0.5	432647.0
7.601763e-08	0.5	432647.1
4.586508e-08	0.5	432647.2
5.191652e-08	0.5	432647.3
2.378688e-08	0.5	432647.4
3.42498e-08	0.5	432647.6
2.789288e-08	0.5	432647.7
2.509312e-08	0.5	432647.8
1.341407e-08	0.5	432647.9
1.499055e-08	0.5	432648.0
1.676338e-08	0.5	432648.1
1.554887e-08	0.5	432648.2
1.454258e-08	0.5	432648.3
2.030949e-08	0.5	432648.4
2.544487e-08	0.5	432648.5
2.392381e-08	0.5	432648.6
1.406174e-08	0.5	432648.7
1.52444e-08	0.5	432648.8
1.762746e-08	0.5	432648.9
1.795985e-08	0.5	432649.0
1.634288e-08	0.5	432649.1
1.944271e-08	0.5	432649.3
1.817713e-08	0.5	432649.3
1.111e-08	0.5	432649.4
9.058179e-09	0.5	432649.6
8.530121e-09	0.5	432649.7
6.707527e-09	0.5	432649.7
6.714599e-09	0.5	432649.8
6.527281e-09	0.5	432650.0
8.868255e-09	0.5	432650.1
6.74733e-09	0.5	432650.2
6.403658e-09	0.5	432650.3
7.758786e-09	0.5	432650.4
7.66934e-09	0.5	432650.5
6.666036e-09	0.5	432650.6
5.891384e-09	0.5	432650.7
7.065973e-09	0.5	432650.8
5.058071e-09	0.5	432650.9
3.153258e-09	0.5	432651.0
2.275599e-09	0.5	432651.1
5.180106e-10	0.5	432651.2
3.560189e-10	0.5	432651.3
3.409135e-10	0.5	432651.4
3.95149e-10	0.5	432651.5
4.665098e-10	0.5	432651.6
4.934806e-10	0.5	432651.8
8.791888e-10	0.5	432651.8
7.50311e-10	0.5	432652.0
7.015869e-10	0.5	432652.1
6.946444e-10	0.5	432652.2
8.215448e-10	0.5	432652.3
8.884461e-10	0.5	432652.4
1.005753e-09	0.5	432652.5
1.086959e-09	0.5	432652.6
9.081375e-10	0.5	432652.7
9.462575e-10	0.5	432652.8
9.420503e-10	0.5	432652.9
1.037225e-09	0.5	432653.1
8.511248e-10	0.5	432653.2
7.687399e-10	0.5	432653.3
6.903108e-10	0.5	432653.4
2.977018e-10	0.5	432653.5
1.60703e-10	0.5	432653.6
2.20661e-10	0.5	432653.7
2.022738e-10	0.5	432653.8
1.733258e-10	0.5	432653.9
8.509281e-11	0.5	432654.0
7.137613e-11	0.5	432654.1
9.565385e-11	0.5	432654.3
9.527525e-11	0.5	432654.3
6.586415e-11	0.5	432654.5
1.51278e-10	0.5	432654.6
8.631301e-11	0.5	432654.7
6.485434e-11	0.5	432654.8
1.607451e-10	0.5	432654.9
1.668461e-10	0.5	432655.0
1.698335e-10	0.5	432655.1
2.24027e-10	0.5	432655.2
1.755559e-10	0.5	432655.3
1.739146e-10	0.5	432655.4
8.033819e-11	0.5	432655.5
1.966357e-10	0.5	432655.7
2.180523e-10	0.5	432655.7
1.590199e-10	0.5	432655.9
2.475611e-11	0.5	432656.0
4.116569e-11	0.5	432656.1
1.873927e-11	0.5	432656.2
2.993145e-11	0.5	432656.3
3.565375e-11	0.5	432656.4
2.239988e-11	0.5	432656.5
-2.304245e-11	0.5	432656.6
-5.140501e-11	0.5	432656.7
-2.274788e-11	0.5	432656.8
-1.521588e-11	0.5	432656.9
-2.055967e-11	0.5	432657.1
-1.786665e-11	0.5	432657.2
-2.699806e-11	0.5	432657.3
-2.977541e-11	0.5	432657.4
-3.95382e-11	0.5	432657.5
-7.726388e-12	0.5	432657.6
-3.764456e-11	0.5	432657.7
-3.88649e-11	0.5	432657.8
-1.727759e-11	0.5	432657.9
-2.674558e-11	0.5	432658.1
-2.220083e-11	0.5	432658.2
-4.740736e-11	0.5	432658.2
-5.313036e-11	0.5	432658.4
-2.750303e-11	0.5	432658.5
-3.991694e-11	0.5	432658.6
-3.402559e-11	0.5	432658.7
-2.241123e-11	0.5	432658.8
-1.790873e-11	0.5	432658.9
-1.853986e-11	0.5	432659.0
-4.273636e-11	0.5	432659.1
-4.223138e-11	0.5	432659.3
-2.304245e-11	0.5	432659.3
-4.383046e-11	0.5	432659.4
-2.657725e-11	0.5	432659.6
-4.357798e-11	0.5	432659.7
-5.79697e-11	0.5	432659.8
-2.459945e-11	0.5	432659.9
-3.852825e-11	0.5	432660.0
-4.252598e-11	0.5	432660.1
-2.737679e-11	0.5	432660.2
-2.09384e-11	0.5	432660.3
-5.077383e-11	0.5	432660.4
-2.489401e-11	0.5	432660.5
-3.583506e-11	0.5	432660.6
-2.253747e-11	0.5	432660.7
-4.029566e-11	0.5	432660.8
-3.251068e-11	0.5	432660.9
-3.019622e-11	0.5	432661.1
-3.162697e-11	0.5	432661.2
-2.80501e-11	0.5	432661.3
-2.102256e-11	0.5	432661.4
-1.231264e-11	0.5	432661.5
-2.939668e-11	0.5	432661.6
-3.667669e-11	0.5	432661.7
-3.255275e-11	0.5	432661.8
-4.81227e-11	0.5	432661.9
-1.736174e-11	0.5	432662.0
-2.215875e-11	0.5	432662.1
-2.464152e-11	0.5	432662.3
-1.445851e-11	0.5	432662.3
-4.122144e-11	0.5	432662.4
-2.69139e-11	0.5	432662.6
-1.483719e-11	0.5	432662.7
-3.566675e-11	0.5	432662.7
-2.44732e-11	0.5	432662.9
-1.643607e-11	0.5	432663.0
-2.451528e-11	0.5	432663.1
-1.668853e-11	0.5	432663.2
-2.329493e-11	0.5	432663.3
-2.329493e-11	0.5	432663.4
-2.674558e-11	0.5	432663.5
-2.405239e-11	0.5	432663.6
-1.93814e-11	0.5	432663.7
-2.409447e-11	0.5	432663.8
-3.499346e-11	0.5	432663.9
-5.426655e-11	0.0	432664.1
-3.907532e-11	0.0	432664.2
-3.103783e-11	0.0	432664.3
-3.747622e-11	0.0	432664.4
-3.461472e-11	0.0	432664.5
-4.357796e-11	0.0	432664.6
-3.743415e-11	0.0	432664.7
-4.134768e-11	0.0	432664.8
-1.593117e-11	0.0	432664.9
-2.409447e-11	0.0	432665.1
-3.798119e-11	0.0	432665.2
-3.267899e-11	0.0	432665.3
-3.671876e-11	0.0	432665.4
-3.869657e-11	0.0	432665.5
-3.915946e-11	0.0	432665.6
-3.385726e-11	0.0	432665.7
-3.596132e-11	0.0	432665.8
-2.990165e-11	0.0	432665.9
-3.570882e-11	0.0	432666.0
-3.373102e-11	0.0	432666.1
-3.722374e-11	0.0	432666.2
-3.852825e-11	0.0	432666.3
-3.297356e-11	0.0	432666.4
-3.162698e-11	0.0	432666.5
-3.579299e-11	0.0	432666.6
-4.669198e-11	0.0	432666.8
-3.701334e-11	0.0	432666.8
-4.063231e-11	0.0	432667.0
-4.370421e-11	0.0	432667.1
-3.516178e-11	0.0	432667.2
-4.90485e-11	0.0	432667.3
-4.690238e-11	0.0	432667.4
-3.297356e-11	0.0	432667.5
-3.267898e-11	0.0	432667.6
-3.642421e-11	0.0	432667.7
-3.040663e-11	0.0	432667.8
-4.963762e-11	0.0	432667.9
-3.907533e-11	0.0	432668.0
-3.966443e-11	0.0	432668.1
-5.670726e-11	0.0	432668.2
-3.162697e-11	0.0	432668.3
-4.147393e-11	0.0	432668.5
-3.844411e-11	0.0	432668.6
-3.524593e-11	0.0	432668.7
-3.410976e-11	0.0	432668.8
-5.519232e-11	0.0	432668.9
-4.513498e-11	0.0	432669.0
-5.136296e-11	0.0	432669.1
-1.365907e-11	0.5	432669.2
-4.723904e-11	0.5	432669.3
-2.783968e-11	0.5	432669.4
-4.197893e-11	0.5	432669.6
-2.69139e-11	0.5	432669.7
-2.901795e-11	0.5	432669.8
-5.043717e-11	0.5	432669.9
-2.729263e-11	0.5	432670.0
-4.59766e-11	0.5	432670.1
-2.771344e-11	0.5	432670.2
-5.767512e-11	0.5	432670.3
-4.101103e-11	0.5	432670.4
-5.287789e-11	0.5	432670.5
-4.290468e-11	0.5	432670.6
-4.39988e-11	0.5	432670.7
-2.577771e-11	0.5	432670.8
-4.6187e-11	0.5	432671.0
-3.297358e-11	0.5	432671.1
-2.636685e-11	0.5	432671.2
-2.876547e-11	0.5	432671.3
-3.078536e-11	0.5	432671.4
-2.619852e-11	0.5	432671.5
-2.619852e-11	0.5	432671.6
-2.901795e-11	0.5	432671.7
-7.332922e-11	0.5	432671.8
-1.121867e-11	0.5	432671.9
-2.73768e-11	0.5	432672.0
-2.586188e-11	0.5	432672.2
-5.0858e-11	0.5	432672.2
-3.019622e-11	0.5	432672.4
-3.040663e-11	0.5	432672.5
-2.590396e-11	0.5	432672.6
-2.737679e-11	0.5	432672.7
-2.039134e-11	0.5	432672.8
-2.321077e-11	0.5	432672.9
-2.480985e-11	0.5	432673.0
-2.914419e-11	0.5	432673.1
-2.531482e-11	0.5	432673.2
-2.67035e-11	0.5	432673.3
-2.081215e-11	0.5	432673.4
-2.657726e-11	0.5	432673.5
-3.562467e-11	0.5	432673.6
-3.204779e-11	0.5	432673.8
-3.086952e-11	0.5	432673.8
-3.24686e-11	0.5	432673.9
-3.28894e-11	0.5	432674.1
-3.575091e-11	0.5	432674.2
-3.503554e-11	0.5	432674.2
-3.949613e-11	0.5	432674.4
-2.805009e-11	0.5	432674.5
-2.973333e-11	0.5	432674.6
-2.750304e-11	0.5	432674.7
-3.120617e-11	0.5	432674.8
-2.746096e-11	0.5	432674.9
-2.539898e-11	0.5	432675.0
-4.084274e-11	0.5	432675.1
-4.147395e-11	0.5	432675.2
-2.611436e-11	0.5	432675.3
-4.391466e-11	0.5	432675.4
-3.528802e-11	0.5	432675.5
-3.22161e-11	0.5	432675.7
-2.842882e-11	0.5	432675.7
-3.760246e-11	0.5	432675.8
-3.457264e-11	0.5	432676.0
-3.671878e-11	0.5	432676.1
-2.051759e-11	0.5	432676.2
-4.984808e-11	0.5	432676.3
-3.318398e-11	0.5	432676.4
-4.042191e-11	0.5	432676.5
-4.016941e-11	0.5	432676.6
-2.994374e-11	0.5	432676.7
-3.309981e-11	0.5	432676.8
-2.704014e-11	0.5	432676.9
-2.851299e-11	0.5	432677.0
-3.507762e-11	0.5	432677.1
-2.544107e-11	0.5	432677.2
-3.37731e-11	0.5	432677.3
-2.725055e-11	0.5	432677.4
-3.263691e-11	0.5	432677.5
-3.44464e-11	0.5	432677.7
-2.943876e-11	0.5	432677.8
-3.869659e-11	0.5	432677.9
-4.08848e-11	0.5	432678.0
-4.517706e-11	0.5	432678.1
-3.006998e-11	0.5	432678.2
-5.700183e-11	0.5	432678.3
-3.861241e-11	0.5	432678.4
-2.75872e-11	0.5	432678.5
-5.026886e-11	0.5	432678.6
-2.531482e-11	0.5	432678.8
-2.451528e-11	0.5	432678.8
-4.130563e-11	0.5	432678.9
-4.635534e-11	0.5	432679.1
-3.2679e-11	0.5	432679.2
-4.202098e-11	0.5	432679.3
1.733116e-06	5.5	432679.5
1.873909e-06	5.5	432679.6
1.543529e-06	5.5	432679.7
5.892939e-08	0.5	432679.9
4.760733e-08	0.5	432680.0
4.591677e-08	0.5	432680.1
5.689228e-08	0.5	432680.2
5.710525e-08	0.5	432680.3
5.022629e-08	0.5	432680.4
4.638544e-08	0.5	432680.5
3.795524e-08	0.5	432680.6
3.633746e-08	0.5	432680.7
2.403838e-08	0.5	432680.8
2.272212e-08	0.5	432681.0
1.327586e-08	0.5	432681.1
1.59e-08	0.5	432681.2
1.699369e-08	0.5	432681.3
1.96786e-08	0.5	432681.4
1.9042e-08	0.5	432681.5
2.109552e-08	0.5	432681.6
2.092119e-08	0.5	432681.7
2.303046e-08	0.5	432681.8
8.827938e-09	0.5	432681.9
4.554257e-09	0.5	432682.1
4.601593e-09	0.5	432682.2
4.955448e-09	0.5	432682.2
5.050921e-09	0.5	432682.4
6.905324e-09	0.5	432682.5
2.372584e-09	0.5	432682.6
2.828016e-09	0.5	432682.7
2.344647e-09	0.5	432682.8
2.16149e-09	0.5	432682.9
2.642838e-09	0.5	432683.0
2.556247e-09	0.5	432683.1
2.855532e-09	0.5	432683.3
1.851644e-09	0.5	432683.3
2.135235e-09	0.5	432683.4
1.872135e-09	0.5	432683.6
2.084114e-09	0.5	432683.7
1.841209e-09	0.5	432683.7
1.992893e-09	0.5	432683.9
2.759682e-09	0.5	432684.0
2.337873e-09	0.5	432684.1
2.165615e-09	0.5	432684.2
1.56149e-09	0.5	432684.3
1.911519e-09	0.5	432684.4
1.964534e-09	0.5	432684.5
2.027521e-09	0.5	432684.6
1.969246e-09	0.5	432684.7
1.860396e-09	0.5	432684.8
1.777971e-09	0.5	432684.9
1.55177e-09	0.5	432685.0
1.448643e-09	0.5	432685.1
2.333664e-09	0.5	432685.3
1.79417e-09	0.5	432685.3
1.488319e-09	0.5	432685.5
1.346904e-09	0.5	432685.6
1.66205e-09	0.5	432685.7
1.486132e-09	0.5	432685.8
1.451462e-09	0.5	432685.9
1.454491e-09	0.5	432686.0
1.230352e-09	0.5	432686.1
1.139386e-09	0.5	432686.2
1.670929e-09	0.5	432686.3
1.472246e-09	0.5	432686.4
6.866083e-10	0.5	432686.5
7.737466e-10	0.5	432686.6
6.896796e-10	0.5	432686.8
6.484457e-10	0.5	432686.8
6.368747e-10	0.5	432687.0
6.690626e-10	0.5	432687.1
5.863837e-10	0.5	432687.2
5.515873e-10	0.5	432687.3
5.733827e-10	0.5	432687.4
5.31223e-10	0.5	432687.5
6.582914e-10	0.5	432687.6
7.738315e-10	0.5	432687.7
4.694133e-10	0.5	432687.8
4.19427e-10	0.5	432687.9
4.542237e-10	0.5	432688.0
3.671271e-10	0.5	432688.2
3.645181e-10	0.5	432688.2
3.950231e-10	0.5	432688.3
4.592305e-10	0.5	432688.5
4.334382e-10	0.5	432688.6
4.467762e-10	0.5	432688.7
5.505351e-10	0.5	432688.8
4.362151e-10	0.5	432688.9
4.004932e-10	0.5	432689.0
4.133683e-10	0.5	432689.1
4.093289e-10	0.5	432689.2
2.381646e-10	0.5	432689.3
5.273653e-11	0.5	432689.4
3.514882e-11	0.5	432689.5
5.715448e-11	0.5	432689.7
5.845884e-11	0.5	432689.8
5.791186e-11	0.5	432689.9
5.139008e-11	0.5	432690.0
6.565377e-11	0.5	432690.1
6.948273e-11	0.5	432690.2
5.580805e-11	0.5	432690.3
6.052055e-11	0.5	432690.4
4.289081e-11	0.5	432690.5
2.97631e-11	0.5	432690.6
2.261025e-11	0.5	432690.7
-5.117687e-12	0.5	432690.8
-3.182201e-12	0.5	432690.9
1.082904e-11	0.5	432691.1
-4.02371e-12	0.5	432691.2
7.042202e-12	0.5	432691.3
-1.499167e-12	0.5	432691.4
1.411094e-11	0.5	432691.5
6.453147e-12	0.5	432691.6
-1.330863e-12	0.5	432691.7
3.634077e-12	0.5	432691.8
9.861294e-12	0.5	432691.9
4.812187e-12	0.5	432692.0
8.0941e-12	0.5	432692.2
-1.457097e-12	0.5	432692.3
-2.677291e-12	0.5	432692.3
1.129185e-11	0.5	432692.5
-1.126075e-11	0.5	432692.6
-2.845594e-12	0.5	432692.7
7.883716e-12	0.5	432692.8
1.112356e-11	0.5	432692.9
1.057658e-11	0.5	432693.0
1.512077e-11	0.5	432693.1
1.133394e-11	0.5	432693.2
2.677578e-11	0.5	432693.3
1.827644e-11	0.5	432693.4
1.983323e-11	0.5	432693.5
7.462992e-12	0.5	432693.6
7.589205e-12	0.5	432693.7
1.869719e-11	0.5	432693.8
-5.075605e-12	0.5	432693.9
2.455957e-12	0.5	432694.0
2.509272e-11	0.5	432694.2
2.782764e-11	0.5	432694.3
4.349366e-12	0.5	432694.3
1.899175e-11	0.5	432694.5
1.516283e-11	0.5	432694.6
-3.182196e-12	0.5	432694.7
1.974911e-11	0.5	432694.8
2.669161e-11	0.5	432694.9
2.871127e-11	0.5	432695.0
-2.130315e-12	0.5	432695.1
-1.083999e-11	0.5	432695.2
2.799594e-11	0.5	432695.3
1.697211e-11	0.5	432695.4
3.381632e-12	0.5	432695.5
3.123578e-11	0.5	432695.6
2.942647e-11	0.5	432695.7
3.317127e-11	0.5	432695.8
1.764531e-11	0.5	432696.0
8.17825e-12	0.5	432696.1
3.784169e-11	0.5	432696.2
1.023995e-11	0.5	432696.3
1.310113e-11	0.5	432696.4
3.758918e-11	0.5	432696.5
1.760323e-11	0.5	432696.6
4.474212e-11	0.5	432696.7
4.03662e-11	0.5	432696.8
3.859904e-11	0.5	432696.9
6.737891e-11	0.5	432697.0
2.65233e-11	0.5	432697.2
3.102541e-11	0.5	432697.3
3.750506e-11	0.5	432697.4
4.802404e-11	0.5	432697.5
3.754715e-11	0.5	432697.6
2.126379e-11	0.5	432697.7
4.217551e-11	0.5	432697.8
3.081504e-11	0.5	432697.9
4.617266e-11	0.5	432698.1
5.109558e-11	0.5	432698.2
4.617273e-11	0.5	432698.3
3.275053e-11	0.5	432698.4
5.164253e-11	0.5	432698.5
3.031015e-11	0.5	432698.6
5.168464e-11	0.5	432698.7
4.402683e-11	0.5	432698.8
2.197912e-11	0.5	432698.9
3.514886e-11	0.5	432699.0
2.14742e-11	0.5	432699.2
3.1909e-11	0.5	432699.3
-1.370115e-11	0.5	432699.4
-1.962014e-12	0.5	432699.5
4.37323e-11	0.5	432699.6
3.893566e-11	0.5	432699.7
1.667758e-11	0.5	432699.8
2.28627e-11	0.5	432699.9
2.652329e-11	0.5	432700.0
2.080097e-11	0.5	432700.1
1.297492e-11	0.5	432700.2
2.425119e-11	0.5	432700.3
1.474212e-11	0.5	432700.5
3.190901e-11	0.5	432700.6
2.664953e-11	0.5	432700.7
2.967897e-11	0.5	432700.8
2.357798e-11	0.5	432700.9
1.171262e-11	0.5	432701.0
3.443356e-11	0.5	432701.1
8.009945e-12	0.5	432701.2
-5.285991e-12	0.5	432701.3
2.214741e-11	0.5	432701.4
1.894967e-11	0.5	432701.5
2.139003e-11	0.5	432701.6
2.202119e-11	0.5	432701.8
3.077295e-11	0.5	432701.9
2.681785e-11	0.5	432702.0
2.677575e-11	0.5	432702.1
1.432131e-11	0.5	432702.2
3.800998e-11	0.5	432702.3
1.369017e-11	0.5	432702.4
3.005767e-11	0.5	432702.5
3.965093e-11	0.5	432702.6
2.269442e-11	0.5	432702.7
1.209131e-11	0.5	432702.8
2.534517e-11	0.5	432702.9
1.84868e-11	0.5	432703.0
2.740689e-11	0.5	432703.2
2.202117e-11	0.5	432703.2
1.230167e-11	0.5	432703.3
3.695808e-11	0.5	432703.5
1.331149e-11	0.5	432703.6
-2.551065e-12	0.5	432703.7
3.342365e-11	0.5	432703.8
1.617265e-11	0.5	432703.9
7.967875e-12	0.5	432704.0
4.545741e-11	0.5	432704.1
1.67617e-11	0.5	432704.2
1.793982e-11	0.5	432704.3
2.568177e-11	0.5	432704.4
1.070279e-11	0.5	432704.5
3.262429e-11	0.5	432704.7
5.611619e-12	0.5	432704.7
5.761711e-14	0.5	432704.9
3.34658e-11	0.5	432705.0
2.576594e-11	0.5	432705.1
3.376029e-11	0.5	432705.2
1.238584e-11	0.5	432705.3
2.210536e-11	0.5	432705.4
-4.444471e-12	0.5	432705.5
1.861304e-11	0.5	432705.6
1.693002e-11	0.5	432705.7
2.117965e-11	0.5	432705.8
2.64812e-11	0.5	432706.0
1.650926e-11	0.5	432706.1
9.819208e-12	0.5	432706.2
1.58781e-11	0.5	432706.3
2.614459e-11	0.5	432706.4
3.443353e-11	0.5	432706.5
3.157237e-11	0.5	432706.6
4.31853e-11	0.5	432706.7
3.165653e-11	0.5	432706.8
4.693004e-11	0.5	432706.9
3.935641e-11	0.5	432707.1
2.782763e-11	0.5	432707.2
3.325537e-11	0.5	432707.3
3.228762e-11	0.5	432707.4
5.109552e-11	0.5	432707.5
3.742092e-11	0.5	432707.6
4.642511e-11	0.5	432707.7
3.754711e-11	0.5	432707.8
3.005763e-11	0.5	432707.9
3.906186e-11	0.5	432708.0
2.677573e-11	0.5	432708.2
2.26944e-11	0.5	432708.2
1.369016e-11	0.5	432708.4
2.189495e-11	0.5	432708.5
1.049242e-11	0.5	432708.6
1.785568e-11	0.5	432708.7
1.124978e-11	0.5	432708.8
7.505035e-12	0.5	432708.9
4.517664e-12	0.5	432709.0
7.71542e-12	0.5	432709.1
8.893533e-12	0.5	432709.2
2.042229e-11	0.5	432709.3
2.059058e-11	0.5	432709.4
1.036618e-11	0.5	432709.6
2.366213e-11	0.5	432709.7
4.138969e-12	0.5	432709.7
1.007164e-11	0.5	432709.9
1.852888e-11	0.5	432710.0
-9.283195e-12	0.5	432710.1
1.945454e-11	0.5	432710.2
-1.782458e-11	0.5	432710.3
-1.260718e-11	0.5	432710.4
-1.962016e-12	0.5	432710.5
-3.560895e-12	0.5	432710.7
1.067436e-12	0.5	432710.7
-1.372943e-12	0.5	432710.8
-1.803495e-11	0.5	432711.0
-8.147152e-12	0.5	432711.1
-1.660438e-11	0.5	432711.2
8.514835e-12	0.5	432711.3
-1.527632e-13	0.5	432711.4
2.812215e-11	0.5	432711.5
1.865508e-11	0.5	432711.6
-4.023729e-12	0.5	432711.7
-5.538456e-12	0.5	432711.8
-5.917134e-12	0.5	432711.9
-1.837156e-11	0.5	432712.0
1.865509e-11	0.5	432712.2
-3.35052e-12	0.5	432712.2
1.259621e-11	0.5	432712.4
1.663546e-11	0.5	432712.5
-4.318266e-12	0.5	432712.6
2.075891e-11	0.5	432712.7
1.377431e-11	0.5	432712.8
1.646715e-11	0.5	432712.9
1.782725e-12	0.5	432713.0
-3.831783e-11	0.5	432713.1
-1.887647e-11	0.5	432713.2
-1.77825e-11	0.5	432713.3
-4.08427e-11	0.5	432713.4
-2.775551e-11	0.5	432713.6
-3.46568e-11	0.5	432713.7
-1.332247e-11	0.5	432713.8
-1.652023e-11	0.5	432713.9
-4.336755e-11	0.5	432714.0
-3.049078e-11	0.5	432714.1
-2.990164e-11	0.5	432714.2
-9.703957e-12	0.5	432714.3
3.676144e-12	0.5	432714.4
-8.189231e-12	0.5	432714.5
-2.165377e-11	0.5	432714.7
-2.632476e-11	0.5	432714.7
-2.304244e-11	0.5	432714.9
-2.632476e-11	0.5	432715.0
-2.560938e-11	0.5	432715.1
-6.842801e-12	0.5	432715.2
-2.838673e-11	0.5	432715.3
-2.199042e-11	0.5	432715.4
-2.030718e-11	0.5	432715.5
-4.576617e-11	0.0	432715.6
-2.055967e-11	0.0	432715.7
-4.160014e-11	0.0	432715.8
-3.886488e-11	0.0	432715.9
-3.41939e-11	0.0	432716.0
-3.120615e-11	0.0	432716.2
-2.775551e-11	0.0	432716.3
-3.15428e-11	0.0	432716.4
-3.482511e-11	0.0	432716.5
-3.444639e-11	0.0	432716.6
-3.040661e-11	0.0	432716.7
-2.901794e-11	0.0	432716.8
-3.133239e-11	0.0	432716.9
-2.409447e-11	0.0	432717.0
-3.516177e-11	0.0	432717.1
-2.994372e-11	0.0	432717.2
-3.440429e-11	0.0	432717.3
-2.893377e-11	0.0	432717.5
-2.489401e-11	0.0	432717.6
-5.935832e-11	0.0	432717.7
-3.423598e-11	0.0	432717.8
-2.615643e-11	0.0	432717.9
-3.200569e-11	0.0	432718.0
-3.078534e-11	0.0	432718.1
-2.493609e-11	0.0	432718.2
-3.26369e-11	0.0	432718.3
-3.474096e-11	0.0	432718.4
-2.607227e-11	0.0	432718.5
-3.440431e-11	0.0	432718.6
-3.688708e-11	0.0	432718.7
-2.88917e-11	0.0	432718.8
-3.61717e-11	0.0	432718.9
-4.004315e-11	0.0	432719.0
-4.134767e-11	0.0	432719.2
-3.634003e-11	0.0	432719.3
-3.562465e-11	0.0	432719.4
-3.528801e-11	0.0	432719.5
-4.151599e-11	0.0	432719.6
-2.998581e-11	0.0	432719.7
-3.478303e-11	0.0	432719.8
-3.436223e-11	0.0	432719.9
-4.071646e-11	0.0	432720.0
-3.726583e-11	0.0	432720.1
-3.427807e-11	0.0	432720.2
-3.549842e-11	0.0	432720.3
-2.455736e-11	0.5	432720.4
-2.716638e-11	0.5	432720.5
-2.371574e-11	0.5	432720.7
-1.845571e-11	0.5	432720.8
-2.207458e-11	0.5	432720.8
-2.438904e-11	0.5	432721.0
-2.922835e-11	0.5	432721.1
-1.828741e-11	0.5	432721.2
-1.630985e-11	0.5	432721.3
-2.62406e-11	0.5	432721.4
-3.410975e-11	0.5	432721.5
-1.39536e-11	0.5	432721.6
-3.091159e-11	0.5	432721.7
-4.534538e-11	0.5	432721.8
-1.260718e-11	0.5	432721.9
-2.392614e-11	0.5	432722.0
-4.248385e-11	0.5	432722.1
-3.671877e-11	0.5	432722.2
-1.925516e-11	0.5	432722.3
-4.227348e-11	0.5	432722.4
-4.812271e-11	0.5	432722.6
-2.257956e-11	0.5	432722.7
-3.457264e-11	0.5	432722.8
-2.135921e-11	0.5	432722.9
-4.538746e-11	0.5	432723.0
-2.851297e-11	0.5	432723.1
-2.169585e-11	0.5	432723.2
-1.875024e-11	0.5	432723.3
-4.450375e-11	0.5	432723.4
-1.807703e-11	0.5	432723.5
-2.750303e-11	0.5	432723.7
-2.20325e-11	0.5	432723.7
-4.652366e-11	0.5	432723.8
-2.767135e-11	0.5	432724.0
-5.165753e-11	0.5	432724.1
-1.976013e-11	0.5	432724.2
-2.720846e-11	0.5	432724.3
-2.211666e-11	0.5	432724.4
-2.939668e-11	0.5	432724.5
-2.619852e-11	0.5	432724.6
-1.837156e-11	0.5	432724.7
-2.687182e-11	0.5	432724.8
-2.178002e-11	0.5	432724.9
-2.674557e-11	0.5	432725.0
-2.375782e-11	0.5	432725.1
-1.349077e-11	0.5	432725.2
-1.340662e-11	0.5	432725.3
-1.715136e-11	0.5	432725.4
-1.492135e-11	0.5	432725.5
-2.510441e-11	0.5	432725.7
-2.20325e-11	0.5	432725.8
-2.220082e-11	0.5	432725.8
-1.252303e-11	0.5	432725.9
-1.786665e-11	0.5	432726.1
-1.710929e-11	0.5	432726.2
-2.043342e-11	0.5	432726.2
-2.064383e-11	0.5	432726.4
-3.002789e-11	0.5	432726.5
-1.46689e-11	0.5	432726.6
-1.719344e-11	0.5	432726.7
-1.374323e-11	0.5	432726.8
-1.820326e-11	0.5	432726.9
-2.337909e-11	0.5	432727.0
-1.933932e-11	0.5	432727.1
-2.990164e-11	0.5	432727.2
-1.635192e-11	0.5	432727.3
-2.110672e-11	0.5	432727.4
-2.148545e-11	0.5	432727.5
-1.551041e-11	0.5	432727.7
-1.765627e-11	0.5	432727.8
-2.472568e-11	0.5	432727.9
-2.253748e-11	0.5	432728.0
-2.119088e-11	0.5	432728.1
-1.462682e-11	0.5	432728.2
-2.935458e-11	0.5	432728.3
-2.603019e-11	0.5	432728.4
-2.009678e-11	0.5	432728.5
-3.019621e-11	0.5	432728.6
-2.485193e-11	0.5	432728.7
-2.001261e-11	0.5	432728.8
-1.904477e-11	0.5	432728.9
-2.354742e-11	0.5	432729.0
-2.691389e-11	0.5	432729.2
-1.534211e-11	0.5	432729.3
-2.098047e-11	0.5	432729.4
-2.586187e-11	0.5	432729.5
-2.178002e-11	0.5	432729.6
-3.162696e-11	0.5	432729.7
-2.981747e-11	0.5	432729.8
-1.807703e-11	0.5	432729.9
-2.792384e-11	0.5	432730.0
-3.554049e-11	0.5	432730.1
-3.360477e-11	0.5	432730.2
-3.08695e-11	0.5	432730.3
-1.946556e-11	0.5	432730.4
-2.518857e-11	0.5	432730.6
-3.002789e-11	0.5	432730.7
-3.469887e-11	0.5	432730.8
1.635344e-06	5.5	432731.0
1.477707e-06	5.5	432731.1
1.529081e-06	5.5	432731.2
1.620609e-06	5.5	432731.3
1.422446e-06	5.5	432731.4
1.514864e-06	5.5	432731.5
1.652629e-06	5.5	432731.6
1.670136e-06	5.5	432731.8
1.658956e-06	5.5	432731.8
1.743056e-06	5.5	432732.0
1.923553e-06	5.5	432732.1
1.897072e-06	5.5	432732.2
1.894553e-06	5.5	432732.3
1.891937e-06	5.5	432732.4
1.897786e-06	5.5	432732.5
1.895509e-06	5.5	432732.6
1.89127e-06	5.5	432732.7
1.88398e-06	5.5	432732.8
1.909906e-06	5.5	432732.9
1.909495e-06	5.5	432733.0
1.901731e-06	5.5	432733.1
1.885216e-06	5.5	432733.2
1.906715e-06	5.5	432733.3
1.927383e-06	5.5	432733.5
1.812923e-06	5.5	432733.6
1.829386e-06	5.5	432733.7
1.817789e-06	5.5	432733.8
1.79117e-06	5.5	432733.9
1.799342e-06	5.5	432734.0
1.777962e-06	5.5	432734.1
1.825037e-06	5.5	432734.2
1.783909e-06	5.5	432734.3
1.849639e-06	5.5	432734.4
1.954326e-06	5.5	432734.5
1.851699e-06	5.5	432734.7
1.848146e-06	5.5	432734.8
1.856316e-06	5.5	432734.9
1.801609e-06	5.5	432735.0
1.833107e-06	5.5	432735.1
1.815001e-06	5.5	432735.2
1.813202e-06	5.5	432735.3
1.790202e-06	5.5	432735.4
1.887778e-06	5.5	432735.5
1.883974e-06	5.5	432735.6
1.831081e-06	5.5	432735.7
1.863109e-06	5.5	432735.8
1.865609e-06	5.5	432735.9
1.847354e-06	5.5	432736.0
1.84013e-06	5.5	432736.1
1.86497e-06	5.5	432736.2
1.890336e-06	5.5	432736.3
1.883603e-06	5.5	432736.4
1.884142e-06	5.5	432736.6
1.881857e-06	5.5	432736.7
1.934411e-06	5.5	432736.8
1.930935e-06	5.5	432736.9
1.917093e-06	5.5	432737.0
1.928597e-06	5.5	432737.1
1.901469e-06	5.5	432737.2
1.890992e-06	5.5	432737.3
1.88901e-06	5.5	432737.4
1.903844e-06	5.5	432737.5
2.016359e-06	5.5	432737.6
1.921343e-06	5.5	432737.7
1.997558e-06	5.5	432737.8
1.042096e-07	0.5	432738.0
1.151502e-07	0.5	432738.1
1.339192e-07	0.5	432738.2
9.584846e-08	0.5	432738.3
8.735574e-08	0.5	432738.5
1.0563e-07	0.5	432738.6
8.58099e-08	0.5	432738.7
8.351258e-08	0.5	432738.8
8.684109e-08	0.5	432738.9
9.871675e-08	0.5	432739.0
1.070916e-07	0.5	432739.1
8.217899e-08	0.5	432739.2
7.739634e-08	0.5	432739.3
9.387619e-08	0.5	432739.4
9.26505e-08	0.5	432739.5
9.599771e-08	0.5	432739.6
8.537241e-08	0.5	432739.8
9.119713e-08	0.5	432739.9
8.86869e-08	0.5	432740.0
9.190483e-08	0.5	432740.1
9.70532e-08	0.5	432740.2
8.991445e-08	0.5	432740.3
9.313086e-08	0.5	432740.4
1.104306e-07	0.5	432740.5
1.270676e-07	0.5	432740.6
1.203551e-07	0.5	432740.7
1.303264e-07	0.5	432740.8
1.160396e-07	0.5	432740.9
1.133494e-07	0.5	432741.0
1.156552e-07	0.5	432741.1
1.076518e-07	0.5	432741.3
1.099086e-07	0.5	432741.3
1.093827e-07	0.5	432741.5
1.09854e-07	0.5	432741.6
1.062413e-07	0.5	432741.7
1.057786e-07	0.5	432741.8
1.109603e-07	0.5	432741.9
9.902955e-08	0.5	432742.0
1.10177e-07	0.5	432742.1
1.041165e-07	0.5	432742.2
1.007374e-07	0.5	432742.3
9.580039e-08	0.5	432742.4
9.602383e-08	0.5	432742.5
8.57482e-08	0.5	432742.7
8.687341e-08	0.5	432742.7
9.473931e-08	0.5	432742.9
9.951698e-08	0.5	432743.0
1.013107e-07	0.5	432743.1
9.522428e-08	0.5	432743.2
1.005521e-07	0.5	432743.3
1.084124e-07	0.5	432743.4
1.010173e-07	0.5	432743.5
9.101934e-08	0.5	432743.6
9.750765e-08	0.5	432743.8
9.807435e-08	0.5	432743.8
9.840224e-08	0.5	432744.0
9.561894e-08	0.5	432744.1
8.738463e-08	0.5	432744.2
1.112185e-07	0.5	432744.3
1.012975e-07	0.5	432744.4
1.031479e-07	0.5	432744.5
9.437676e-08	0.5	432744.6
9.466572e-08	0.5	432744.7
1.008894e-07	0.5	432744.8
1.341804e-07	0.5	432744.9
1.13565e-07	0.5	432745.1
1.109149e-07	0.5	432745.2
1.068033e-07	0.5	432745.3
1.094112e-07	0.5	432745.4
1.092604e-07	0.5	432745.5
9.945889e-08	0.5	432745.6
1.048173e-07	0.5	432745.7
1.128029e-07	0.5	432745.8
1.216269e-07	0.5	432745.9
1.094541e-07	0.5	432746.0
1.202052e-07	0.5	432746.1
1.181412e-07	0.5	432746.3
1.314073e-07	0.5	432746.3
1.07738e-07	0.5	432746.5
1.070038e-07	0.5	432746.6
1.131231e-07	0.5	432746.7
1.165426e-07	0.5	432746.8
1.03676e-07	0.5	432746.9
1.354914e-07	0.5	432747.0
1.493487e-07	0.5	432747.1
1.140476e-07	0.5	432747.2
1.04062e-07	0.5	432747.3
1.183609e-07	0.5	432747.4
1.249673e-07	0.5	432747.5
1.349353e-07	0.5	432747.6
1.344024e-07	0.5	432747.7
1.183233e-07	0.5	432747.8
1.272783e-07	0.5	432747.9
1.071009e-07	0.5	432748.0
1.257697e-07	0.5	432748.2
1.415167e-07	0.5	432748.2
1.284583e-07	0.5	432748.4
1.552547e-07	0.5	432748.5
1.326183e-07	0.5	432748.6
1.530607e-07	0.5	432748.7
1.546518e-07	0.5	432748.8
1.604434e-07	0.5	432748.9
1.464035e-07	0.5	432749.0
1.489231e-07	0.5	432749.1
1.565416e-07	0.5	432749.2
1.531332e-07	0.5	432749.3
1.569311e-07	0.5	432749.4
1.654006e-07	0.5	432749.6
1.564215e-07	0.5	432749.7
1.494836e-07	0.5	432749.8
1.398641e-07	0.5	432749.9
1.423189e-07	0.5	432750.0
1.353364e-07	0.5	432750.1
1.463924e-07	0.5	432750.2
1.258015e-07	0.5	432750.3
1.36875e-07	0.5	432750.4
1.308849e-07	0.5	432750.5
1.248955e-07	0.5	432750.7
1.318874e-07	0.5	432750.8
1.204874e-07	0.5	432750.9
1.291185e-07	0.5	432751.0
1.463356e-07	0.5	432751.1
1.392439e-07	0.5	432751.2
1.452149e-07	0.5	432751.3
1.370214e-07	0.5	432751.4
1.2132e-07	0.5	432751.5
1.434899e-07	0.5	432751.7
1.47737e-07	0.5	432751.7
1.420967e-07	0.5	432751.9
1.354767e-07	0.5	432752.0
1.267009e-07	0.5	432752.1
1.474231e-07	0.5	432752.2
1.448262e-07	0.5	432752.3
1.544908e-07	0.5	432752.4
1.357992e-07	0.5	432752.5
1.407219e-07	0.5	432752.6
1.372805e-07	0.5	432752.7
1.116166e-07	0.5	432752.8
1.403944e-07	0.5	432752.9
1.372151e-07	0.5	432753.1
1.399783e-07	0.5	432753.2
1.375875e-07	0.5	432753.3
1.355818e-07	0.5	432753.4
1.438872e-07	0.5	432753.5
1.501888e-07	0.5	432753.6
1.282889e-07	0.5	432753.7
1.340939e-07	0.5	432753.8
1.319731e-07	0.5	432753.9
1.141461e-07	0.5	432754.0
1.15118e-07	0.5	432754.2
1.174292e-07	0.5	432754.2
1.186109e-07	0.5	432754.3
1.090457e-07	0.5	432754.5
1.161117e-07	0.5	432754.6
1.104515e-07	0.5	432754.7
1.3515e-07	0.5	432754.8
1.250703e-07	0.5	432754.9
1.198238e-07	0.5	432755.0
1.372529e-07	0.5	432755.1
1.37464e-07	0.5	432755.2
1.441198e-07	0.5	432755.3
1.389773e-07	0.5	432755.4
1.366807e-07	0.5	432755.5
1.147802e-07	0.5	432755.6
1.185501e-07	0.5	432755.7
1.075941e-07	0.5	432755.8
1.053398e-07	0.5	432755.9
1.195253e-07	0.5	432756.0
1.259494e-07	0.5	432756.2
1.004801e-07	0.5	432756.3
1.104606e-07	0.5	432756.3
1.125531e-07	0.5	432756.5
1.168011e-07	0.5	432756.6
1.276899e-07	0.5	432756.7
1.218263e-07	0.5	432756.8
1.268971e-07	0.5	432756.9
1.33681e-07	0.5	432757.0
1.257136e-07	0.5	432757.1
1.128362e-07	0.5	432757.2
1.217926e-07	0.5	432757.3
1.25624e-07	0.5	432757.4
1.23707e-07	0.5	432757.5
1.184569e-07	0.5	432757.6
1.17042e-07	0.5	432757.7
1.18165e-07	0.5	432757.8
1.199969e-07	0.5	432757.9
8.405836e-08	0.5	432758.0
1.051626e-07	0.5	432758.2
1.129584e-07	0.5	432758.3
1.151544e-07	0.5	432758.4
1.106395e-07	0.5	432758.5
1.156977e-07	0.5	432758.6
1.081382e-07	0.5	432758.7
1.020051e-07	0.5	432758.8
9.124928e-08	0.5	432758.9
1.096674e-07	0.5	432759.0
1.006913e-07	0.5	432759.1
9.056068e-08	0.5	432759.3
1.063767e-07	0.5	432759.3
1.083399e-07	0.5	432759.5
1.145112e-07	0.5	432759.6
1.087548e-07	0.5	432759.7
1.17152e-07	0.5	432759.8
1.086509e-07	0.5	432759.9
1.05389e-07	0.5	432760.0
1.096181e-07	0.5	432760.1
1.151141e-07	0.5	432760.2
1.175071e-07	0.5	432760.3
1.110133e-07	0.5	432760.4
1.05102e-07	0.5	432760.6
1.139235e-07	0.5	432760.7
1.035416e-07	0.5	432760.8
1.106011e-07	0.5	432760.9
1.131158e-07	0.5	432761.0
1.246684e-07	0.5	432761.1
8.968416e-08	0.5	432761.2
8.458964e-08	0.5	432761.3
9.123369e-08	0.5	432761.4
9.08252e-08	0.5	432761.5
9.389816e-08	0.5	432761.6
7.713565e-08	0.5	432761.7
7.760072e-08	0.5	432761.8
7.208424e-08	0.5	432761.9
1.005783e-07	0.5	432762.1
9.128789e-08	0.5	432762.2
9.182983e-08	0.5	432762.2
8.287185e-08	0.5	432762.4
8.238022e-08	0.5	432762.5
8.97564e-08	0.5	432762.6
8.926412e-08	0.5	432762.7
8.33331e-08	0.5	432762.8
7.853664e-08	0.5	432762.9
7.68452e-08	0.5	432763.0
8.418597e-08	0.5	432763.1
7.993393e-08	0.5	432763.2
9.077086e-08	0.5	432763.3
8.307571e-08	0.5	432763.4
8.283047e-08	0.5	432763.6
8.458219e-08	0.5	432763.7
7.783458e-08	0.5	432763.7
7.709233e-08	0.5	432763.9
7.323148e-08	0.5	432764.0
7.500618e-08	0.5	432764.1
6.681185e-08	0.5	432764.2
8.506514e-08	0.5	432764.3
8.20139e-08	0.5	432764.4
8.75291e-08	0.5	432764.5
7.81296e-08	0.5	432764.6
8.812296e-08	0.5	432764.7
8.198665e-08	0.5	432764.8
8.072645e-08	0.5	432764.9
8.202878e-08	0.5	432765.0
8.028057e-08	0.5	432765.1
7.962892e-08	0.5	432765.2
8.676912e-08	0.5	432765.3
9.37672e-08	0.5	432765.4
9.970804e-08	0.5	432765.6
8.95629e-08	0.5	432765.7
8.245046e-08	0.5	432765.8
9.221804e-08	0.5	432765.9
7.335069e-08	0.5	432766.0
1.021244e-07	0.5	432766.1
1.032617e-07	0.5	432766.2
9.970623e-08	0.5	432766.3
8.661165e-08	0.5	432766.4
9.373958e-08	0.5	432766.5
8.854811e-08	0.5	432766.6
8.631558e-08	0.5	432766.7
9.501188e-08	0.5	432766.8
8.113477e-08	0.5	432766.9
8.947598e-08	0.5	432767.0
8.710207e-08	0.5	432767.2
7.486802e-08	0.5	432767.3
7.444383e-08	0.5	432767.3
7.93565e-08	0.5	432767.4
8.035904e-08	0.5	432767.6
7.704386e-08	0.5	432767.7
7.683303e-08	0.5	432767.8
7.696124e-08	0.5	432767.9
7.762659e-08	0.5	432768.0
7.477703e-08	0.5	432768.1
7.60579e-08	0.5	432768.2
7.855187e-08	0.5	432768.3
7.768455e-08	0.5	432768.4
7.673386e-08	0.5	432768.5
7.861632e-08	0.5	432768.7
7.539936e-08	0.5	432768.7
7.280897e-08	0.5	432768.8
7.526495e-08	0.5	432769.0
7.145971e-08	0.5	432769.1
7.667615e-08	0.5	432769.2
8.728276e-08	0.5	432769.3
7.248425e-08	0.5	432769.4
6.898857e-08	0.5	432769.5
7.382809e-08	0.5	432769.6
7.100047e-08	0.5	432769.8
6.96925e-08	0.5	432769.8
6.949975e-08	0.5	432769.9
7.321746e-08	0.5	432770.1
7.949627e-08	0.5	432770.2
6.859642e-08	0.5	432770.3
6.730468e-08	0.5	432770.4
7.129687e-08	0.5	432770.5
7.081101e-08	0.5	432770.6
8.460056e-08	0.5	432770.7
8.770584e-08	0.5	432770.8
1.017812e-07	0.5	432770.9
9.099772e-08	0.5	432771.0
7.282488e-08	0.5	432771.2
7.800465e-08	0.5	432771.2
1.097785e-07	0.5	432771.4
1.034636e-07	0.5	432771.5
1.1647e-07	0.5	432771.6
1.142e-07	0.5	432771.7
1.079462e-07	0.5	432771.8
1.223328e-07	0.5	432771.9
9.593422e-08	0.5	432772.0
9.808059e-08	0.5	432772.1
7.718489e-08	0.5	432772.2
7.688098e-08	0.5	432772.3
7.769387e-08	0.5	432772.4
7.400239e-08	0.5	432772.5
7.366004e-08	0.5	432772.6
6.725615e-08	0.5	432772.7
6.835557e-08	0.5	432772.8
6.283111e-08	0.5	432773.0
6.599718e-08	0.5	432773.1
7.044294e-08	0.5	432773.2
6.259709e-08	0.5	432773.3
6.53895e-08	0.5	432773.4
6.753015e-08	0.5	432773.5
6.959488e-08	0.5	432773.6
7.124048e-08	0.5	432773.7
6.40714e-08	0.5	432773.8
6.274038e-08	0.5	432773.9
8.64523e-08	0.5	432774.0
6.843842e-08	0.5	432774.1
6.194384e-08	0.5	432774.3
6.681884e-08	0.5	432774.4
6.658679e-08	0.5	432774.5
5.828512e-08	0.5	432774.6
6.608333e-08	0.5	432774.7
6.936425e-08	0.5	432774.8
7.034704e-08	0.5	432774.9
6.362807e-08	0.5	432775.0
6.868721e-08	0.5	432775.1
6.314589e-08	0.5	432775.2
5.804192e-08	0.5	432775.3
6.146745e-08	0.5	432775.4
5.625457e-08	0.5	432775.6
6.557638e-08	0.5	432775.7
7.583483e-08	0.5	432775.8
5.848985e-08	0.5	432775.9
7.065186e-08	0.5	432776.0
8.24385e-08	0.5	432776.1
7.892993e-08	0.5	432776.2
6.617805e-08	0.5	432776.3
6.541003e-08	0.5	432776.4
7.854573e-08	0.5	432776.5
7.410262e-08	0.5	432776.7
6.371197e-08	0.5	432776.8
6.657808e-08	0.5	432776.9
1.121526e-07	0.5	432777.0
5.885327e-08	0.5	432777.1
6.170841e-08	0.5	432777.2
6.417091e-08	0.5	432777.3
6.539054e-08	0.5	432777.4
6.642705e-08	0.5	432777.5
7.882984e-08	0.5	432777.6
7.963394e-08	0.5	432777.7
6.461837e-08	0.5	432777.8
6.320458e-08	0.5	432777.9
7.257722e-08	0.5	432778.0
7.577035e-08	0.5	432778.2
6.868061e-08	0.5	432778.2
6.337552e-08	0.5	432778.4
7.618451e-08	0.5	432778.5
1.00325e-07	0.5	432778.6
7.300912e-08	0.5	432778.7
6.81589e-08	0.5	432778.8
9.012607e-08	0.5	432778.9
1.333614e-07	0.5	432779.0
1.303922e-07	0.5	432779.1
1.351865e-07	0.5	432779.3
1.332783e-07	0.5	432779.3
1.359309e-07	0.5	432779.5
1.10869e-07	0.5	432779.6
1.106295e-07	0.5	432779.7
6.53873e-08	0.5	432779.8
7.533008e-08	0.5	432779.9
8.870169e-08	0.5	432780.0
7.747165e-08	0.5	432780.1
1.080163e-07	0.5	432780.2
8.935577e-08	0.5	432780.3
1.075309e-07	0.5	432780.4
8.828017e-08	0.5	432780.6
8.142568e-08	0.5	432780.7
7.427123e-08	0.5	432780.8
8.86088e-08	0.5	432780.9
1.128901e-07	0.5	432781.0
1.221778e-07	0.5	432781.1
1.26024e-07	0.5	432781.2
1.142964e-07	0.5	432781.3
1.24854e-07	0.5	432781.4
1.092601e-07	0.5	432781.5
1.138066e-07	0.5	432781.6
1.140433e-07	0.5	432781.8
1.135084e-07	0.5	432781.8
1.153406e-07	0.5	432782.0
1.094004e-07	0.5	432782.1
1.130318e-07	0.5	432782.2
1.160979e-07	0.5	432782.3
1.172409e-07	0.5	432782.4
1.176094e-07	0.5	432782.5
1.225947e-07	0.5	432782.6
1.260365e-07	0.5	432782.7
1.306217e-07	0.5	432782.8
1.116678e-07	0.5	432783.0
1.063721e-07	0.5	432783.1
1.14625e-07	0.5	432783.2
1.124713e-07	0.5	432783.3
1.190609e-07	0.5	432783.4
1.003759e-07	0.5	432783.5
1.191401e-07	0.5	432783.6
1.22737e-07	0.5	432783.7
1.207238e-07	0.5	432783.8
1.201892e-07	0.5	432783.9
1.295059e-07	0.5	432784.1
1.329473e-07	0.5	432784.2
1.220867e-07	0.5	432784.3
1.064841e-07	0.5	432784.4
1.077947e-07	0.5	432784.5
1.06499e-07	0.5	432784.6
9.82856e-08	0.5	432784.7
1.11481e-07	0.5	432784.8
1.346949e-07	0.5	432784.9
1.215106e-07	0.5	432785.0
1.203029e-07	0.5	432785.1
1.160489e-07	0.5	432785.2
1.174337e-07	0.5	432785.3
1.105212e-07	0.5	432785.4
1.241665e-07	0.5	432785.5
1.160563e-07	0.5	432785.6
1.139428e-07	0.5	432785.7
1.231917e-07	0.5	432785.8
1.050393e-07	0.5	432786.0
1.089066e-07	0.5	432786.1
1.036788e-07	0.5	432786.2
1.06056e-07	0.5	432786.3
1.01963e-07	0.5	432786.4
1.213504e-07	0.5	432786.5
1.119918e-07	0.5	432786.6
1.117299e-07	0.5	432786.7
1.241934e-07	0.5	432786.8
1.090966e-07	0.5	432786.9
1.150043e-07	0.5	432787.0
1.152993e-07	0.5	432787.1
1.100892e-07	0.5	432787.2
1.124699e-07	0.5	432787.3
1.115191e-07	0.5	432787.4
1.123045e-07	0.5	432787.6
1.085089e-07	0.5	432787.7
1.126821e-07	0.5	432787.8
1.046357e-07	0.5	432787.9
1.104161e-07	0.5	432788.0
1.162042e-07	0.5	432788.1
1.182562e-07	0.5	432788.2
1.179058e-07	0.5	432788.3
1.21777e-07	0.5	432788.4
1.171501e-07	0.5	432788.5
1.286506e-07	0.5	432788.6
1.283263e-07	0.5	432788.7
1.306918e-07	0.5	432788.8
1.325999e-07	0.5	432788.9
1.26629e-07	0.5	432789.0
1.262092e-07	0.5	432789.2
1.262965e-07	0.5	432789.2
1.282532e-07	0.5	432789.3
1.244064e-07	0.5	432789.4
1.24249e-07	0.5	432789.6
1.234675e-07	0.5	432789.7
1.166164e-07	0.5	432789.7
1.151918e-07	0.5	432789.9
1.196068e-07	0.5	432790.0
1.262642e-07	0.5	432790.1
1.223619e-07	0.5	432790.2
1.291464e-07	0.5	432790.3
1.182452e-07	0.5	432790.4
1.198687e-07	0.5	432790.5
1.206393e-07	0.5	432790.6
1.16299e-07	0.5	432790.7
1.066765e-07	0.5	432790.8
1.092947e-07	0.5	432790.9
1.015378e-07	0.5	432791.1
1.080905e-07	0.5	432791.2
1.239208e-07	0.5	432791.3
1.122619e-07	0.5	432791.4
1.333355e-07	0.5	432791.5
1.225263e-07	0.5	432791.6
1.251092e-07	0.5	432791.7
1.236379e-07	0.5	432791.8
1.278246e-07	0.5	432791.9
1.290656e-07	0.5	432792.0
1.247097e-07	0.5	432792.1
1.196759e-07	0.5	432792.2
1.25407e-07	0.5	432792.3
1.203895e-07	0.5	432792.4
1.172712e-07	0.5	432792.5
1.21108e-07	0.5	432792.7
1.229305e-07	0.5	432792.8
1.141344e-07	0.5	432792.8
1.129516e-07	0.5	432793.0
9.82151e-08	0.5	432793.1
1.3445e-07	0.5	432793.2
1.239468e-07	0.5	432793.3
1.206108e-07	0.5	432793.4
1.136434e-07	0.5	432793.5
1.167482e-07	0.5	432793.6
1.205464e-07	0.5	432793.7
1.159264e-07	0.5	432793.8
1.216749e-07	0.5	432793.9
1.254255e-07	0.5	432794.1
1.213363e-07	0.5	432794.2
1.25728e-07	0.5	432794.3
1.118778e-07	0.5	432794.4
1.147218e-07	0.5	432794.5
1.175362e-07	0.5	432794.6
1.223565e-07	0.5	432794.7
1.418377e-07	0.5	432794.8
1.193902e-07	0.5	432794.9
1.139226e-07	0.5	432795.0
1.215714e-07	0.5	432795.1
1.233123e-07	0.5	432795.2
1.192223e-07	0.5	432795.3
1.294123e-07	0.5	432795.4
1.397968e-07	0.5	432795.5
1.484556e-07	0.5	432795.7
1.353004e-07	0.5	432795.8
1.39454e-07	0.5	432795.9
1.354268e-07	0.5	432796.0
1.291666e-07	0.5	432796.1
1.306087e-07	0.5	432796.2
1.266888e-07	0.5	432796.3
6.414034e-08	0.5	432796.4
5.489551e-08	0.5	432796.5
5.555469e-08	0.5	432796.6
5.573998e-08	0.5	432796.7
5.116629e-08	0.5	432796.8
6.127342e-08	0.5	432796.9
5.722204e-08	0.5	432797.0
6.114264e-08	0.5	432797.2
5.127511e-08	0.5	432797.2
5.436318e-08	0.5	432797.3
5.320703e-08	0.5	432797.4
5.324352e-08	0.5	432797.6
5.005146e-08	0.5	432797.7
5.388467e-08	0.5	432797.8
5.083815e-08	0.5	432797.9
5.668511e-08	0.5	432798.0
5.202604e-08	0.5	432798.1
5.60668e-08	0.5	432798.2
5.191971e-08	0.5	432798.3
5.242551e-08	0.5	432798.4
5.536126e-08	0.5	432798.5
5.559652e-08	0.5	432798.7
5.816224e-08	0.5	432798.7
5.558599e-08	0.5	432798.8
5.478576e-08	0.5	432799.0
5.42823e-08	0.5	432799.1
4.360816e-08	0.5	432799.2
4.811838e-08	0.5	432799.3
4.846084e-08	0.5	432799.4
4.750219e-08	0.5	432799.5
5.391139e-08	0.5	432799.6
4.739654e-08	0.5	432799.7
5.303343e-08	0.5	432799.8
4.953062e-08	0.5	432799.9
5.330805e-08	0.5	432800.0
5.999921e-08	0.5	432800.1
4.994684e-08	0.5	432800.2
5.163829e-08	0.5	432800.3
4.608093e-08	0.5	432800.4
4.76049e-08	0.5	432800.5
5.122817e-08	0.5	432800.6
5.62707e-08	0.5	432800.7
5.604855e-08	0.5	432800.8
5.040139e-08	0.5	432800.9
4.763927e-08	0.5	432801.0
5.508629e-08	0.5	432801.2
4.830877e-08	0.5	432801.2
4.727612e-08	0.5	432801.4
4.883587e-08	0.5	432801.5
4.922349e-08	0.5	432801.6
4.510197e-08	0.5	432801.7
4.881643e-08	0.5	432801.8
6.419014e-08	0.5	432801.9
7.162863e-08	0.5	432802.0
7.371077e-08	0.5	432802.1
7.367653e-08	0.5	432802.2
7.230442e-08	0.5	432802.3
7.161726e-08	0.5	432802.4
6.309882e-08	0.5	432802.5
8.415564e-08	0.5	432802.6
7.509915e-08	0.5	432802.7
6.202578e-08	0.5	432802.8
7.786975e-08	0.5	432803.0
6.554733e-08	0.5	432803.1
7.134164e-08	0.5	432803.2
5.574127e-08	0.5	432803.3
5.838774e-08	0.5	432803.4
6.563141e-08	0.5	432803.5
5.841544e-08	0.5	432803.6
6.150056e-08	0.5	432803.7
5.886932e-08	0.5	432803.8
8.418084e-08	0.5	432803.9
8.862362e-08	0.5	432804.0
7.058613e-08	0.5	432804.1
5.964669e-08	0.5	432804.3
6.111973e-08	0.5	432804.3
6.695238e-08	0.5	432804.4
7.202114e-08	0.5	432804.6
6.811962e-08	0.5	432804.7
7.02598e-08	0.5	432804.8
6.738766e-08	0.5	432804.9
7.200681e-08	0.5	432805.0
6.844642e-08	0.5	432805.1
8.354255e-08	0.5	432805.2
7.635256e-08	0.5	432805.3
8.548384e-08	0.5	432805.4
8.60809e-08	0.5	432805.5
7.409277e-08	0.5	432805.6
9.291805e-08	0.5	432805.7
8.898591e-08	0.5	432805.8
7.934574e-08	0.5	432806.0
7.273643e-08	0.5	432806.1
6.902916e-08	0.5	432806.2
5.734853e-08	0.5	432806.3
8.029624e-08	0.5	432806.4
7.036767e-08	0.5	432806.5
7.875953e-08	0.5	432806.6
5.637253e-08	0.5	432806.7
5.565744e-08	0.5	432806.8
5.75244e-08	0.5	432806.9
6.112144e-08	0.5	432807.0
6.222504e-08	0.5	432807.2
6.354463e-08	0.5	432807.3
4.847105e-08	0.5	432807.4
7.700005e-08	0.5	432807.5
5.811751e-08	0.5	432807.6
6.699352e-08	0.5	432807.7
1.163098e-07	0.5	432807.8
4.995358e-08	0.5	432807.9
4.160919e-08	0.5	432808.0
4.244238e-08	0.5	432808.1
4.280015e-08	0.5	432808.2
4.72327e-08	0.5	432808.3
4.797714e-08	0.5	432808.4
4.722116e-08	0.5	432808.5
4.942969e-08	0.5	432808.6
4.017383e-08	0.5	432808.7
3.714315e-08	0.5	432808.8
5.015155e-08	0.5	432809.0
5.513329e-08	0.5	432809.1
3.96405e-08	0.5	432809.2
4.584888e-08	0.5	432809.3
3.567147e-08	0.5	432809.4
4.792534e-08	0.5	432809.5
5.737284e-08	0.5	432809.6
4.361758e-08	0.5	432809.7
4.748098e-08	0.5	432809.8
4.420968e-08	0.5	432809.9
4.082741e-08	0.5	432810.0
4.560779e-08	0.5	432810.1
4.141972e-08	0.5	432810.2
4.08909e-08	0.5	432810.3
4.191185e-08	0.5	432810.4
4.039459e-08	0.5	432810.6
3.81502e-08	0.5	432810.7
3.148554e-08	0.5	432810.7
2.488466e-08	0.5	432810.9
2.824645e-08	0.5	432811.0
2.79695e-08	0.5	432811.1
2.382553e-08	0.5	432811.2
2.733053e-08	0.5	432811.3
3.042361e-08	0.5	432811.4
2.935173e-08	0.5	432811.5
3.085244e-08	0.5	432811.6
3.097837e-08	0.5	432811.7
4.533262e-08	0.5	432811.8
6.215174e-08	0.5	432811.9
4.328433e-08	0.5	432812.0
4.205847e-08	0.5	432812.1
4.285378e-08	0.5	432812.2
4.894054e-08	0.5	432812.3
5.342637e-08	0.5	432812.4
4.832311e-08	0.5	432812.6
4.769659e-08	0.5	432812.7
4.398231e-08	0.5	432812.8
4.893434e-08	0.5	432812.9
4.543905e-08	0.5	432813.0
4.744901e-08	0.5	432813.1
4.047279e-08	0.5	432813.2
4.250055e-08	0.5	432813.3
4.398403e-08	0.5	432813.4
3.40148e-08	0.5	432813.5
2.950764e-08	0.5	432813.6
3.280286e-08	0.5	432813.7
[truncated: 425 more rows]
