# Supplementary material for: Sparse CNT networks with implanted AgAu nanoparticles: A novel memristor with short-term memory bordering between diffusive and bipolar switching
Source: PLoS One. 2022 Mar 31;17(3):e0264846. doi: 10.1371/journal.pone.0264846 (PMC8970472; doi:10.1371/journal.pone.0264846)
Supplement: S1 Data — (ZIP) [file pone.0264846.s005.zip › S3a+b.txt]

C2.1_20V
Manual settling delay: 0.000000
Current [A]	Voltage [V]	Time [s]
-4.923662E-10	0.000040	1.049463E+2
-2.566735E-10	0.250030	1.053096E+2
9.420002E-11	0.500079	1.056611E+2
-1.129430E-10	0.750091	1.060322E+2
-1.121013E-10	1.000143	1.063838E+2
-8.276591E-11	1.250135	1.067559E+2
-5.254676E-11	1.500090	1.071074E+2
-3.823684E-11	1.749982	1.074795E+2
-2.754649E-11	1.999904	1.078311E+2
-1.374232E-11	2.250584	1.082041E+2
-7.429899E-12	2.500524	1.085557E+2
1.209651E-11	2.750156	1.089268E+2
2.522630E-11	3.000646	1.092793E+2
4.020775E-11	3.250736	1.096504E+2
4.407939E-11	3.500790	1.100020E+2
5.910293E-11	3.751253	1.103750E+2
6.701445E-11	4.001362	1.107363E+2
7.993381E-11	4.251624	1.110977E+2
8.595166E-11	4.501250	1.114609E+2
9.815557E-11	4.751210	1.118125E+2
1.057305E-10	5.000741	1.121826E+2
1.185658E-10	5.250352	1.125459E+2
1.242469E-10	5.500295	1.128984E+2
1.385550E-10	5.750279	1.132705E+2
1.474766E-10	6.000735	1.136221E+2
1.582078E-10	6.250847	1.139932E+2
1.661613E-10	6.500887	1.143457E+2
1.731470E-10	6.751318	1.147178E+2
1.854351E-10	7.001399	1.150771E+2
1.934308E-10	7.251340	1.154404E+2
2.013845E-10	7.500941	1.158027E+2
2.106005E-10	7.750844	1.161641E+2
2.240670E-10	8.000421	1.165244E+2
2.489380E-10	8.250033	1.168760E+2
2.459499E-10	8.500201	1.172480E+2
2.526410E-10	8.750306	1.175996E+2
2.535247E-10	9.000792	1.179717E+2
2.794897E-10	9.250845	1.183232E+2
2.863073E-10	9.501314	1.186963E+2
2.895054E-10	9.751421	1.190459E+2
3.017094E-10	10.001190	1.194170E+2
3.300730E-10	10.251110	1.197686E+2
3.426976E-10	10.500730	1.201406E+2
3.818766E-10	10.750680	1.204922E+2
3.918923E-10	11.000270	1.208643E+2
4.309452E-10	11.249980	1.212158E+2
4.965098E-10	11.500450	1.215869E+2
5.048416E-10	11.750530	1.219395E+2
4.955417E-10	12.000970	1.223105E+2
5.829050E-10	12.251070	1.226738E+2
6.584853E-10	12.501540	1.230244E+2
6.637877E-10	12.751380	1.233975E+2
7.911302E-10	13.000990	1.237480E+2
9.508332E-10	13.250890	1.241211E+2
9.615652E-10	13.500450	1.244707E+2
9.337060E-10	13.750380	1.248428E+2
8.866153E-10	13.999940	1.251943E+2
1.034662E-9	14.250320	1.255664E+2
1.359372E-9	14.500370	1.259180E+2
1.370271E-9	14.750370	1.262900E+2
1.585775E-9	15.000820	1.266514E+2
1.884771E-9	15.250860	1.270137E+2
2.844213E-9	15.501180	1.273652E+2
2.760132E-9	15.750730	1.277363E+2
3.488581E-9	16.000271	1.280967E+2
3.610073E-9	16.250071	1.284590E+2
4.226079E-9	16.499611	1.288213E+2
4.492461E-9	16.749479	1.291719E+2
5.083383E-9	16.999310	1.295430E+2
7.354412E-9	17.249760	1.299053E+2
9.574306E-9	17.499809	1.302676E+2
1.065347E-8	17.749849	1.306191E+2
1.259027E-8	18.000259	1.309902E+2
1.956836E-8	18.250330	1.313535E+2
2.128034E-8	18.500360	1.317031E+2
4.391668E-8	18.749929	1.320762E+2
5.447377E-8	18.999790	1.324268E+2
8.671335E-8	19.249359	1.327988E+2
2.270424E-7	19.498949	1.331504E+2
3.180094E-7	19.749069	1.335225E+2
4.975162E-7	19.999260	1.338730E+2
5.797616E-7	19.749081	1.342441E+2
5.779492E-7	19.498989	1.345947E+2
5.184089E-7	19.249430	1.349668E+2
4.149141E-7	18.999800	1.353281E+2
4.920080E-7	18.750000	1.356895E+2
4.647676E-7	18.500601	1.360410E+2
4.207744E-7	18.250351	1.364121E+2
4.098628E-7	18.000380	1.367725E+2
4.220779E-7	17.749920	1.371348E+2
5.691789E-7	17.499870	1.374863E+2
6.337087E-7	17.249901	1.378584E+2
6.653074E-7	16.999420	1.382197E+2
7.376831E-7	16.749571	1.385820E+2
8.796454E-7	16.499889	1.389336E+2
7.537437E-7	16.250340	1.393047E+2
8.275103E-7	16.000290	1.396660E+2
9.405594E-7	15.750810	1.401260E+2
1.178366E-6	15.501210	1.404980E+2
9.685668E-7	15.244790	1.409609E+2
8.746283E-7	15.001150	1.414180E+2
7.244967E-7	14.750290	1.417676E+2
7.756630E-7	14.500580	1.421396E+2
6.363227E-7	14.250350	1.424912E+2
6.664185E-7	14.000020	1.428633E+2
5.623946E-7	13.750430	1.432148E+2
5.334953E-7	13.500590	1.435869E+2
4.652187E-7	13.250920	1.439375E+2
4.368305E-7	13.001030	1.443086E+2
3.930860E-7	12.751460	1.446699E+2
3.639249E-7	12.501590	1.450205E+2
3.988296E-7	12.251220	1.453926E+2
3.641133E-7	12.001040	1.457432E+2
3.196688E-7	11.750600	1.461152E+2
3.123578E-7	11.500500	1.464658E+2
2.965029E-7	11.250050	1.468389E+2
2.630561E-7	11.000290	1.472002E+2
2.475062E-7	10.750740	1.475518E+2
2.241854E-7	10.500810	1.479238E+2
2.056036E-7	10.251130	1.482744E+2
1.805699E-7	10.001210	1.486455E+2
1.624592E-7	9.751456	1.490078E+2
1.496034E-7	9.501326	1.493691E+2
1.381521E-7	9.250858	1.497197E+2
1.258025E-7	9.000797	1.500928E+2
1.164598E-7	8.750312	1.504541E+2
8.867475E-8	8.500201	1.508164E+2
8.373682E-8	8.250018	1.511689E+2
7.751536E-8	8.000423	1.515391E+2
7.606668E-8	7.750852	1.518916E+2
7.062341E-8	7.500937	1.522627E+2
6.236800E-8	7.251340	1.526260E+2
5.910798E-8	7.001392	1.529863E+2
5.181638E-8	6.751303	1.533496E+2
3.924996E-8	6.500857	1.537119E+2
3.921872E-8	6.250806	1.540752E+2
3.363678E-8	6.000724	1.544268E+2
3.114040E-8	5.750274	1.547988E+2
2.480332E-8	5.500287	1.551602E+2
2.118280E-8	5.250340	1.555137E+2
1.954816E-8	5.000724	1.558848E+2
1.582054E-8	4.751201	1.562480E+2
1.434707E-8	4.501232	1.566094E+2
1.044271E-8	4.251601	1.569619E+2
9.084378E-9	4.001337	1.573350E+2
9.285358E-9	3.751225	1.576973E+2
7.081002E-9	3.500760	1.580596E+2
5.825223E-9	3.250714	1.584111E+2
4.479642E-9	3.000629	1.587822E+2
3.185398E-9	2.750118	1.591348E+2
2.815241E-9	2.500490	1.595059E+2
1.730528E-9	2.250554	1.598584E+2
1.790242E-9	1.999904	1.602285E+2
1.488848E-9	1.749982	1.605928E+2
5.129596E-10	1.500087	1.609531E+2
4.050605E-10	1.250134	1.613154E+2
-2.779893E-11	1.000139	1.616758E+2
-4.787467E-11	0.750087	1.620400E+2
-1.195076E-10	0.500077	1.623926E+2
-1.319531E-11	0.250026	1.627637E+2
-1.682869E-10	0.000037	1.631240E+2
-1.360479E-10	-0.249955	1.634873E+2
-2.123525E-10	-0.499985	1.638389E+2
-9.349748E-11	-0.750038	1.642100E+2
-1.736320E-10	-1.000051	1.645625E+2
-1.994736E-10	-1.250074	1.649336E+2
-2.184551E-10	-1.499984	1.652969E+2
-2.228741E-10	-1.749890	1.656582E+2
-2.333120E-10	-1.999822	1.660195E+2
-2.632782E-10	-2.249845	1.663818E+2
-2.866369E-10	-2.499471	1.667441E+2
-3.003995E-10	-2.749141	1.670938E+2
-2.928237E-10	-2.999688	1.674658E+2
-3.854160E-10	-3.249825	1.678174E+2
-3.663505E-10	-3.499934	1.681885E+2
-4.144145E-10	-3.750435	1.685400E+2
-5.078482E-10	-4.000585	1.689121E+2
-4.722844E-10	-4.250584	1.692754E+2
-5.294815E-10	-4.500579	1.696357E+2
-4.611730E-10	-4.750237	1.699980E+2
-5.208954E-10	-4.999818	1.703496E+2
-5.495988E-10	-5.249804	1.707217E+2
-7.611723E-10	-5.499434	1.710732E+2
-7.062060E-10	-5.749480	1.714453E+2
-9.267860E-10	-5.999966	1.717969E+2
-1.214285E-9	-6.250098	1.721689E+2
-1.638989E-9	-6.500202	1.725303E+2
-1.786590E-9	-6.750655	1.728926E+2
-2.201403E-9	-7.000789	1.732539E+2
-2.407420E-9	-7.250453	1.736162E+2
-2.423962E-9	-7.500404	1.739775E+2
-2.308852E-9	-7.750003	1.743389E+2
-2.911163E-9	-7.999619	1.747012E+2
-2.156494E-9	-8.249591	1.750527E+2
-2.401400E-9	-8.499446	1.754248E+2
-2.960406E-9	-8.749619	1.757871E+2
-4.052740E-9	-9.000111	1.761494E+2
-6.323527E-9	-9.250195	1.765127E+2
-6.159632E-9	-9.500346	1.768740E+2
-8.278100E-9	-9.750835	1.772344E+2
-9.177045E-9	-10.000640	1.775859E+2
-1.095064E-8	-10.250290	1.779590E+2
-1.253734E-8	-10.500280	1.783105E+2
-1.323388E-8	-10.749870	1.786826E+2
-1.491326E-8	-10.999500	1.790332E+2
-1.729696E-8	-11.249590	1.794072E+2
-1.363068E-8	-11.499730	1.797578E+2
-1.261182E-8	-11.749860	1.801299E+2
-1.595365E-8	-12.000300	1.804814E+2
-1.461009E-8	-12.250440	1.808545E+2
-5.321247E-9	-12.500580	1.812061E+2
-8.936966E-9	-12.750820	1.815762E+2
-1.394949E-8	-13.000440	1.819277E+2
-1.274617E-8	-13.250050	1.822998E+2
-1.908731E-8	-13.499940	1.826514E+2
-1.859534E-8	-13.749540	1.830234E+2
-2.096843E-8	-13.999140	1.833750E+2
-2.501348E-8	-14.249520	1.837471E+2
-3.172829E-8	-14.499590	1.841094E+2
-3.493446E-8	-14.749680	1.844590E+2
-4.206369E-8	-15.000080	1.848311E+2
-4.728334E-8	-15.250160	1.851826E+2
-6.937515E-8	-15.500210	1.855557E+2
-5.415280E-8	-15.750080	1.859072E+2
-6.537923E-8	-15.999630	1.862783E+2
-6.458822E-8	-16.249090	1.866299E+2
-6.966582E-8	-16.498980	1.870020E+2
-7.580706E-8	-16.748529	1.873535E+2
-8.967863E-8	-16.998390	1.877246E+2
-1.173387E-7	-17.248840	1.880869E+2
-1.412417E-7	-17.498911	1.884375E+2
-1.418460E-7	-17.748949	1.888105E+2
-1.620558E-7	-17.999411	1.891621E+2
-2.335208E-7	-18.249500	1.895342E+2
-3.508135E-7	-18.499100	1.898857E+2
-1.302389E-7	-18.749069	1.903535E+2
-1.843340E-7	-18.998631	1.907148E+2
-2.157547E-7	-19.248280	1.910664E+2
-2.190060E-7	-19.498150	1.914375E+2
-2.976376E-7	-19.747850	1.917891E+2
-3.425637E-7	-19.997980	1.921621E+2
-3.539481E-6	-19.747820	1.926895E+2
-3.272983E-6	-19.498171	1.930557E+2
-3.391314E-6	-19.248190	1.934180E+2
-3.527091E-6	-18.998711	1.937793E+2
-4.052440E-6	-18.749241	1.941416E+2
-3.437111E-6	-18.499310	1.945029E+2
-3.338177E-6	-18.249580	1.948643E+2
-4.139567E-6	-17.999460	1.952266E+2
-4.360798E-6	-17.748989	1.955879E+2
-4.393883E-6	-17.499029	1.959492E+2
-4.233831E-6	-17.248871	1.963096E+2
-4.202511E-6	-16.998470	1.966699E+2
-4.263275E-6	-16.748739	1.970322E+2
-3.751320E-6	-16.499081	1.973848E+2
-3.583405E-6	-16.249220	1.977559E+2
-2.824851E-6	-15.999710	1.981182E+2
-3.092265E-6	-15.750150	1.984785E+2
-3.167365E-6	-15.500220	1.988418E+2
-3.028159E-6	-15.250230	1.991914E+2
-3.050764E-6	-15.000140	1.995469E+2
-3.196795E-6	-14.749820	1.999092E+2
-2.721609E-6	-14.499680	2.002715E+2
-2.586489E-6	-14.249580	2.006318E+2
-2.319309E-6	-13.999250	2.009941E+2
-2.132440E-6	-13.749610	2.013564E+2
-2.380802E-6	-13.500000	2.017178E+2
-2.311788E-6	-13.250110	2.020801E+2
-2.240156E-6	-13.000490	2.024414E+2
-1.894985E-6	-12.750900	2.028037E+2
-1.953174E-6	-12.500610	2.031650E+2
-1.758849E-6	-12.250490	2.035264E+2
-1.545447E-6	-12.000290	2.038867E+2
-1.714800E-6	-11.749930	2.042500E+2
-1.656338E-6	-11.499790	2.046113E+2
-1.400823E-6	-11.249610	2.049727E+2
-1.461143E-6	-10.999560	2.053350E+2
-1.474160E-6	-10.749930	2.056973E+2
-1.048177E-6	-10.500290	2.063447E+2
-7.506800E-7	-10.250330	2.069902E+2
-7.896980E-7	-10.000930	2.073623E+2
-7.659414E-7	-9.750759	2.077139E+2
-9.103438E-7	-9.500589	2.080850E+2
-8.820859E-7	-9.250403	2.084365E+2
-9.189755E-7	-9.000345	2.087910E+2
-8.458510E-7	-8.749843	2.091426E+2
-5.023276E-7	-8.499578	2.095146E+2
-3.995654E-7	-8.249678	2.098662E+2
-3.518358E-7	-7.999789	2.102363E+2
-3.019302E-7	-7.750056	2.106006E+2
-2.975667E-7	-7.500531	2.109619E+2
-2.692276E-7	-7.250457	2.113125E+2
-2.602704E-7	-7.000821	2.116826E+2
-2.526143E-7	-6.750738	2.120449E+2
-2.347061E-7	-6.500246	2.123965E+2
-2.041752E-7	-6.250149	2.127676E+2
-1.918067E-7	-6.000003	2.131201E+2
-1.860475E-7	-5.749505	2.134922E+2
-1.645718E-7	-5.499461	2.138428E+2
-1.555724E-7	-5.249846	2.142158E+2
-1.293365E-7	-4.999826	2.145771E+2
-1.073045E-7	-4.750241	2.149385E+2
-9.372047E-8	-4.500590	2.153008E+2
-8.027878E-8	-4.250609	2.156602E+2
-6.163362E-8	-4.000603	2.160215E+2
-5.531829E-8	-3.750454	2.163848E+2
-5.187793E-8	-3.499943	2.167363E+2
-1.752702E-8	-3.249816	2.171094E+2
-1.333661E-8	-2.999698	2.174707E+2
-1.062877E-8	-2.749141	2.178340E+2
-6.810674E-9	-2.499475	2.181953E+2
-5.205137E-9	-2.249837	2.185586E+2
-2.329663E-9	-1.999824	2.189189E+2
-1.848398E-9	-1.749892	2.192715E+2
-8.327126E-10	-1.499983	2.196426E+2
-4.233323E-10	-1.250075	2.200049E+2
-1.998927E-10	-1.000054	2.203564E+2
-1.386560E-10	-0.750036	2.207285E+2
-1.117891E-12	-0.499986	2.210898E+2
1.019825E-10	-0.249955	2.214512E+2
2.478380E-10	0.000077	2.218125E+2
2.266287E-10	0.000076	2.221738E+2
8.426604E-11	0.250022	2.225273E+2
2.147197E-10	0.500073	2.228975E+2
-6.483541E-11	0.750086	2.232607E+2
1.024963E-9	1.000138	2.236104E+2
1.497452E-10	1.250128	2.239844E+2
9.718511E-11	1.500084	2.243340E+2
9.205570E-10	1.749978	2.247070E+2
1.582457E-10	1.999900	2.250674E+2
9.184074E-11	2.250538	2.254307E+2
-3.722808E-10	2.500457	2.257822E+2
1.687239E-10	2.750089	2.261533E+2
-8.537383E-11	3.000593	2.265146E+2
1.869035E-10	3.250679	2.268779E+2
1.943518E-10	3.500733	2.272402E+2
2.617668E-10	3.751201	2.276016E+2
2.108058E-10	4.001311	2.279629E+2
2.695942E-10	4.251583	2.283252E+2
1.083367E-10	4.501209	2.286875E+2
3.145793E-10	4.751164	2.290391E+2
4.250861E-10	5.000694	2.294111E+2
4.411188E-10	5.250284	2.297725E+2
4.762573E-10	5.500246	2.301250E+2
5.743919E-10	5.750231	2.304971E+2
7.818554E-10	6.000684	2.308477E+2
4.757061E-11	6.250768	2.312187E+2
7.543334E-10	6.500824	2.315713E+2
9.910436E-10	6.751277	2.319443E+2
6.155900E-10	7.001348	2.323047E+2
-5.609982E-10	7.251283	2.326680E+2
1.924500E-9	7.500890	2.330205E+2
1.444557E-9	7.750783	2.333916E+2
1.754068E-9	8.000360	2.337529E+2
1.772710E-9	8.249977	2.341152E+2
1.956775E-9	8.500134	2.344658E+2
2.240070E-9	8.750245	2.348369E+2
2.980035E-9	9.000741	2.351885E+2
3.753788E-9	9.250785	2.355596E+2
3.608145E-9	9.501244	2.359219E+2
4.322186E-9	9.751361	2.362822E+2
4.403111E-9	10.001130	2.366436E+2
6.257524E-9	10.251070	2.370059E+2
9.465288E-9	10.500700	2.373672E+2
1.265789E-8	10.750600	2.377187E+2
1.649011E-8	11.000200	2.380908E+2
1.313456E-8	11.249930	2.384424E+2
1.660519E-8	11.500390	2.388145E+2
1.975786E-8	11.750480	2.391660E+2
1.915315E-8	12.000900	2.395381E+2
2.354159E-8	12.251020	2.399014E+2
2.437497E-8	12.501470	2.402520E+2
2.950367E-8	12.751330	2.406240E+2
3.088989E-8	13.000930	2.409756E+2
3.323381E-8	13.250860	2.413467E+2
3.818104E-8	13.500380	2.416992E+2
5.042943E-8	13.750290	2.420713E+2
3.855220E-8	13.999860	2.424229E+2
6.210540E-8	14.250270	2.427949E+2
5.956234E-8	14.500310	2.431465E+2
1.060904E-7	14.750320	2.435195E+2
1.260890E-7	15.000770	2.438809E+2
1.683996E-7	15.250830	2.442324E+2
2.742781E-7	15.501150	2.446035E+2
7.637832E-7	15.750600	2.449541E+2
1.062761E-6	16.000200	2.453232E+2
8.419186E-7	16.249960	2.456777E+2
9.485380E-7	16.500040	2.460488E+2
6.526191E-7	16.749590	2.464971E+2
9.097206E-7	16.999510	2.468682E+2
8.583563E-7	17.249840	2.472305E+2
8.433986E-7	17.499960	2.475811E+2
1.001362E-6	17.749830	2.479482E+2
1.555511E-6	18.000259	2.483096E+2
1.857756E-6	18.250320	2.486719E+2
3.976594E-6	18.500351	2.490342E+2
4.624453E-6	18.749941	2.493945E+2
4.214620E-6	18.999800	2.497559E+2
4.539208E-6	19.249350	2.501182E+2
4.833204E-6	19.498911	2.504805E+2
7.587594E-6	19.749010	2.508418E+2
7.091116E-6	19.999470	2.512031E+2
6.589773E-6	19.749161	2.515654E+2
1.767826E-5	19.498880	2.519238E+2
1.751524E-5	19.249300	2.522852E+2
1.624477E-5	18.999769	2.526475E+2
1.773498E-5	18.749889	2.530098E+2
1.740793E-5	18.500330	2.533711E+2
1.764803E-5	18.250320	2.537324E+2
1.776028E-5	18.000271	2.540938E+2
1.819227E-5	17.749821	2.544561E+2
1.675307E-5	17.499800	2.548164E+2
1.680403E-5	17.249729	2.551777E+2
1.668779E-5	16.999300	2.555391E+2
1.590532E-5	16.749439	2.559014E+2
1.624171E-5	16.499580	2.562627E+2
1.610757E-5	16.250040	2.566240E+2
1.579121E-5	16.000250	2.569854E+2
1.500582E-5	15.750700	2.573486E+2
1.443077E-5	15.501150	2.577090E+2
1.429472E-5	15.250830	2.580713E+2
1.399844E-5	15.000790	2.584326E+2
1.365342E-5	14.750340	2.587949E+2
1.335946E-5	14.500330	2.591572E+2
1.274926E-5	14.250290	2.595195E+2
1.201911E-5	13.999860	2.598809E+2
1.146973E-5	13.750330	2.602422E+2
1.093060E-5	13.500390	2.606045E+2
1.099017E-5	13.250850	2.609658E+2
1.042265E-5	13.000940	2.613271E+2
9.903065E-6	12.751590	2.617861E+2
9.132610E-6	12.501710	2.621514E+2
9.617454E-6	12.251260	2.625029E+2
8.989057E-6	12.001120	2.628486E+2
8.800155E-6	11.750480	2.631963E+2
8.526919E-6	11.500600	2.635674E+2
8.404992E-6	11.250070	2.639189E+2
8.127689E-6	11.000360	2.642646E+2
7.420182E-6	10.750690	2.646104E+2
7.272968E-6	10.500840	2.649668E+2
7.133530E-6	10.251220	2.653281E+2
6.127776E-6	10.001210	2.656895E+2
6.229854E-6	9.751447	2.660518E+2
6.011441E-6	9.501358	2.664131E+2
5.615325E-6	9.250881	2.667754E+2
5.244464E-6	9.000817	2.671357E+2
4.476797E-6	8.750333	2.674980E+2
4.432060E-6	8.500195	2.678594E+2
4.051170E-6	8.250000	2.682217E+2
3.704920E-6	8.000482	2.685820E+2
3.458491E-6	7.750841	2.689443E+2
3.472047E-6	7.500908	2.693057E+2
3.161933E-6	7.251334	2.696680E+2
2.841823E-6	7.001386	2.700283E+2
2.735681E-6	6.751300	2.703916E+2
2.664249E-6	6.500887	2.707520E+2
2.347644E-6	6.250819	2.711143E+2
2.163710E-6	6.000716	2.714746E+2
2.146924E-6	5.750299	2.718379E+2
1.980347E-6	5.500240	2.722002E+2
1.863591E-6	5.250314	2.725615E+2
1.675555E-6	5.000713	2.729219E+2
1.544002E-6	4.751160	2.732842E+2
1.402759E-6	4.501202	2.736465E+2
1.301556E-6	4.251580	2.740078E+2
1.227157E-6	4.001324	2.743691E+2
1.061371E-6	3.751208	2.747314E+2
9.131645E-7	3.500913	2.751953E+2
8.366503E-7	3.250814	2.755459E+2
7.444631E-7	3.000726	2.759170E+2
6.488096E-7	2.750174	2.762803E+2
5.859138E-7	2.500525	2.766416E+2
5.117236E-7	2.250600	2.770029E+2
4.339371E-7	1.999906	2.773623E+2
3.949868E-7	1.749983	2.777246E+2
3.216901E-7	1.500087	2.780762E+2
1.226253E-7	1.250128	2.784482E+2
6.956803E-8	1.000130	2.788096E+2
2.591297E-8	0.750082	2.791729E+2
1.985440E-8	0.500072	2.795352E+2
6.041137E-9	0.250021	2.798857E+2
-1.425268E-10	0.000035	2.802578E+2
-1.569557E-9	-0.249959	2.806201E+2
-1.908421E-10	-0.499986	2.809814E+2
-2.059932E-10	-0.750039	2.813428E+2
-2.098652E-10	-1.000054	2.817041E+2
-1.337235E-8	-1.250079	2.820664E+2
-2.696281E-10	-1.499984	2.824297E+2
-3.421433E-10	-1.749894	2.827803E+2
-4.754730E-10	-1.999826	2.831523E+2
-4.787981E-10	-2.249849	2.835146E+2
-4.969796E-10	-2.499482	2.838760E+2
-6.230293E-10	-2.749135	2.842383E+2
-6.074993E-10	-2.999696	2.845986E+2
-6.429356E-10	-3.249839	2.849609E+2
-1.800358E-9	-3.499936	2.853223E+2
-2.102919E-9	-3.750441	2.856846E+2
-3.062365E-9	-4.000601	2.860459E+2
-3.078232E-9	-4.250591	2.864092E+2
-5.668360E-9	-4.500588	2.867695E+2
-5.381878E-9	-4.750241	2.871338E+2
-8.207445E-9	-4.999838	2.874941E+2
-8.000378E-9	-5.249809	2.878564E+2
-7.586878E-9	-5.499459	2.882080E+2
-1.459938E-8	-5.749511	2.885801E+2
-1.249588E-8	-5.999991	2.889307E+2
-1.371853E-6	-6.250197	2.892988E+2
-1.480055E-6	-6.500285	2.896602E+2
-1.570044E-6	-6.750700	2.900127E+2
-2.036400E-6	-7.000901	2.903682E+2
-1.728655E-6	-7.250384	2.907314E+2
-2.521886E-6	-7.500580	2.910928E+2
-2.415746E-6	-7.750037	2.914551E+2
-2.434041E-6	-7.999611	2.918164E+2
-2.757021E-6	-8.249700	2.921787E+2
-2.857262E-6	-8.499527	2.925391E+2
-3.117046E-6	-8.749740	2.929004E+2
-3.080896E-6	-9.000216	2.932627E+2
-3.205111E-6	-9.250250	2.936260E+2
-3.812744E-6	-9.500475	2.939873E+2
-3.781502E-6	-9.750976	2.943496E+2
-4.274863E-6	-10.000820	2.947100E+2
-5.139414E-6	-10.250430	2.950723E+2
-4.877515E-6	-10.500440	2.954336E+2
-5.457910E-6	-10.750080	2.957861E+2
-5.181041E-6	-10.999630	2.961318E+2
-4.986619E-6	-11.249690	2.964883E+2
-5.275313E-6	-11.499850	2.968486E+2
-5.800205E-6	-11.750040	2.972109E+2
-6.164033E-6	-12.000450	2.975625E+2
-6.768526E-6	-12.250710	2.979082E+2
-6.924253E-6	-12.500700	2.982803E+2
-7.779966E-6	-12.751010	2.986406E+2
-8.557439E-6	-13.000670	2.990020E+2
-8.712163E-6	-13.250280	2.993643E+2
-9.195078E-6	-13.500190	2.997246E+2
-9.427853E-6	-13.749840	3.000859E+2
-8.872368E-6	-13.999370	3.004473E+2
-1.002893E-5	-14.249570	3.008047E+2
-1.010488E-5	-14.499890	3.011709E+2
-1.055624E-5	-14.749740	3.015303E+2
-1.086194E-5	-15.000120	3.018906E+2
-1.130941E-5	-15.250210	3.022529E+2
-1.152313E-5	-15.500230	3.026152E+2
-1.222366E-5	-15.750130	3.029766E+2
-1.271484E-5	-15.999680	3.033379E+2
-1.294508E-5	-16.249161	3.037002E+2
-1.338745E-5	-16.499050	3.040615E+2
-1.333716E-5	-16.748590	3.044229E+2
-1.337555E-5	-16.998449	3.047842E+2
-1.498403E-5	-17.248880	3.051465E+2
-1.477449E-5	-17.498970	3.055098E+2
-1.553373E-5	-17.748989	3.058711E+2
-1.593406E-5	-17.999430	3.062324E+2
-1.631448E-5	-18.249540	3.065947E+2
-1.755664E-5	-18.499229	3.069561E+2
-1.805253E-5	-18.749130	3.073184E+2
-1.860902E-5	-18.998659	3.076797E+2
-1.934880E-5	-19.248280	3.080420E+2
-1.979428E-5	-19.498140	3.084043E+2
-2.041704E-5	-19.747890	3.087646E+2
-2.012753E-5	-19.998039	3.091260E+2
-2.088783E-5	-19.747881	3.094893E+2
-1.994241E-5	-19.498159	3.098516E+2
-1.983918E-5	-19.248280	3.102129E+2
-1.945201E-5	-18.998640	3.105742E+2
-1.911508E-5	-18.749140	3.109365E+2
-1.842082E-5	-18.499220	3.112969E+2
-1.821463E-5	-18.249540	3.116572E+2
-1.760162E-5	-17.999439	3.120186E+2
-1.744666E-5	-17.749010	3.123818E+2
-1.724674E-5	-17.498980	3.127432E+2
-1.660179E-5	-17.248871	3.131045E+2
-1.629528E-5	-16.998449	3.134658E+2
-1.589879E-5	-16.748610	3.138281E+2
-1.524455E-5	-16.499060	3.141904E+2
-1.486551E-5	-16.249180	3.145508E+2
-1.445985E-5	-15.999690	3.149121E+2
-1.415762E-5	-15.750150	3.152744E+2
-1.357773E-5	-15.500250	3.156357E+2
-1.328884E-5	-15.250210	3.159980E+2
-1.328189E-5	-15.000160	3.163584E+2
-1.272277E-5	-14.749760	3.167227E+2
-1.258525E-5	-14.499650	3.170830E+2
-1.220103E-5	-14.249590	3.174453E+2
-1.185248E-5	-13.999190	3.178076E+2
-1.148263E-5	-13.749590	3.181689E+2
-1.137314E-5	-13.499990	3.185313E+2
-1.104092E-5	-13.250110	3.188926E+2
-1.047013E-5	-13.000480	3.192539E+2
-1.024438E-5	-12.751100	3.196201E+2
-9.717624E-6	-12.500840	3.199824E+2
-9.315008E-6	-12.250710	3.203428E+2
-9.268784E-6	-12.000620	3.207031E+2
-9.066825E-6	-11.750110	3.210664E+2
-8.776695E-6	-11.500030	3.214277E+2
-8.369940E-6	-11.249790	3.217891E+2
-8.157393E-6	-10.999720	3.221504E+2
-8.180269E-6	-10.750130	3.225127E+2
-7.780642E-6	-10.500480	3.228730E+2
-7.477433E-6	-10.250490	3.232354E+2
-7.247091E-6	-10.000840	3.235967E+2
-7.260844E-6	-9.751045	3.239600E+2
-6.974371E-6	-9.500552	3.243203E+2
-6.019113E-6	-9.250374	3.246816E+2
-5.739854E-6	-9.000283	3.250322E+2
-6.012880E-6	-8.749792	3.253789E+2
-5.765957E-6	-8.499618	3.257500E+2
-5.720904E-6	-8.249762	3.261113E+2
-5.589783E-6	-7.999778	3.264619E+2
-5.221894E-6	-7.750152	3.268184E+2
-4.972616E-6	-7.500543	3.271797E+2
-4.699869E-6	-7.250598	3.275410E+2
-4.385829E-6	-7.000925	3.279023E+2
-4.186958E-6	-6.750779	3.282646E+2
-4.008537E-6	-6.500313	3.286270E+2
-3.660660E-6	-6.250172	3.289883E+2
-3.336155E-6	-6.000066	3.293506E+2
-3.208552E-6	-5.749576	3.297139E+2
-2.968202E-6	-5.499524	3.300752E+2
-2.793866E-6	-5.249881	3.304365E+2
-2.633562E-6	-4.999897	3.307988E+2
-2.474789E-6	-4.750314	3.311602E+2
-2.319652E-6	-4.500648	3.315225E+2
-2.157385E-6	-4.250653	3.318838E+2
-2.043049E-6	-4.000638	3.322461E+2
-1.910541E-6	-3.750460	3.326084E+2
-1.732285E-6	-3.500000	3.329707E+2
-1.532539E-6	-3.250073	3.333320E+2
-1.184266E-6	-2.999727	3.336953E+2
-1.177746E-7	-2.749178	3.340615E+2
-9.851490E-8	-2.499503	3.344131E+2
-8.360238E-8	-2.249868	3.347842E+2
-6.724086E-8	-1.999830	3.351455E+2
-5.593086E-8	-1.749895	3.354961E+2
-3.812318E-8	-1.499990	3.358682E+2
-2.448411E-8	-1.250083	3.362305E+2
-1.764623E-8	-1.000059	3.365908E+2
-9.375321E-9	-0.750039	3.369541E+2
-3.939755E-9	-0.499987	3.373066E+2
-7.346224E-11	-0.249957	3.376777E+2
1.045471E-10	0.000072	3.380381E+2
