# Supplementary material for: Sparse CNT networks with implanted AgAu nanoparticles: A novel memristor with short-term memory bordering between diffusive and bipolar switching
Source: PLoS One. 2022 Mar 31;17(3):e0264846. doi: 10.1371/journal.pone.0264846 (PMC8970472; doi:10.1371/journal.pone.0264846)
Supplement: S1 Data — (ZIP) [file pone.0264846.s005.zip › S3c+d.txt]

C2.1_20V_2
Manual settling delay: 0.000000
Current [A]	Voltage [V]	Time [s]
4.099752E-12	0.000071	3.564727E+2
1.962762E-11	0.250019	3.568437E+2
7.365945E-11	0.500066	3.572051E+2
1.337089E-10	0.750079	3.575674E+2
2.302004E-10	1.000132	3.579189E+2
1.489421E-10	1.250122	3.582900E+2
4.340824E-10	1.500080	3.586523E+2
9.076606E-10	1.749974	3.590137E+2
2.531268E-9	1.999894	3.593662E+2
8.193375E-9	2.250482	3.597383E+2
3.853988E-8	2.500427	3.601016E+2
6.808902E-8	2.750073	3.604531E+2
7.059418E-7	2.999879	3.608242E+2
5.242036E-7	3.250343	3.611758E+2
2.119225E-7	3.500670	3.615479E+2
7.914827E-8	3.751162	3.619004E+2
7.541905E-8	4.001314	3.622705E+2
6.610281E-8	4.251537	3.626221E+2
7.452471E-8	4.501287	3.629932E+2
9.202442E-8	4.751142	3.633457E+2
1.209139E-7	5.000649	3.637178E+2
1.523365E-7	5.250259	3.640791E+2
1.695715E-7	5.500235	3.644414E+2
2.011423E-7	5.750207	3.648037E+2
2.803863E-7	6.000654	3.651641E+2
2.807288E-7	6.250791	3.655264E+2
3.306385E-7	6.500910	3.658779E+2
3.676741E-7	6.751276	3.662500E+2
3.806880E-7	7.001373	3.665996E+2
4.817868E-7	7.251291	3.669707E+2
4.365959E-7	7.501046	3.673320E+2
3.700266E-7	7.750783	3.676846E+2
4.530818E-7	8.000420	3.680547E+2
5.126523E-7	8.249859	3.684063E+2
5.858661E-7	8.500252	3.687783E+2
5.764617E-7	8.750223	3.691289E+2
6.952221E-7	9.000564	3.695010E+2
4.809445E-6	9.250789	3.698486E+2
5.808198E-6	9.501064	3.701943E+2
6.093722E-6	9.751372	3.705664E+2
6.527489E-6	10.001190	3.709287E+2
6.825914E-6	10.251160	3.712900E+2
7.129359E-6	10.500770	3.716523E+2
7.395000E-6	10.750710	3.720137E+2
7.595143E-6	11.000300	3.723740E+2
7.929620E-6	11.250060	3.727363E+2
8.126481E-6	11.500540	3.730977E+2
8.121853E-6	11.750660	3.734590E+2
8.151301E-6	12.001070	3.738193E+2
8.495391E-6	12.251120	3.741826E+2
8.614847E-6	12.501600	3.745439E+2
9.102709E-6	12.751470	3.749063E+2
9.313970E-6	13.001090	3.752656E+2
9.860317E-6	13.250970	3.756289E+2
1.011970E-5	13.500640	3.760820E+2
1.033703E-5	13.750280	3.764434E+2
1.090969E-5	13.999840	3.768057E+2
1.137692E-5	14.250230	3.771670E+2
1.161673E-5	14.500280	3.775283E+2
1.195469E-5	14.750290	3.778887E+2
1.235498E-5	15.000730	3.782500E+2
1.263874E-5	15.250790	3.786123E+2
1.303396E-5	15.501110	3.789746E+2
1.340345E-5	15.750650	3.793369E+2
1.355246E-5	16.000170	3.796973E+2
1.435097E-5	16.250000	3.800605E+2
1.322974E-5	16.499519	3.804219E+2
1.365757E-5	16.749390	3.807832E+2
1.378735E-5	16.999241	3.811445E+2
1.638731E-5	17.249670	3.815049E+2
1.732568E-5	17.499760	3.818672E+2
1.609149E-5	17.749781	3.822285E+2
1.705973E-5	18.000210	3.825898E+2
1.813367E-5	18.250280	3.829521E+2
1.767559E-5	18.500290	3.833145E+2
1.824881E-5	18.749840	3.836758E+2
1.944486E-5	18.999741	3.840361E+2
2.086778E-5	19.249269	3.843994E+2
2.072363E-5	19.498859	3.847607E+2
2.109287E-5	19.748949	3.851230E+2
2.204417E-5	19.999060	3.854844E+2
2.115663E-5	19.748940	3.858457E+2
2.126300E-5	19.498850	3.862070E+2
2.201152E-5	19.249269	3.865684E+2
2.099161E-5	18.999689	3.869297E+2
2.201651E-5	18.749849	3.872920E+2
2.170925E-5	18.500290	3.876533E+2
2.019061E-5	18.250290	3.880137E+2
1.992090E-5	18.000200	3.883760E+2
1.930737E-5	17.749800	3.887373E+2
1.948581E-5	17.499769	3.890986E+2
1.810011E-5	17.249649	3.894600E+2
1.828852E-5	16.999241	3.898213E+2
1.797619E-5	16.749420	3.901826E+2
1.792019E-5	16.499540	3.905439E+2
1.728746E-5	16.249981	3.909063E+2
1.695653E-5	16.000210	3.912666E+2
1.612821E-5	15.750660	3.916299E+2
1.661029E-5	15.501110	3.919912E+2
1.630927E-5	15.250790	3.923535E+2
1.522912E-5	15.000740	3.927129E+2
1.460530E-5	14.750290	3.930762E+2
1.361859E-5	14.500280	3.934375E+2
1.258626E-5	14.250230	3.937988E+2
1.263577E-5	13.999830	3.941611E+2
1.187611E-5	13.750290	3.945215E+2
1.217322E-5	13.500360	3.948838E+2
1.231318E-5	13.250810	3.952461E+2
1.182382E-5	13.000910	3.956074E+2
1.143133E-5	12.751320	3.959697E+2
1.115143E-5	12.501460	3.963301E+2
1.063811E-5	12.251000	3.966904E+2
1.007024E-5	12.000880	3.970527E+2
9.835556E-6	11.750620	3.975117E+2
9.713915E-6	11.500500	3.978760E+2
8.976090E-6	11.250100	3.982285E+2
8.899424E-6	11.000320	3.985996E+2
8.616878E-6	10.750720	3.989619E+2
8.248346E-6	10.500800	3.993232E+2
7.727344E-6	10.251210	3.996855E+2
7.631090E-6	10.001200	4.000459E+2
7.121860E-6	9.751390	4.004111E+2
6.707246E-6	9.501321	4.007725E+2
6.347898E-6	9.250849	4.011338E+2
6.010494E-6	9.000778	4.014854E+2
5.984799E-6	8.750321	4.018418E+2
5.998179E-6	8.500182	4.022021E+2
5.555217E-6	8.250021	4.025635E+2
5.263938E-6	8.000415	4.029258E+2
5.007154E-6	7.750790	4.032861E+2
4.606305E-6	7.500896	4.036484E+2
4.508082E-6	7.251333	4.040098E+2
4.265138E-6	7.001346	4.043721E+2
3.974979E-6	6.751259	4.047236E+2
3.676712E-6	6.500843	4.050703E+2
3.544184E-6	6.250753	4.054160E+2
3.355693E-6	6.000675	4.057607E+2
3.077272E-6	5.750175	4.061084E+2
3.089851E-6	5.500244	4.064795E+2
2.744335E-6	5.250274	4.068428E+2
2.592463E-6	5.000664	4.072031E+2
2.542441E-6	4.751175	4.075654E+2
2.336651E-6	4.501185	4.079287E+2
2.091042E-6	4.251567	4.082891E+2
2.003033E-6	4.001289	4.086504E+2
1.767803E-6	3.751216	4.090137E+2
1.554175E-6	3.500691	4.093750E+2
1.172227E-6	3.250625	4.097266E+2
1.088613E-6	3.000543	4.100820E+2
1.046902E-6	2.750130	4.105469E+2
7.289251E-7	2.500580	4.109072E+2
5.969218E-7	2.250563	4.112686E+2
4.934460E-7	1.999907	4.116299E+2
4.312082E-7	1.749983	4.119922E+2
3.694493E-7	1.500105	4.123545E+2
1.913589E-7	1.250127	4.127148E+2
8.725453E-8	1.000124	4.130771E+2
2.121793E-8	0.750080	4.134395E+2
9.642787E-9	0.500064	4.138008E+2
3.876989E-9	0.250016	4.141533E+2
-1.349910E-10	0.000034	4.145244E+2
-3.245637E-9	-0.249957	4.148867E+2
-7.109829E-9	-0.499988	4.152490E+2
-1.167972E-8	-0.750040	4.156113E+2
-1.939232E-8	-1.000055	4.159619E+2
-2.517961E-8	-1.250080	4.163340E+2
-2.405289E-8	-1.499991	4.166855E+2
-4.148493E-8	-1.749900	4.170576E+2
-4.810223E-8	-1.999831	4.174092E+2
-7.028812E-8	-2.249860	4.177822E+2
-9.326133E-8	-2.499497	4.181426E+2
-1.147688E-7	-2.749172	4.185059E+2
-1.363709E-7	-2.999741	4.188662E+2
-1.455400E-7	-3.249894	4.192178E+2
-1.600181E-7	-3.499960	4.195898E+2
-1.900062E-7	-3.750493	4.199512E+2
-2.290005E-7	-4.000651	4.203115E+2
-2.391030E-7	-4.250687	4.206738E+2
-2.821739E-7	-4.500685	4.210361E+2
-3.082844E-7	-4.750325	4.213877E+2
-3.548242E-7	-4.999907	4.217588E+2
-3.929413E-7	-5.249925	4.221211E+2
-3.714362E-7	-5.499536	4.224834E+2
-4.223860E-7	-5.749612	4.228359E+2
-4.488625E-7	-6.000117	4.232051E+2
-4.784216E-7	-6.250307	4.235674E+2
-4.985638E-7	-6.500328	4.239287E+2
-5.530353E-7	-6.750837	4.242813E+2
-6.040209E-7	-7.001025	4.246523E+2
-1.638875E-6	-7.250536	4.252002E+2
-1.476929E-6	-7.500462	4.255645E+2
-3.796305E-6	-7.750097	4.259258E+2
-3.741071E-6	-7.999774	4.262881E+2
-3.985979E-6	-8.249692	4.266504E+2
-4.256245E-6	-8.499544	4.270127E+2
-4.493206E-6	-8.749822	4.273643E+2
-4.728315E-6	-9.000266	4.277100E+2
-5.290193E-6	-9.250394	4.280557E+2
-5.139826E-6	-9.500597	4.284014E+2
-5.362418E-6	-9.750991	4.287588E+2
-5.169547E-6	-10.000840	4.291191E+2
-5.636813E-6	-10.250490	4.294814E+2
-5.701258E-6	-10.500360	4.298428E+2
-6.227449E-6	-10.750050	4.301953E+2
-6.597357E-6	-10.999700	4.305410E+2
-7.637079E-6	-11.249820	4.308877E+2
-7.610725E-6	-11.499970	4.312588E+2
-7.811573E-6	-11.750050	4.316211E+2
-8.184184E-6	-12.000500	4.319814E+2
-8.860837E-6	-12.250720	4.323418E+2
-9.278202E-6	-12.500870	4.327041E+2
-9.038008E-6	-12.751110	4.330654E+2
-9.404326E-6	-13.000750	4.334268E+2
-1.009363E-5	-13.250390	4.337891E+2
-1.098066E-5	-13.500010	4.341484E+2
-1.190548E-5	-13.749620	4.345088E+2
-1.262403E-5	-13.999200	4.348711E+2
-1.338316E-5	-14.249620	4.352324E+2
-1.393683E-5	-14.499690	4.355947E+2
-1.447036E-5	-14.749760	4.359561E+2
-1.463000E-5	-15.000170	4.363174E+2
-1.560325E-5	-15.250250	4.366797E+2
-1.594698E-5	-15.500270	4.370410E+2
-1.566656E-5	-15.750180	4.374033E+2
-1.589021E-5	-15.999730	4.377637E+2
-1.636153E-5	-16.249201	4.381270E+2
-1.703506E-5	-16.499060	4.384785E+2
-1.844664E-5	-16.748619	4.388340E+2
-1.881475E-5	-16.998461	4.391943E+2
-1.945601E-5	-17.248920	4.395566E+2
-2.008645E-5	-17.499010	4.399189E+2
-2.005683E-5	-17.749050	4.402803E+2
-2.076464E-5	-17.999479	4.406416E+2
-2.200027E-5	-18.249550	4.410049E+2
-2.260748E-5	-18.499250	4.413652E+2
-2.484509E-5	-18.749170	4.417266E+2
-2.573971E-5	-18.998699	4.420869E+2
-2.608219E-5	-19.248329	4.424492E+2
-2.625966E-5	-19.498211	4.428115E+2
-2.749252E-5	-19.747999	4.431719E+2
-2.888169E-5	-19.998119	4.435332E+2
-2.889435E-5	-19.747940	4.438955E+2
-2.762032E-5	-19.498199	4.442578E+2
-2.753861E-5	-19.248310	4.446182E+2
-2.603149E-5	-18.998739	4.449795E+2
-2.548602E-5	-18.749170	4.453398E+2
-2.528673E-5	-18.499269	4.457021E+2
-2.512075E-5	-18.249620	4.460635E+2
-2.516457E-5	-17.999491	4.464258E+2
-2.445801E-5	-17.749060	4.467871E+2
-2.393709E-5	-17.499020	4.471494E+2
-2.386601E-5	-17.248960	4.475010E+2
-2.354554E-5	-16.998501	4.478564E+2
-2.282367E-5	-16.748631	4.482188E+2
-2.226177E-5	-16.499090	4.485801E+2
-2.173106E-5	-16.249229	4.489414E+2
-2.132941E-5	-15.999720	4.493027E+2
-2.080395E-5	-15.750160	4.496650E+2
-1.968438E-5	-15.500300	4.500254E+2
-1.886802E-5	-15.250260	4.503877E+2
-1.852157E-5	-15.000190	4.507480E+2
-1.815311E-5	-14.749790	4.511113E+2
-1.847054E-5	-14.499700	4.514707E+2
-1.772082E-5	-14.249610	4.518320E+2
-1.698672E-5	-13.999220	4.521924E+2
-1.633439E-5	-13.749630	4.525557E+2
-1.570090E-5	-13.500030	4.529160E+2
-1.514671E-5	-13.250140	4.532783E+2
-1.472116E-5	-13.000530	4.536387E+2
-1.437275E-5	-12.750900	4.540010E+2
-1.388444E-5	-12.500670	4.543623E+2
-1.369682E-5	-12.250530	4.547246E+2
-1.309725E-5	-12.000370	4.550869E+2
-1.275576E-5	-11.749950	4.554482E+2
-1.238604E-5	-11.499800	4.558096E+2
-1.212277E-5	-11.249660	4.561719E+2
-1.179336E-5	-10.999580	4.565332E+2
-1.136027E-5	-10.749950	4.568955E+2
-1.119673E-5	-10.500340	4.572568E+2
-1.057086E-5	-10.250350	4.576191E+2
-1.022681E-5	-10.000700	4.579814E+2
-9.705246E-6	-9.751115	4.583477E+2
-9.341224E-6	-9.500618	4.587090E+2
-9.086962E-6	-9.250461	4.590703E+2
-8.715854E-6	-9.000375	4.594307E+2
-8.241198E-6	-8.749829	4.597939E+2
-7.971608E-6	-8.499699	4.601553E+2
-7.671232E-6	-8.249793	4.605059E+2
-7.372388E-6	-7.999849	4.608516E+2
-6.966262E-6	-7.750212	4.611982E+2
-6.699987E-6	-7.500586	4.615684E+2
-6.435303E-6	-7.250626	4.619307E+2
-6.142554E-6	-7.000965	4.622910E+2
-5.847921E-6	-6.750823	4.626553E+2
-5.590553E-6	-6.500375	4.630166E+2
-5.337232E-6	-6.250271	4.633789E+2
-5.080348E-6	-6.000122	4.637412E+2
-4.695899E-6	-5.749604	4.641035E+2
-4.461748E-6	-5.499564	4.644658E+2
-4.240139E-6	-5.249940	4.648271E+2
-3.935904E-6	-4.999935	4.651885E+2
-3.493713E-6	-4.750387	4.655508E+2
-3.172763E-6	-4.500663	4.659121E+2
-2.962702E-6	-4.250700	4.662646E+2
-2.728873E-6	-4.000670	4.666113E+2
-2.494404E-6	-3.750526	4.669814E+2
-2.176389E-6	-3.499995	4.673438E+2
-2.080596E-6	-3.249878	4.677051E+2
-1.792819E-6	-2.999826	4.680664E+2
-1.598921E-6	-2.749170	4.684277E+2
-1.512584E-6	-2.499525	4.687900E+2
-1.348820E-6	-2.249852	4.691514E+2
-1.081514E-6	-1.999836	4.695127E+2
-8.603377E-7	-1.749916	4.698799E+2
-5.705026E-7	-1.500005	4.702412E+2
-5.715596E-7	-1.250087	4.706035E+2
-2.009920E-7	-1.000055	4.709648E+2
-2.529682E-7	-0.750077	4.713281E+2
-7.609172E-8	-0.499992	4.716787E+2
-1.831354E-8	-0.249959	4.720498E+2
9.899051E-11	0.000069	4.724102E+2
8.236881E-11	0.000071	4.727715E+2
3.989358E-9	0.250017	4.731338E+2
4.132135E-9	0.500066	4.734844E+2
8.301030E-9	0.750077	4.738564E+2
9.193262E-9	1.000128	4.742178E+2
1.316821E-8	1.250120	4.745811E+2
2.347048E-8	1.500080	4.749434E+2
8.039586E-7	1.749986	4.753057E+2
5.977927E-7	1.999957	4.756563E+2
9.574902E-7	2.250613	4.761260E+2
1.083800E-6	2.500414	4.764717E+2
1.181600E-6	2.749981	4.768281E+2
1.667384E-6	3.000511	4.771885E+2
1.880331E-6	3.250638	4.775508E+2
2.136142E-6	3.500751	4.779131E+2
2.222758E-6	3.751108	4.782754E+2
2.401197E-6	4.001299	4.786377E+2
2.659803E-6	4.251544	4.789990E+2
2.687614E-6	4.501058	4.793613E+2
2.983373E-6	4.751162	4.797227E+2
3.135865E-6	5.000642	4.800840E+2
3.490511E-6	5.250297	4.804473E+2
3.541416E-6	5.500216	4.808086E+2
3.781334E-6	5.750266	4.811709E+2
2.975112E-6	6.000671	4.815332E+2
4.339048E-6	6.250780	4.818945E+2
4.548815E-6	6.500868	4.824453E+2
4.814280E-6	6.751228	4.828096E+2
5.129324E-6	7.001372	4.831709E+2
5.317196E-6	7.251313	4.835332E+2
5.560085E-6	7.500941	4.838945E+2
5.716021E-6	7.750812	4.842568E+2
6.013745E-6	8.000413	4.846191E+2
6.371273E-6	8.250030	4.849805E+2
6.510556E-6	8.500199	4.853438E+2
6.794005E-6	8.750288	4.856934E+2
7.015830E-6	9.000799	4.860381E+2
7.244147E-6	9.250850	4.863945E+2
7.573037E-6	9.501325	4.867568E+2
7.845477E-6	9.751450	4.871182E+2
8.034893E-6	10.001190	4.874785E+2
7.783174E-6	10.251130	4.878301E+2
8.108510E-6	10.500760	4.881748E+2
8.519081E-6	10.750730	4.885322E+2
9.207511E-6	11.000300	4.888936E+2
9.320458E-6	11.250000	4.892549E+2
9.470739E-6	11.500500	4.896162E+2
9.856924E-6	11.750610	4.899775E+2
1.012837E-5	12.000840	4.903350E+2
1.022743E-5	12.250970	4.906973E+2
1.049929E-5	12.501420	4.910586E+2
1.012706E-5	12.751290	4.914209E+2
1.038452E-5	13.000870	4.917822E+2
1.085259E-5	13.250790	4.921445E+2
1.080273E-5	13.500320	4.925059E+2
1.178705E-5	13.750240	4.928662E+2
1.238797E-5	13.999810	4.932266E+2
1.254522E-5	14.250200	4.935889E+2
1.246927E-5	14.500250	4.939512E+2
1.319695E-5	14.750260	4.943125E+2
1.398372E-5	15.000700	4.946729E+2
1.482225E-5	15.250760	4.950361E+2
1.569136E-5	15.501090	4.953965E+2
1.762548E-5	15.750630	4.957607E+2
1.841290E-5	16.000151	4.961201E+2
1.941925E-5	16.249969	4.964824E+2
2.051867E-5	16.499519	4.968438E+2
2.077879E-5	16.749371	4.972061E+2
2.163055E-5	16.999241	4.975664E+2
2.141034E-5	17.249640	4.979277E+2
2.188438E-5	17.499741	4.982900E+2
2.266466E-5	17.749750	4.986523E+2
2.342130E-5	18.000179	4.990127E+2
2.446300E-5	18.250271	4.993740E+2
2.413731E-5	18.500259	4.997363E+2
2.457028E-5	18.749809	5.000977E+2
2.574266E-5	18.999670	5.004590E+2
2.635748E-5	19.249241	5.008213E+2
2.727527E-5	19.498840	5.011816E+2
2.981630E-5	19.748940	5.015430E+2
2.999981E-5	19.999050	5.019033E+2
2.748403E-5	19.748911	5.022656E+2
2.668938E-5	19.498831	5.026270E+2
2.640953E-5	19.249220	5.029893E+2
2.613971E-5	18.999680	5.033496E+2
2.581866E-5	18.749809	5.037119E+2
2.522610E-5	18.500271	5.040732E+2
2.485691E-5	18.250271	5.044355E+2
1.213330E-5	18.000151	5.047959E+2
2.306626E-5	17.749750	5.051582E+2
2.182856E-5	17.499741	5.055205E+2
2.077690E-5	17.249649	5.058828E+2
2.157494E-5	16.999241	5.062432E+2
2.070056E-5	16.749390	5.066035E+2
2.082942E-5	16.499510	5.069668E+2
1.978725E-5	16.249960	5.073281E+2
1.918070E-5	16.000191	5.076885E+2
1.786866E-5	15.750630	5.080508E+2
1.838570E-5	15.501100	5.084121E+2
1.765406E-5	15.250750	5.087744E+2
1.625832E-5	15.000700	5.091348E+2
1.609461E-5	14.750260	5.094971E+2
1.580453E-5	14.500260	5.098574E+2
1.517225E-5	14.250190	5.102207E+2
1.500422E-5	13.999820	5.105811E+2
1.480439E-5	13.750240	5.109434E+2
1.457499E-5	13.500330	5.113057E+2
1.387686E-5	13.250790	5.116670E+2
1.346422E-5	13.000840	5.120273E+2
1.323238E-5	12.751290	5.123896E+2
1.283052E-5	12.501410	5.127500E+2
1.181065E-5	12.250960	5.131113E+2
1.186007E-5	12.000840	5.134736E+2
1.136495E-5	11.750420	5.138350E+2
1.110770E-5	11.500330	5.141953E+2
1.041160E-5	11.249860	5.145566E+2
1.028453E-5	11.000140	5.149189E+2
9.463112E-6	10.750710	5.152852E+2
9.231745E-6	10.500790	5.156465E+2
9.071564E-6	10.251180	5.160088E+2
8.437265E-6	10.001210	5.163691E+2
8.318205E-6	9.751434	5.167324E+2
8.194721E-6	9.501310	5.170937E+2
7.910500E-6	9.250881	5.174551E+2
7.677077E-6	9.000820	5.178164E+2
7.135410E-6	8.750298	5.181777E+2
6.869032E-6	8.500207	5.185391E+2
6.647562E-6	8.249996	5.189004E+2
6.562063E-6	8.000415	5.192510E+2
6.076632E-6	7.750834	5.195967E+2
5.875710E-6	7.500888	5.199521E+2
5.545700E-6	7.251322	5.203145E+2
5.218869E-6	7.001377	5.206758E+2
4.869699E-6	6.751286	5.210371E+2
4.695618E-6	6.500805	5.213994E+2
4.430732E-6	6.250784	5.217617E+2
4.142008E-6	6.000664	5.221221E+2
3.876631E-6	5.750222	5.224854E+2
3.651355E-6	5.500235	5.228457E+2
3.408625E-6	5.250279	5.232080E+2
3.169088E-6	5.000664	5.235693E+2
2.875319E-6	4.751121	5.239316E+2
2.759001E-6	4.501158	5.242939E+2
2.387005E-6	4.251542	5.246455E+2
2.204185E-6	4.001269	5.249893E+2
2.005236E-6	3.751163	5.253467E+2
1.713244E-6	3.500655	5.257070E+2
1.413685E-6	3.250563	5.260693E+2
1.389522E-6	3.000529	5.264307E+2
1.264914E-6	2.750044	5.267832E+2
1.041454E-6	2.500383	5.271289E+2
9.553847E-7	2.250704	5.274893E+2
6.842147E-7	1.999876	5.278496E+2
6.746983E-7	1.749979	5.282129E+2
5.430943E-7	1.500090	5.285645E+2
4.366346E-7	1.250133	5.289365E+2
2.467873E-7	1.000134	5.292881E+2
1.892184E-7	0.750081	5.296602E+2
1.155028E-7	0.500071	5.300117E+2
5.949311E-8	0.250014	5.303838E+2
-1.729927E-10	0.000034	5.307451E+2
-5.740667E-8	-0.249959	5.311074E+2
-1.218499E-7	-0.499986	5.314697E+2
-1.881381E-7	-0.750048	5.318203E+2
-7.870173E-9	-1.000056	5.321924E+2
-1.081724E-8	-1.250083	5.325537E+2
-1.750404E-8	-1.499988	5.329063E+2
-1.912083E-8	-1.749900	5.332783E+2
-3.187930E-8	-1.999831	5.336396E+2
-3.396099E-8	-2.249853	5.340010E+2
-3.636287E-8	-2.499505	5.343633E+2
-7.257787E-8	-2.749139	5.347148E+2
-1.013457E-7	-2.999726	5.350850E+2
-1.318902E-7	-3.249876	5.354365E+2
-1.528628E-7	-3.500002	5.358066E+2
-1.614738E-7	-3.750494	5.361592E+2
-1.757277E-7	-4.000626	5.365293E+2
-2.307200E-7	-4.250708	5.368916E+2
-2.244726E-7	-4.500659	5.372412E+2
-1.676225E-7	-4.750330	5.376133E+2
-1.402663E-7	-4.999845	5.379746E+2
-1.702497E-7	-5.249857	5.383359E+2
-1.907624E-7	-5.499481	5.386875E+2
-2.426231E-7	-5.749606	5.390576E+2
-2.449069E-7	-6.000019	5.394180E+2
-2.763356E-7	-6.250181	5.397793E+2
-3.471319E-7	-6.500343	5.401299E+2
-3.922752E-7	-6.750742	5.405020E+2
-5.038005E-7	-7.000938	5.408623E+2
-8.795918E-7	-7.250808	5.412236E+2
-8.567176E-7	-7.500823	5.415850E+2
-1.080815E-6	-7.750051	5.421318E+2
-1.271693E-6	-7.999645	5.424941E+2
-1.369968E-6	-8.249626	5.428555E+2
-1.513430E-6	-8.499507	5.432178E+2
-1.596185E-6	-8.749681	5.435771E+2
-1.712019E-6	-9.000183	5.439395E+2
-1.732289E-6	-9.250292	5.442998E+2
-5.624377E-6	-9.500509	5.446611E+2
-5.760488E-6	-9.751177	5.450225E+2
-6.522242E-6	-10.000890	5.453838E+2
-6.987382E-6	-10.250500	5.457461E+2
-7.555549E-6	-10.500410	5.461064E+2
-8.648994E-6	-10.750200	5.464678E+2
-8.960321E-6	-10.999780	5.468193E+2
-9.798895E-6	-11.249960	5.471650E+2
-9.917820E-6	-11.499950	5.475361E+2
-1.055448E-5	-11.749950	5.478936E+2
-1.091432E-5	-12.000390	5.482549E+2
-1.123169E-5	-12.250530	5.486172E+2
-1.140897E-5	-12.500680	5.489775E+2
-1.177148E-5	-12.750910	5.493398E+2
-1.229492E-5	-13.000520	5.497002E+2
-1.282997E-5	-13.250150	5.500635E+2
-1.336347E-5	-13.500020	5.504229E+2
-1.337221E-5	-13.749630	5.507842E+2
-1.385275E-5	-13.999220	5.511455E+2
-1.417163E-5	-14.249630	5.515078E+2
-1.468787E-5	-14.499700	5.518682E+2
-1.513960E-5	-14.749770	5.522295E+2
-1.653532E-5	-15.000200	5.525908E+2
-1.664328E-5	-15.250270	5.529521E+2
-1.660743E-5	-15.500290	5.533125E+2
-1.789992E-5	-15.750190	5.536641E+2
-1.861985E-5	-15.999740	5.540195E+2
-1.845533E-5	-16.249229	5.543818E+2
-1.865962E-5	-16.499121	5.547432E+2
-1.962965E-5	-16.748659	5.551035E+2
-1.944383E-5	-16.998501	5.554639E+2
-2.336710E-5	-17.248940	5.558262E+2
-2.444964E-5	-17.499050	5.561875E+2
-2.431623E-5	-17.749069	5.565479E+2
-2.561707E-5	-17.999550	5.569082E+2
-2.773029E-5	-18.249630	5.572705E+2
-2.814179E-5	-18.499611	5.576318E+2
-2.837516E-5	-18.749210	5.579922E+2
-3.209991E-5	-18.998770	5.583525E+2
-3.768638E-5	-19.248369	5.587148E+2
-4.037601E-5	-19.498249	5.590762E+2
-3.269276E-5	-19.747999	5.594395E+2
-3.439838E-5	-19.998140	5.597998E+2
-3.279419E-5	-19.748020	5.601611E+2
-3.208253E-5	-19.498240	5.605215E+2
-3.170111E-5	-19.248360	5.608848E+2
-3.412113E-5	-18.998760	5.612451E+2
-3.391528E-5	-18.749210	5.616064E+2
-3.286423E-5	-18.499310	5.619688E+2
-3.198538E-5	-18.249640	5.623291E+2
-3.077843E-5	-17.999580	5.626895E+2
-2.970287E-5	-17.749100	5.630508E+2
-3.000611E-5	-17.499069	5.634121E+2
-2.918318E-5	-17.248980	5.637734E+2
-2.848569E-5	-16.998550	5.641348E+2
-2.765071E-5	-16.748671	5.644971E+2
-2.711239E-5	-16.499140	5.648584E+2
-2.622316E-5	-16.249250	5.652197E+2
-2.553908E-5	-15.999750	5.655801E+2
-2.448141E-5	-15.750200	5.659424E+2
-2.381266E-5	-15.500310	5.663047E+2
-2.353453E-5	-15.250290	5.666660E+2
-2.373418E-5	-15.000240	5.670264E+2
-2.252768E-5	-14.749830	5.673896E+2
-2.239447E-5	-14.499700	5.677490E+2
-2.194375E-5	-14.249650	5.681113E+2
-2.143490E-5	-13.999270	5.684717E+2
-2.095440E-5	-13.749670	5.688340E+2
-2.060646E-5	-13.500060	5.691963E+2
-1.978500E-5	-13.250170	5.695576E+2
-1.929344E-5	-13.000550	5.699180E+2
-1.847592E-5	-12.750930	5.702803E+2
-1.815538E-5	-12.500690	5.706406E+2
-1.720712E-5	-12.250560	5.710010E+2
-1.674667E-5	-12.000400	5.713525E+2
-1.610489E-5	-11.749970	5.717070E+2
-1.571904E-5	-11.499830	5.720693E+2
-1.498010E-5	-11.249670	5.724307E+2
-1.441065E-5	-10.999590	5.727930E+2
-1.387118E-5	-10.749980	5.731543E+2
-1.323890E-5	-10.500370	5.735156E+2
-1.297688E-5	-10.250370	5.738779E+2
-1.227150E-5	-10.000720	5.742373E+2
-1.222504E-5	-9.750931	5.746006E+2
-1.175845E-5	-9.500430	5.749609E+2
-1.122926E-5	-9.250271	5.753232E+2
-1.100929E-5	-9.000195	5.756846E+2
-1.070902E-5	-8.749694	5.760459E+2
-1.030523E-5	-8.499518	5.764063E+2
-9.750100E-6	-8.249914	5.767725E+2
-9.349916E-6	-7.999846	5.771221E+2
-8.770963E-6	-7.750249	5.774668E+2
-8.375578E-6	-7.500677	5.778389E+2
-7.946219E-6	-7.250661	5.782002E+2
-7.795514E-6	-7.001039	5.785615E+2
-7.447770E-6	-6.750853	5.789238E+2
-7.017292E-6	-6.500404	5.792852E+2
-6.653678E-6	-6.250293	5.796475E+2
-6.390143E-6	-6.000166	5.800078E+2
-5.927076E-6	-5.749677	5.803701E+2
-5.625590E-6	-5.499618	5.807314E+2
-5.208536E-6	-5.249946	5.810918E+2
-4.746823E-6	-4.999949	5.814521E+2
-4.484444E-6	-4.750417	5.818145E+2
-3.848550E-6	-4.500668	5.821768E+2
-3.636737E-6	-4.250719	5.825381E+2
-3.338910E-6	-4.000695	5.828994E+2
-3.046205E-6	-3.750532	5.832637E+2
-2.486965E-6	-3.500009	5.836240E+2
-2.357015E-6	-3.249904	5.839863E+2
-2.166308E-6	-2.999805	5.843467E+2
-1.960891E-6	-2.749205	5.847100E+2
-1.750354E-6	-2.499548	5.850703E+2
-1.452051E-6	-2.249879	5.854307E+2
-1.244939E-6	-1.999837	5.857822E+2
-1.002426E-6	-1.724604	5.861426E+2
-8.125245E-7	-1.500004	5.865029E+2
-7.061767E-7	-1.250118	5.868652E+2
-5.289131E-7	-1.000069	5.872275E+2
-2.668755E-7	-0.750048	5.875898E+2
-2.451065E-8	-0.499989	5.879404E+2
-8.979064E-10	-0.249959	5.883105E+2
6.254810E-11	0.000068	5.886709E+2
