# Supplementary material for: Sparse CNT networks with implanted AgAu nanoparticles: A novel memristor with short-term memory bordering between diffusive and bipolar switching
Source: PLoS One. 2022 Mar 31;17(3):e0264846. doi: 10.1371/journal.pone.0264846 (PMC8970472; doi:10.1371/journal.pone.0264846)
Supplement: S1 File — (ZIP) [file pone.0264846.s006.zip]

Archive with 3 entries (3 files):
- Figure3_left.tif
- Figure3_middle.tif
- Figure3_right.tif
